# Supplementary material for: Identification of Ginsentide-like Peptides from Cacao Beans with Oxidative Stress Protection
Source: ACS Omega. 2025 Jul 15;10(29):31480–91. doi: 10.1021/acsomega.5c01401 (PMC12311725; doi:10.1021/acsomega.5c01401)
Supplement: Supplementary file 2 [file ao5c01401_si_002.xls]

## Sheet: tc1 pull down
Protein Group	Top	Accession	Significance	Coverage (%)	#Peptides	#Unique	PTM	Control Sample 1 Area	Control Sample 2 Area	Control Sample 3 Area	pullSample 1 Area	pullSample 2 Area	pullSample 3 Area	Sample Profile (Ratio)	Control Area	Pull Area	Group Profile (Ratio)	Avg. Mass	Description
885	TRUE	Q01650|LAT1_HUMAN	24.75	9.47	4	4		3827189	4.13616e+06	4867396	10200000	9890061	7465539	1.00:1.08:1.27:2.66:2.58:1.95	4.27691e+06	9174490	1.00:2.15	55010	Large neutral amino acids transporter small subunit 1 OS=Homo sapiens OX=9606 GN=SLC7A5 PE=1 SV=2
619	TRUE	Q96BH1|RNF25_HUMAN	26.74	11.98	5	5		7291063	10600000	12400000	3.28197e+06	2846314	2.52767e+06	1.00:1.45:1.70:0.45:0.39:0.35	10100000	2.97087e+06	1.00:0.29	51219	E3 ubiquitin-protein ligase RNF25 OS=Homo sapiens OX=9606 GN=RNF25 PE=1 SV=1
1249	TRUE	P13797|PLST_HUMAN	34.46	1.43	1	1		403705	410892	483677	172811	137071	162619	1.00:1.02:1.20:0.43:0.34:0.40	432758	157500	1.00:0.36	70811	Plastin-3 OS=Homo sapiens OX=9606 GN=PLS3 PE=1 SV=4
1214	FALSE	Q7Z4Y8|AT5L2_HUMAN	37.6	13	1	1		362665	441532	481653	1.31194e+06	1.38026e+06	1.34589e+06	1.00:1.22:1.33:3.62:3.81:3.71	428617	1.34603e+06	1.00:3.14	11037	Putative ATP synthase subunit g 2, mitochondrial OS=Homo sapiens OX=9606 GN=ATP5MGL PE=5 SV=1
538	TRUE	P61619|S61A1_HUMAN	34.23	15.13	8	8	Carbamidomethylation	5.58552e+06	5314064	3.50965e+06	26200000	25100000	23600000	1.00:0.95:0.63:4.69:4.50:4.22	4.80308e+06	25000000	1.00:5.20	52265	Protein transport protein Sec61 subunit alpha isoform 1 OS=Homo sapiens OX=9606 GN=SEC61A1 PE=1 SV=2
460	FALSE	P49448|DHE4_HUMAN	27.07	5.56	3	3		516376	744970	477684	2.18701e+06	1.84578e+06	1.59605e+06	1.00:1.44:0.93:4.24:3.57:3.09	746373	1.87628e+06	1.00:2.51	61434	Glutamate dehydrogenase 2, mitochondrial OS=Homo sapiens OX=9606 GN=GLUD2 PE=1 SV=2
1040	TRUE	Q15283|RASA2_HUMAN	25.61	0.82	2	1		301887	233948	351266	127216	115110	135534	1.00:0.77:1.16:0.42:0.38:0.45	295700	125953	1.00:0.43	96614	Ras GTPase-activating protein 2 OS=Homo sapiens OX=9606 GN=RASA2 PE=1 SV=3
1556	TRUE	O14735|CDIPT_HUMAN	34.79	9.86	2	2		1.19893e+06	1.08521e+06	1.33237e+06	4.05111e+06	3.40306e+06	3.16931e+06	1.00:0.91:1.11:3.38:2.84:2.64	1.2055e+06	3.54116e+06	1.00:2.94	23539	CDP-diacylglycerol--inositol 3-phosphatidyltransferase OS=Homo sapiens OX=9606 GN=CDIPT PE=1 SV=1
892	TRUE	Q8WVX9|FACR1_HUMAN	28.66	2.33	1	1		322572	207084	338023	1.18147e+06	1.07349e+06	959201	1.00:0.64:1.05:3.66:3.33:2.97	289226	1071387	1.00:3.70	59357	Fatty acyl-CoA reductase 1 OS=Homo sapiens OX=9606 GN=FAR1 PE=1 SV=1
2396	TRUE	Q9UPY5|XCT_HUMAN	20.35	2.2	1	1		272485	309640	391222	726019	587734	965082	1.00:1.14:1.44:2.66:2.16:3.54	324449	759612	1.00:2.34	55423	Cystine/glutamate transporter OS=Homo sapiens OX=9606 GN=SLC7A11 PE=1 SV=1
1239	TRUE	Q9NZZ3|CHMP5_HUMAN	22.05	12.79	3	3		16800000	16400000	17700000	8182941	3972557	5443078	1.00:0.98:1.05:0.49:0.24:0.32	17100000	5866192	1.00:0.34	24571	Charged multivesicular body protein 5 OS=Homo sapiens OX=9606 GN=CHMP5 PE=1 SV=1
326	TRUE	Q9BZF1|OSBL8_HUMAN	29.62	9.34	7	6		4.04641e+06	2.94483e+06	3.6075e+06	1.62861e+06	1460035	1.50438e+06	1.00:0.73:0.89:0.40:0.36:0.37	3.53291e+06	1.53101e+06	1.00:0.43	101196	Oxysterol-binding protein-related protein 8 OS=Homo sapiens OX=9606 GN=OSBPL8 PE=1 SV=3
786	TRUE	P62899|RL31_HUMAN	33.59	39.2	5	5		70800000	55200000	66200000	28600000	27100000	25800000	1.00:0.78:0.93:0.40:0.38:0.36	65300000	27200000	1.00:0.42	14463	60S ribosomal protein L31 OS=Homo sapiens OX=9606 GN=RPL31 PE=1 SV=1
885	FALSE	Q92536|YLAT2_HUMAN	28.03	1.36	1	1		279531	256922	401430	1.12405e+06	901544	941875	1.00:0.92:1.44:4.02:3.23:3.37	312628	989156	1.00:3.16	56828	Y+L amino acid transporter 2 OS=Homo sapiens OX=9606 GN=SLC7A6 PE=1 SV=3
1051	TRUE	Q9UK33|ZN580_HUMAN	23.68	22.09	3	3		3.01431e+06	2.94531e+06	3.12654e+06	1.59611e+06	1.52098e+06	1.03914e+06	1.00:0.98:1.04:0.53:0.50:0.34	3.02872e+06	1.38541e+06	1.00:0.46	18756	Zinc finger protein 580 OS=Homo sapiens OX=9606 GN=ZNF580 PE=1 SV=1
681	TRUE	Q9Y3C1|NOP16_HUMAN	22.69	38.2	6	6		11900000	13000000	10300000	5.08917e+06	4878667	2.9671e+06	1.00:1.09:0.86:0.43:0.41:0.25	11700000	4476296	1.00:0.38	21188	Nucleolar protein 16 OS=Homo sapiens OX=9606 GN=NOP16 PE=1 SV=2
358	FALSE	P01903|DRA_HUMAN	50.31	2.36	1	1	Carbamidomethylation	496441	423316	512752	6944940	5.83182e+06	7.437e+06	1.00:0.85:1.03:13.99:11.75:14.98	477503	6.73792e+06	1.00:14.11	28621	HLA class II histocompatibility antigen, DR alpha chain OS=Homo sapiens OX=9606 GN=HLA-DRA PE=1 SV=2
237	TRUE	P35527|K1C9_HUMAN	39.68	19.42	14	13	Oxidation (M)	16100000	15200000	15800000	8.31504e+06	7306742	7261079	1.00:0.94:0.98:0.52:0.45:0.45	16100000	7.68826e+06	1.00:0.48	62064	Keratin, type I cytoskeletal 9 OS=Homo sapiens OX=9606 GN=KRT9 PE=1 SV=3
271	TRUE	Q9UL03|INT6_HUMAN	40.97	2.71	4	2		3335505	3.2055e+06	4.01553e+06	171243	131294	235315	1.00:0.96:1.20:0.05:0.04:0.07	3.51885e+06	179284	1.00:0.05	100390	Integrator complex subunit 6 OS=Homo sapiens OX=9606 GN=INTS6 PE=1 SV=1
1806	TRUE	Q7Z333|SETX_HUMAN	20.14	0.37	2	1		873117	849904	946538	351033	278472	524399	1.00:0.97:1.08:0.40:0.32:0.60	889853	384635	1.00:0.43	302880	Probable helicase senataxin OS=Homo sapiens OX=9606 GN=SETX PE=1 SV=4
2521	TRUE	Q9P206|K1522_HUMAN	17.38	0.97	1	1		1.91827e+06	6.6678e+06	1.08442e+06	345231	265965	288459	1.00:3.48:0.57:0.18:0.14:0.15	3.2235e+06	299885	1.00:0.09	107095	Uncharacterized protein KIAA1522 OS=Homo sapiens OX=9606 GN=KIAA1522 PE=1 SV=2
2474	TRUE	Q99470|SDF2_HUMAN	25.63	7.11	1	1		397279	267933	492076	1.22467e+06	1.2328e+06	1.50515e+06	1.00:0.67:1.24:3.08:3.10:3.79	385763	1.32087e+06	1.00:3.42	23026	Stromal cell-derived factor 2 OS=Homo sapiens OX=9606 GN=SDF2 PE=1 SV=2
1028	TRUE	O14975|S27A2_HUMAN	21.64	2.58	1	1		2.98823e+06	1.96067e+06	2148454	1.05675e+06	732522	1.06169e+06	1.00:0.66:0.72:0.35:0.25:0.36	2.36579e+06	950323	1.00:0.40	70312	Long-chain fatty acid transport protein 2 OS=Homo sapiens OX=9606 GN=SLC27A2 PE=1 SV=2
665	TRUE	P53597|SUCA_HUMAN	25.3	11.56	3	3		2.41579e+06	2.31552e+06	3.69298e+06	8506599	6.90186e+06	8337514	1.00:0.96:1.53:3.52:2.86:3.45	2.80809e+06	7915326	1.00:2.82	36250	Succinate--CoA ligase [ADP/GDP-forming] subunit alpha, mitochondrial OS=Homo sapiens OX=9606 GN=SUCLG1 PE=1 SV=4
2463	TRUE	O43633|CHM2A_HUMAN	31.26	3.15	1	1		471562	475755	578224	243912	227039	199946	1.00:1.01:1.23:0.52:0.48:0.42	508514	223632	1.00:0.44	25104	Charged multivesicular body protein 2a OS=Homo sapiens OX=9606 GN=CHMP2A PE=1 SV=1
1119	TRUE	P62195|PRS8_HUMAN	23.42	3.45	1	1		237396	270644	395733	731043	793872	682663	1.00:1.14:1.67:3.08:3.34:2.88	301258	735859	1.00:2.44	45626	26S proteasome regulatory subunit 8 OS=Homo sapiens OX=9606 GN=PSMC5 PE=1 SV=1
1134	TRUE	Q96IZ0|PAWR_HUMAN	15.56	10	3	3		1.20676e+06	1.56518e+06	1.37823e+06	697419	682314	301767	1.00:1.30:1.14:0.58:0.57:0.25	1499036	695224	1.00:0.46	36568	PRKC apoptosis WT1 regulator protein OS=Homo sapiens OX=9606 GN=PAWR PE=1 SV=1
1135	TRUE	P62070|RRAS2_HUMAN	16.4	17.65	3	3		1858853	1.39224e+06	2582434	961208	686464	1.00047e+06	1.00:0.75:1.39:0.52:0.37:0.54	2127506	936101	1.00:0.44	23400	Ras-related protein R-Ras2 OS=Homo sapiens OX=9606 GN=RRAS2 PE=1 SV=1
1014	TRUE	O95881|TXD12_HUMAN	25.14	22.09	3	3		1.65039e+06	1.54467e+06	2.15231e+06	809804	891234	694903	1.00:0.94:1.30:0.49:0.54:0.42	1.78246e+06	798647	1.00:0.45	19206	Thioredoxin domain-containing protein 12 OS=Homo sapiens OX=9606 GN=TXNDC12 PE=1 SV=1
123	TRUE	P54886|P5CS_HUMAN	43.52	16.48	11	11		2.05631e+06	2.2382e+06	2.17098e+06	7174763	6.13212e+06	7295613	1.00:1.09:1.06:3.49:2.98:3.55	2.15516e+06	6867499	1.00:3.19	87302	Delta-1-pyrroline-5-carboxylate synthase OS=Homo sapiens OX=9606 GN=ALDH18A1 PE=1 SV=2
183	TRUE	O43175|SERA_HUMAN	44.15	32.08	14	14	Carbamidomethylation	4232105	4239466	5.05944e+06	20800000	19200000	17900000	1.00:1.00:1.20:4.91:4.54:4.23	4.59346e+06	19300000	1.00:4.20	56650	D-3-phosphoglycerate dehydrogenase OS=Homo sapiens OX=9606 GN=PHGDH PE=1 SV=4
859	TRUE	P12259|FA5_HUMAN	52.45	1.03	2	2		1.23445e+06	1.10127e+06	1.11911e+06	230423	255590	231546	1.00:0.89:0.91:0.19:0.21:0.19	1.15161e+06	239186	1.00:0.21	251703	Coagulation factor V OS=Homo sapiens OX=9606 GN=F5 PE=1 SV=4
453	TRUE	P78344|IF4G2_HUMAN	15.59	5.29	5	5		1.13254e+06	1.2669e+06	1526618	639548	529217	939384	1.00:1.12:1.35:0.56:0.47:0.83	1.82832e+06	892580	1.00:0.49	102362	Eukaryotic translation initiation factor 4 gamma 2 OS=Homo sapiens OX=9606 GN=EIF4G2 PE=1 SV=1
2485	TRUE	Q9NZP5|O5AC2_HUMAN	23.47	2.27	1	1		434558	390743	501795	239142	155377	189809	1.00:0.90:1.15:0.55:0.36:0.44	442365	194776	1.00:0.44	35304	Olfactory receptor 5AC2 OS=Homo sapiens OX=9606 GN=OR5AC2 PE=3 SV=2
1775	TRUE	Q07021|C1QBP_HUMAN	18.77	4.96	2	2		1.0128e+06	624905	954466	395019	434247	464804	1.00:0.62:0.94:0.39:0.43:0.46	864058	431357	1.00:0.50	31362	Complement component 1 Q subcomponent-binding protein, mitochondrial OS=Homo sapiens OX=9606 GN=C1QBP PE=1 SV=1
455	TRUE	Q5QP82|DCA10_HUMAN	37.73	4.11	2	2		0	247133	272054	1.42328e+06	1.32728e+06	1.21458e+06	-:64.00:64.00:64.00:64.00:64.00	259594	1321715	1.00:5.09	60582	DDB1- and CUL4-associated factor 10 OS=Homo sapiens OX=9606 GN=DCAF10 PE=1 SV=1
438	TRUE	Q14195|DPYL3_HUMAN	32.98	8.95	6	4		2.64975e+06	2199292	2.82995e+06	970284	757057	887040	1.00:0.83:1.07:0.37:0.29:0.33	2559665	871460	1.00:0.34	61963	Dihydropyrimidinase-related protein 3 OS=Homo sapiens OX=9606 GN=DPYSL3 PE=1 SV=1
1199	TRUE	Q9BTV5|FSD1_HUMAN	32.6	2.82	1	1		501305	518483	476542	161424	124655	101677	1.00:1.03:0.95:0.32:0.25:0.20	498777	129252	1.00:0.26	55820	Fibronectin type III and SPRY domain-containing protein 1 OS=Homo sapiens OX=9606 GN=FSD1 PE=1 SV=1
1405	TRUE	Q14677|EPN4_HUMAN	18.27	2.24	1	1		753614	0	1.50493e+06	166015	196027	276680	1.00:0.00:2.00:0.22:0.26:0.37	1.12927e+06	212907	1.00:0.19	68259	Clathrin interactor 1 OS=Homo sapiens OX=9606 GN=CLINT1 PE=1 SV=1
1202	TRUE	Q9BZL4|PP12C_HUMAN	39.36	1.66	1	1		628814	589313	591036	279918	285772	0	1.00:0.94:0.94:0.45:0.45:0.00	603055	282845	1.00:0.47	84881	Protein phosphatase 1 regulatory subunit 12C OS=Homo sapiens OX=9606 GN=PPP1R12C PE=1 SV=1
623	TRUE	P26038|MOES_HUMAN	16.42	4.85	6	3		1.86907e+06	2.23954e+06	3351674	1.33827e+06	1.02889e+06	741748	1.00:1.20:1.79:0.72:0.55:0.40	2.48676e+06	1.18026e+06	1.00:0.47	67820	Moesin OS=Homo sapiens OX=9606 GN=MSN PE=1 SV=3
1290	TRUE	Q6UUV7|CRTC3_HUMAN	18.56	5.33	2	2		797162	1.29786e+06	1.38637e+06	2490960	2.23623e+06	3.07001e+06	1.00:1.63:1.74:3.12:2.81:3.85	1.16046e+06	2.59907e+06	1.00:2.24	66959	CREB-regulated transcription coactivator 3 OS=Homo sapiens OX=9606 GN=CRTC3 PE=1 SV=2
644	TRUE	P05362|ICAM1_HUMAN	44.22	1.88	1	1		286941	252990	297838	1.2784e+06	1.20325e+06	1.06652e+06	1.00:0.88:1.04:4.46:4.19:3.72	279256	1.18273e+06	1.00:4.24	57825	Intercellular adhesion molecule 1 OS=Homo sapiens OX=9606 GN=ICAM1 PE=1 SV=2
1046	TRUE	Q08AD1|CAMP2_HUMAN	16.7	1.48	2	2		5.77127e+06	2131745	1.52286e+06	605122	546991	663636	1.00:0.37:0.26:0.10:0.09:0.11	3.14196e+06	605250	1.00:0.19	168089	Calmodulin-regulated spectrin-associated protein 2 OS=Homo sapiens OX=9606 GN=CAMSAP2 PE=1 SV=3
569	TRUE	Q02978|M2OM_HUMAN	32.48	20.38	6	6	Carbamidomethylation	2.00815e+06	1.26037e+06	1645709	6.30748e+06	6365260	7.19672e+06	1.00:0.63:0.82:3.14:3.17:3.58	1.63807e+06	6623155	1.00:4.04	34062	Mitochondrial 2-oxoglutarate/malate carrier protein OS=Homo sapiens OX=9606 GN=SLC25A11 PE=1 SV=3
224	TRUE	Q08AF3|SLFN5_HUMAN	38.56	4.94	5	5		1.17674e+06	965989	1.33065e+06	4839466	4404075	4583255	1.00:0.82:1.13:4.11:3.74:3.89	1.15779e+06	4608932	1.00:3.98	101055	Schlafen family member 5 OS=Homo sapiens OX=9606 GN=SLFN5 PE=1 SV=1
2418	TRUE	Q969P5|FBX32_HUMAN	35.72	2.54	1	1		1.46892e+06	1.4538e+06	1.01547e+06	292252	279506	254372	1.00:0.99:0.69:0.20:0.19:0.17	1.31273e+06	275377	1.00:0.21	41637	F-box only protein 32 OS=Homo sapiens OX=9606 GN=FBXO32 PE=1 SV=1
497	TRUE	Q99459|CDC5L_HUMAN	38.54	8.85	6	6		8653706	7.85406e+06	9341701	3.84899e+06	3.59948e+06	3.94833e+06	1.00:0.91:1.08:0.44:0.42:0.46	8897606	3.86729e+06	1.00:0.43	92251	Cell division cycle 5-like protein OS=Homo sapiens OX=9606 GN=CDC5L PE=1 SV=2
1810	TRUE	Q13247|SRSF6_HUMAN	22.03	2.62	2	1		307953	314083	0	146026	135512	177422	1.00:1.02:0.00:0.47:0.44:0.58	311018	152987	1.00:0.49	39587	Serine/arginine-rich splicing factor 6 OS=Homo sapiens OX=9606 GN=SRSF6 PE=1 SV=2
413	TRUE	Q96EY1|DNJA3_HUMAN	36.64	13.96	6	6		1.4241e+06	1.8238e+06	1910521	6984962	5882588	6448330	1.00:1.28:1.34:4.90:4.13:4.53	1.71948e+06	6.43863e+06	1.00:3.74	52489	DnaJ homolog subfamily A member 3, mitochondrial OS=Homo sapiens OX=9606 GN=DNAJA3 PE=1 SV=2
50	TRUE	Q01813|PFKAP_HUMAN	51.59	29.46	28	24	Carbamidomethylation	14800000	14800000	16400000	60100000	56500000	54900000	1.00:1.00:1.11:4.06:3.82:3.71	15700000	57100000	1.00:3.64	85596	ATP-dependent 6-phosphofructokinase, platelet type OS=Homo sapiens OX=9606 GN=PFKP PE=1 SV=2
9	FALSE	Q6ZW76|ANKS3_HUMAN	34.58	1.07	1	1		1.18527e+06	1.18192e+06	1.40517e+06	549630	521057	455462	1.00:1.00:1.19:0.46:0.44:0.38	1.25745e+06	508716	1.00:0.40	72038	Ankyrin repeat and SAM domain-containing protein 3 OS=Homo sapiens OX=9606 GN=ANKS3 PE=1 SV=1
101	TRUE	P50454|SERPH_HUMAN	29.26	49.04	22	22		16300000	17800000	21900000	48000000	40800000	41100000	1.00:1.10:1.35:2.95:2.51:2.53	19000000	43300000	1.00:2.28	46441	Serpin H1 OS=Homo sapiens OX=9606 GN=SERPINH1 PE=1 SV=2
1155	TRUE	O14773|TPP1_HUMAN	38.87	2.49	1	1		747995	560372	668684	2.30116e+06	2.22661e+06	2.22043e+06	1.00:0.75:0.89:3.08:2.98:2.97	659017	2.2494e+06	1.00:3.41	61248	Tripeptidyl-peptidase 1 OS=Homo sapiens OX=9606 GN=TPP1 PE=1 SV=2
154	TRUE	P52701|MSH6_HUMAN	25.17	6.03	7	7	Carbamidomethylation	1.06178e+06	1412185	1.99204e+06	5.59067e+06	4680544	4.60343e+06	1.00:1.33:1.88:5.27:4.41:4.34	1.65734e+06	4958215	1.00:2.99	152786	DNA mismatch repair protein Msh6 OS=Homo sapiens OX=9606 GN=MSH6 PE=1 SV=2
488	TRUE	P11310|ACADM_HUMAN	35.82	10.21	4	4		842137	844253	1000584	2658568	2.18082e+06	2.55443e+06	1.00:1.00:1.19:3.16:2.59:3.03	895658	2.4646e+06	1.00:2.75	46588	Medium-chain specific acyl-CoA dehydrogenase, mitochondrial OS=Homo sapiens OX=9606 GN=ACADM PE=1 SV=1
1076	TRUE	Q9H1J1|REN3A_HUMAN	19.55	9.24	3	3		2.84734e+06	2.76156e+06	2.90544e+06	1.65165e+06	1.62804e+06	1.02353e+06	1.00:0.97:1.02:0.58:0.57:0.36	2991139	1471768	1.00:0.49	54696	Regulator of nonsense transcripts 3A OS=Homo sapiens OX=9606 GN=UPF3A PE=1 SV=1
98	TRUE	P25705|ATPA_HUMAN	29.75	33.63	18	18		20200000	19100000	28800000	79200000	66200000	72400000	1.00:0.95:1.43:3.93:3.28:3.59	23100000	72600000	1.00:3.14	59751	ATP synthase subunit alpha, mitochondrial OS=Homo sapiens OX=9606 GN=ATP5F1A PE=1 SV=1
1156	TRUE	Q9Y4Z0|LSM4_HUMAN	24.04	8.63	1	1		200174	482713	599942	2.83226e+06	2.82285e+06	3.00161e+06	1.00:2.41:3.00:14.15:14.10:15.00	427610	2.88558e+06	1.00:6.75	15350	U6 snRNA-associated Sm-like protein LSm4 OS=Homo sapiens OX=9606 GN=LSM4 PE=1 SV=1
35	TRUE	O95486|SC24A_HUMAN	33.33	31.84	40	37	Carbamidomethylation	86900000	71900000	87800000	41000000	39600000	41600000	1.00:0.83:1.01:0.47:0.46:0.48	83100000	40800000	1.00:0.49	119749	Protein transport protein Sec24A OS=Homo sapiens OX=9606 GN=SEC24A PE=1 SV=2
1498	TRUE	Q9UM00|TMCO1_HUMAN	37.91	3.35	1	1		0	219660	216390	852748	757717	869706	-:64.00:64.00:64.00:64.00:64.00	218025	826724	1.00:3.79	27079	Calcium load-activated calcium channel OS=Homo sapiens OX=9606 GN=TMCO1 PE=1 SV=2
1497	TRUE	Q96ND0|F210A_HUMAN	22.15	4.41	1	1		3.35506e+06	4.20746e+06	2.94259e+06	1.31608e+06	1.22989e+06	1.85908e+06	1.00:1.25:0.88:0.39:0.37:0.55	3.5017e+06	1.46835e+06	1.00:0.42	30777	Protein FAM210A OS=Homo sapiens OX=9606 GN=FAM210A PE=1 SV=2
358	TRUE	Q9NZ01|TECR_HUMAN	80.53	26.95	9	9		9295970	9101956	9198787	76500000	73600000	74500000	1.00:0.98:0.99:8.23:7.92:8.01	9629199	74900000	1.00:7.78	36034	Very-long-chain enoyl-CoA reductase OS=Homo sapiens OX=9606 GN=TECR PE=1 SV=1
397	FALSE	O94788|AL1A2_HUMAN	24.49	1.35	2	1		180506	187561	363856	1.51583e+06	1.49288e+06	928202	1.00:1.04:2.02:8.40:8.27:5.14	375381	1.31231e+06	1.00:3.50	56724	Retinal dehydrogenase 2 OS=Homo sapiens OX=9606 GN=ALDH1A2 PE=1 SV=3
1011	TRUE	A2RUC4|TYW5_HUMAN	27.43	9.52	3	3		2.58598e+06	1.98071e+06	2.97848e+06	1.00805e+06	788355	886096	1.00:0.77:1.15:0.39:0.30:0.34	2.51506e+06	941694	1.00:0.37	36548	tRNA wybutosine-synthesizing protein 5 OS=Homo sapiens OX=9606 GN=TYW5 PE=1 SV=1
2554	TRUE	P50151|GBG10_HUMAN	30.78	22.06	1	1		998734	943772	1.21937e+06	420097	351853	446489	1.00:0.94:1.22:0.42:0.35:0.45	1.05396e+06	406146	1.00:0.39	7205	Guanine nucleotide-binding protein G(I)/G(S)/G(O) subunit gamma-10 OS=Homo sapiens OX=9606 GN=GNG10 PE=1 SV=1
720	TRUE	P37108|SRP14_HUMAN	18.5	49.26	7	7		236000000	90800000	84000000	30300000	25600000	33100000	1.00:0.38:0.36:0.13:0.11:0.14	137000000	29700000	1.00:0.22	14570	Signal recognition particle 14 kDa protein OS=Homo sapiens OX=9606 GN=SRP14 PE=1 SV=2
779	TRUE	Q14847|LASP1_HUMAN	23.55	16.48	5	5		7554796	5521055	3.68331e+06	1.55042e+06	1.69134e+06	1.48807e+06	1.00:0.73:0.49:0.21:0.22:0.20	5.58639e+06	1.57661e+06	1.00:0.28	29717	LIM and SH3 domain protein 1 OS=Homo sapiens OX=9606 GN=LASP1 PE=1 SV=2
460	TRUE	P00367|DHE3_HUMAN	27.07	10.75	5	5		516376	744970	477684	2.18701e+06	1.84578e+06	1.59605e+06	1.00:1.44:0.93:4.24:3.57:3.09	746373	1.87628e+06	1.00:2.51	61398	Glutamate dehydrogenase 1, mitochondrial OS=Homo sapiens OX=9606 GN=GLUD1 PE=1 SV=2
53	TRUE	Q8IXB1|DJC10_HUMAN	29.24	38.97	32	32	Carbamidomethylation	123000000	102000000	106000000	52000000	46200000	59200000	1.00:0.84:0.86:0.42:0.38:0.48	111000000	52600000	1.00:0.47	91080	DnaJ homolog subfamily C member 10 OS=Homo sapiens OX=9606 GN=DNAJC10 PE=1 SV=2
86	TRUE	Q9UJS0|S2513_HUMAN	34.66	28.59	21	16		5.58077e+06	5.08606e+06	4420499	13100000	11500000	13000000	1.00:0.91:0.79:2.35:2.06:2.34	5.02911e+06	12500000	1.00:2.49	74176	Electrogenic aspartate/glutamate antiporter SLC25A13, mitochondrial OS=Homo sapiens OX=9606 GN=SLC25A13 PE=1 SV=2
895	TRUE	P57088|TMM33_HUMAN	27.96	14.98	4	4		1.56775e+06	1.48448e+06	2178309	5260588	4310173	5.41628e+06	1.00:0.95:1.39:3.36:2.75:3.45	1.74351e+06	4995680	1.00:2.87	27978	Transmembrane protein 33 OS=Homo sapiens OX=9606 GN=TMEM33 PE=1 SV=2
837	TRUE	O95782|AP2A1_HUMAN	21.62	3.79	4	4		2.93998e+06	1.87087e+06	1.86805e+06	899762	986107	1.0414e+06	1.00:0.64:0.64:0.31:0.34:0.35	2226302	975756	1.00:0.44	107546	AP-2 complex subunit alpha-1 OS=Homo sapiens OX=9606 GN=AP2A1 PE=1 SV=3
822	TRUE	Q8NCH0|CHSTE_HUMAN	27	5.59	2	2		796585	621583	844299	1599789	1450734	1.49481e+06	1.00:0.78:1.06:2.01:1.82:1.88	754156	1515111	1.00:2.01	42997	Carbohydrate sulfotransferase 14 OS=Homo sapiens OX=9606 GN=CHST14 PE=1 SV=2
332	TRUE	Q92643|GPI8_HUMAN	38.53	4.05	1	1		0	687664	632749	4541144	3.79975e+06	4111379	-:64.00:64.00:64.00:64.00:64.00	660206	4.15076e+06	1.00:6.29	45252	GPI-anchor transamidase OS=Homo sapiens OX=9606 GN=PIGK PE=1 SV=2
903	TRUE	Q9P2B7|CFA97_HUMAN	23.19	4.14	2	2		1.06663e+06	1.05759e+06	1688422	461710	546791	461244	1.00:0.99:1.58:0.43:0.51:0.43	1270881	489915	1.00:0.39	59475	Cilia- and flagella-associated protein 97 OS=Homo sapiens OX=9606 GN=CFAP97 PE=1 SV=2
207	TRUE	Q15645|PCH2_HUMAN	20.33	20.37	8	8	Carbamidomethylation	3.65124e+06	2.99237e+06	4731263	9455534	7.0928e+06	7.39172e+06	1.00:0.82:1.30:2.59:1.94:2.02	3791625	7980019	1.00:2.10	48551	Pachytene checkpoint protein 2 homolog OS=Homo sapiens OX=9606 GN=TRIP13 PE=1 SV=2
846	TRUE	Q15031|SYLM_HUMAN	23.41	3.1	3	3		192720	370660	423168	1.48439e+06	1.17433e+06	1.70547e+06	1.00:1.92:2.20:7.70:6.09:8.85	589256	1.45473e+06	1.00:2.47	101976	Leucine--tRNA ligase, mitochondrial OS=Homo sapiens OX=9606 GN=LARS2 PE=1 SV=2
4	FALSE	Q86UT5|NHRF4_HUMAN	39.43	1.05	1	1		2.62324e+06	2.74018e+06	3066009	1.34227e+06	1.2842e+06	1.36102e+06	1.00:1.04:1.17:0.51:0.49:0.52	2909026	1.37285e+06	1.00:0.47	61032	Na(+)/H(+) exchange regulatory cofactor NHE-RF4 OS=Homo sapiens OX=9606 GN=PDZD3 PE=1 SV=2
315	TRUE	Q03001|DYST_HUMAN	26.95	0.11	2	1		391328	465499	395386	1.00082e+06	765201	1.04199e+06	1.00:1.19:1.01:2.56:1.96:2.66	417404	936005	1.00:2.24	860662	Dystonin OS=Homo sapiens OX=9606 GN=DST PE=1 SV=4
735	TRUE	P62834|RAP1A_HUMAN	21.01	8.15	5	1		446047	420250	572919	254913	194558	149413	1.00:0.94:1.28:0.57:0.44:0.33	479739	199628	1.00:0.42	20987	Ras-related protein Rap-1A OS=Homo sapiens OX=9606 GN=RAP1A PE=1 SV=1
1433	TRUE	P84103|SRSF3_HUMAN	29.47	21.34	3	3		5397775	5023490	6137279	2.40068e+06	2.84087e+06	2922163	1.00:0.93:1.14:0.44:0.53:0.54	5.51951e+06	2.72124e+06	1.00:0.49	19330	Serine/arginine-rich splicing factor 3 OS=Homo sapiens OX=9606 GN=SRSF3 PE=1 SV=1
1566	TRUE	Q9BQ48|RM34_HUMAN	29.67	13.04	1	1		3111746	2687180	3.2349e+06	1.48816e+06	1.16065e+06	1.41907e+06	1.00:0.86:1.04:0.48:0.37:0.46	3011274	1.35596e+06	1.00:0.45	10165	39S ribosomal protein L34, mitochondrial OS=Homo sapiens OX=9606 GN=MRPL34 PE=1 SV=1
356	TRUE	P31040|SDHA_HUMAN	29.31	5.57	3	3		1.00074e+06	832253	1.16722e+06	2.30332e+06	2.21549e+06	2202084	1.00:0.83:1.17:2.30:2.21:2.20	1.0707e+06	2240299	1.00:2.09	72692	Succinate dehydrogenase [ubiquinone] flavoprotein subunit, mitochondrial OS=Homo sapiens OX=9606 GN=SDHA PE=1 SV=2
2171	TRUE	P61803|DAD1_HUMAN	20.73	8.85	1	1		589449	360424	654800	1.46913e+06	1.19219e+06	1.71235e+06	1.00:0.61:1.11:2.49:2.02:2.90	534891	1.45789e+06	1.00:2.73	12497	Dolichyl-diphosphooligosaccharide--protein glycosyltransferase subunit DAD1 OS=Homo sapiens OX=9606 GN=DAD1 PE=1 SV=3
674	TRUE	P55055|NR1H2_HUMAN	19.67	8.91	3	3		4.91905e+06	3.8581e+06	3.54247e+06	2.60855e+06	1.95705e+06	2.30804e+06	1.00:0.78:0.72:0.53:0.40:0.47	4926502	2.29121e+06	1.00:0.47	50974	Oxysterols receptor LXR-beta OS=Homo sapiens OX=9606 GN=NR1H2 PE=1 SV=2
189	TRUE	Q8NBS9|TXND5_HUMAN	29.71	32.18	12	12	Carbamidomethylation	23100000	16700000	20000000	8.3527e+06	7124954	8.3701e+06	1.00:0.72:0.86:0.36:0.31:0.36	20100000	7949251	1.00:0.39	47629	Thioredoxin domain-containing protein 5 OS=Homo sapiens OX=9606 GN=TXNDC5 PE=1 SV=2
1052	FALSE	Q8TF64|GIPC3_HUMAN	20.47	3.85	1	1		1.18943e+06	743277	1045106	474766	477087	353773	1.00:0.62:0.88:0.40:0.40:0.30	992603	435208	1.00:0.44	33982	PDZ domain-containing protein GIPC3 OS=Homo sapiens OX=9606 GN=GIPC3 PE=1 SV=1
1079	TRUE	Q9Y5Y5|PEX16_HUMAN	17.6	10.71	2	2		2.28672e+06	3.04799e+06	1.63973e+06	1.12406e+06	1.12165e+06	849237	1.00:1.33:0.72:0.49:0.49:0.37	2.32481e+06	1.03165e+06	1.00:0.44	38629	Peroxisomal membrane protein PEX16 OS=Homo sapiens OX=9606 GN=PEX16 PE=1 SV=2
413	FALSE	O75151|PHF2_HUMAN	28.32	0.55	1	1		3.22071e+06	4.09021e+06	2.57808e+06	841341	776678	1079103	1.00:1.27:0.80:0.26:0.24:0.34	3.29633e+06	899041	1.00:0.27	120775	Lysine-specific demethylase PHF2 OS=Homo sapiens OX=9606 GN=PHF2 PE=1 SV=4
21	FALSE	Q9BVA1|TBB2B_HUMAN	48.44	9.44	41	2		1.26377e+06	1.38632e+06	1.68421e+06	15500000	17600000	15300000	1.00:1.10:1.33:12.23:13.89:12.15	1444768	16100000	1.00:11.16	49953	Tubulin beta-2B chain OS=Homo sapiens OX=9606 GN=TUBB2B PE=1 SV=1
732	TRUE	Q9P016|THYN1_HUMAN	32	20.44	5	5		4646611	4483178	5.08685e+06	2376640	2037257	1.82493e+06	1.00:0.96:1.09:0.51:0.44:0.39	4738880	2.07961e+06	1.00:0.44	25697	Thymocyte nuclear protein 1 OS=Homo sapiens OX=9606 GN=THYN1 PE=1 SV=1
1345	TRUE	P22830|HEMH_HUMAN	36.43	3.07	1	1		370521	208878	246183	2600389	2.29517e+06	2752204	1.00:0.56:0.66:7.02:6.19:7.43	275194	2.54925e+06	1.00:9.26	47862	Ferrochelatase, mitochondrial OS=Homo sapiens OX=9606 GN=FECH PE=1 SV=2
1531	TRUE	Q9Y324|FCF1_HUMAN	17.27	10.1	2	2	Carbamidomethylation	1.13398e+06	1250799	1.14894e+06	734633	610272	382770	1.00:1.10:1.01:0.65:0.54:0.34	1.17791e+06	575892	1.00:0.49	23370	rRNA-processing protein FCF1 homolog OS=Homo sapiens OX=9606 GN=FCF1 PE=1 SV=1
362	TRUE	Q16795|NDUA9_HUMAN	44.4	16.98	5	5		800840	678302	642929	3.39521e+06	3.05216e+06	3464606	1.00:0.85:0.80:4.24:3.81:4.33	874047	3303991	1.00:3.78	42510	NADH dehydrogenase [ubiquinone] 1 alpha subcomplex subunit 9, mitochondrial OS=Homo sapiens OX=9606 GN=NDUFA9 PE=1 SV=2
231	TRUE	Q9BWM7|SFXN3_HUMAN	38.79	37.07	10	9		3229704	3275170	4.20753e+06	19400000	15300000	17700000	1.00:1.01:1.30:6.00:4.74:5.49	3.70574e+06	17500000	1.00:4.72	35503	Sideroflexin-3 OS=Homo sapiens OX=9606 GN=SFXN3 PE=1 SV=3
916	TRUE	P18859|ATP5J_HUMAN	41.79	44.44	4	4		1.89388e+06	1.83683e+06	2.24635e+06	6265310	5955590	6392297	1.00:0.97:1.19:3.31:3.14:3.38	1.99235e+06	6204399	1.00:3.11	12588	ATP synthase-coupling factor 6, mitochondrial OS=Homo sapiens OX=9606 GN=ATP5PF PE=1 SV=1
106	TRUE	Q9UG63|ABCF2_HUMAN	37.96	37.08	20	20	Carbamidomethylation	7402133	7.04743e+06	8456277	20300000	18000000	20500000	1.00:0.95:1.14:2.74:2.43:2.77	8088612	19600000	1.00:2.42	71290	ATP-binding cassette sub-family F member 2 OS=Homo sapiens OX=9606 GN=ABCF2 PE=1 SV=2
1131	FALSE	Q4AE62|GTDC1_HUMAN	41.93	1.31	1	1		358714	285189	345606	1.605e+06	1.37318e+06	1609225	1.00:0.80:0.96:4.47:3.83:4.49	329836	1529135	1.00:4.64	52597	Glycosyltransferase-like domain-containing protein 1 OS=Homo sapiens OX=9606 GN=GTDC1 PE=2 SV=1
443	TRUE	Q14644|RASA3_HUMAN	20.16	5.64	6	5		2128109	3.44667e+06	3603717	1.44991e+06	1.06093e+06	1.01315e+06	1.00:1.62:1.69:0.68:0.50:0.48	3.0595e+06	1.17466e+06	1.00:0.38	95699	Ras GTPase-activating protein 3 OS=Homo sapiens OX=9606 GN=RASA3 PE=1 SV=3
705	FALSE	P11234|RALB_HUMAN	20.12	8.74	2	2		9534878	6246958	12100000	3.70787e+06	3736037	3.06477e+06	1.00:0.66:1.27:0.39:0.39:0.32	9281448	3.50289e+06	1.00:0.38	23409	Ras-related protein Ral-B OS=Homo sapiens OX=9606 GN=RALB PE=1 SV=1
502	TRUE	Q8N1G4|LRC47_HUMAN	43.82	13.89	7	7		2479173	2323408	2595860	1.07791e+06	1.17279e+06	1127846	1.00:0.94:1.05:0.43:0.47:0.45	2466147	1.12618e+06	1.00:0.46	63473	Leucine-rich repeat-containing protein 47 OS=Homo sapiens OX=9606 GN=LRRC47 PE=1 SV=1
5	FALSE	A6NGW2|STRCL_HUMAN	51.72	0.34	1	1		190012	222936	197182	916299	918458	948317	1.00:1.17:1.04:4.82:4.83:4.99	203377	927691	1.00:4.56	192437	Putative stereocilin-like protein OS=Homo sapiens OX=9606 GN=STRCP1 PE=5 SV=1
1003	TRUE	Q8WYL5|SSH1_HUMAN	18.81	1.05	1	1		912178	1.1794e+06	556121	164051	195796	0	1.00:1.29:0.61:0.18:0.21:0.00	882568	179924	1.00:0.20	115511	Protein phosphatase Slingshot homolog 1 OS=Homo sapiens OX=9606 GN=SSH1 PE=1 SV=2
628	FALSE	Q12857|NFIA_HUMAN	20.77	1.38	2	1		294704	350617	482232	741153	761242	941122	1.00:1.19:1.64:2.51:2.58:3.19	375851	814506	1.00:2.17	55944	Nuclear factor 1 A-type OS=Homo sapiens OX=9606 GN=NFIA PE=1 SV=2
494	TRUE	O94955|RHBT3_HUMAN	16.66	7.53	3	3	Carbamidomethylation	3.10645e+06	2110664	3.06381e+06	1.73137e+06	1055287	964534	1.00:0.68:0.99:0.56:0.34:0.31	2.84539e+06	1.2504e+06	1.00:0.44	69413	Rho-related BTB domain-containing protein 3 OS=Homo sapiens OX=9606 GN=RHOBTB3 PE=1 SV=2
57	TRUE	Q9P0K7|RAI14_HUMAN	26.25	33.98	34	34	Carbamidomethylation	19500000	17500000	17200000	9897555	6768029	7660288	1.00:0.90:0.88:0.51:0.35:0.39	18000000	8108624	1.00:0.45	110041	Ankycorbin OS=Homo sapiens OX=9606 GN=RAI14 PE=1 SV=2
1888	TRUE	Q96GA3|LTV1_HUMAN	21.74	2.32	1	1		599848	747766	961927	389120	313400	346439	1.00:1.25:1.60:0.65:0.52:0.58	769847	349653	1.00:0.45	54855	Protein LTV1 homolog OS=Homo sapiens OX=9606 GN=LTV1 PE=1 SV=1
77	TRUE	P05141|ADT2_HUMAN	30.43	16.44	24	5	Carbamidomethylation	71700000	70600000	89900000	216000000	177000000	178000000	1.00:0.98:1.25:3.02:2.47:2.48	78200000	190000000	1.00:2.44	32852	ADP/ATP translocase 2 OS=Homo sapiens OX=9606 GN=SLC25A5 PE=1 SV=7
42	TRUE	Q9BQE3|TBA1C_HUMAN	28.15	9.13	26	4	Carbamidomethylation	6.2194e+06	7778379	4519039	24000000	22000000	19800000	1.00:1.25:0.73:3.85:3.53:3.18	6.45834e+06	21900000	1.00:3.39	49895	Tubulin alpha-1C chain OS=Homo sapiens OX=9606 GN=TUBA1C PE=1 SV=1
776	TRUE	Q08379|GOGA2_HUMAN	17.57	1.2	1	1		531501	479551	303100	150836	141956	0	1.00:0.90:0.57:0.28:0.27:0.00	438051	146396	1.00:0.33	113086	Golgin subfamily A member 2 OS=Homo sapiens OX=9606 GN=GOLGA2 PE=1 SV=3
601	TRUE	P08574|CY1_HUMAN	30.52	22.77	5	5	Carbamidomethylation	2516520	2.04248e+06	3.07531e+06	7593927	7.11081e+06	7161530	1.00:0.81:1.22:3.02:2.83:2.85	2544771	7288754	1.00:2.86	35422	Cytochrome c1, heme protein, mitochondrial OS=Homo sapiens OX=9606 GN=CYC1 PE=1 SV=3
1185	TRUE	P51571|SSRD_HUMAN	20.46	23.12	3	3		6.6076e+06	3.74977e+06	4.73012e+06	11800000	11000000	10200000	1.00:0.57:0.72:1.79:1.66:1.54	5029162	11000000	1.00:2.18	18999	Translocon-associated protein subunit delta OS=Homo sapiens OX=9606 GN=SSR4 PE=1 SV=1
1652	FALSE	Q9H488|OFUT1_HUMAN	37.46	1.55	1	1		565201	576034	627086	1.33807e+06	1.18116e+06	1.394e+06	1.00:1.02:1.11:2.37:2.09:2.47	589440	1.30441e+06	1.00:2.21	43956	GDP-fucose protein O-fucosyltransferase 1 OS=Homo sapiens OX=9606 GN=POFUT1 PE=1 SV=1
1924	TRUE	Q8TE58|ATS15_HUMAN	34.74	0.74	1	1		2.20294e+06	2.17944e+06	2.5716e+06	1.20901e+06	1091489	1106556	1.00:0.99:1.17:0.55:0.50:0.50	2.31799e+06	1.13569e+06	1.00:0.49	103287	A disintegrin and metalloproteinase with thrombospondin motifs 15 OS=Homo sapiens OX=9606 GN=ADAMTS15 PE=2 SV=1
1924	TRUE	Q9UHI8|ATS1_HUMAN	34.74	0.72	1	1		2.20294e+06	2.17944e+06	2.5716e+06	1.20901e+06	1091489	1106556	1.00:0.99:1.17:0.55:0.50:0.50	2.31799e+06	1.13569e+06	1.00:0.49	105358	A disintegrin and metalloproteinase with thrombospondin motifs 1 OS=Homo sapiens OX=9606 GN=ADAMTS1 PE=1 SV=4
1176	TRUE	Q9UGM6|SYWM_HUMAN	20.17	7.5	2	2		3.2924e+06	3.52885e+06	3.52735e+06	163925	165432	825071	1.00:1.07:1.07:0.05:0.05:0.25	3.44954e+06	384809	1.00:0.11	40147	Tryptophan--tRNA ligase, mitochondrial OS=Homo sapiens OX=9606 GN=WARS2 PE=1 SV=1
364	TRUE	P62269|RS18_HUMAN	32.15	42.76	8	8	Oxidation (M)	369000000	330000000	429000000	169000000	169000000	150000000	1.00:0.89:1.16:0.46:0.46:0.41	376000000	163000000	1.00:0.43	17719	40S ribosomal protein S18 OS=Homo sapiens OX=9606 GN=RPS18 PE=1 SV=3
585	TRUE	Q9BSD7|NTPCR_HUMAN	25.59	45.26	7	7	Carbamidomethylation	4802137	4.06701e+06	5.53713e+06	11000000	8941621	9449146	1.00:0.85:1.15:2.30:1.86:1.97	4802093	9807273	1.00:2.04	20713	Cancer-related nucleoside-triphosphatase OS=Homo sapiens OX=9606 GN=NTPCR PE=1 SV=1
1084	TRUE	P82914|RT15_HUMAN	26.99	11.67	3	3		3004168	3.34889e+06	4113791	1.70906e+06	1.38698e+06	1.34262e+06	1.00:1.11:1.37:0.57:0.46:0.45	3488948	1.47955e+06	1.00:0.42	29842	28S ribosomal protein S15, mitochondrial OS=Homo sapiens OX=9606 GN=MRPS15 PE=1 SV=1
1609	TRUE	P08047|SP1_HUMAN	23.38	4.59	2	2	Carbamidomethylation	910409	853014	1.18255e+06	485698	313645	341244	1.00:0.94:1.30:0.53:0.34:0.37	981992	441752	1.00:0.45	80693	Transcription factor Sp1 OS=Homo sapiens OX=9606 GN=SP1 PE=1 SV=3
1337	TRUE	Q9UBC1|IKBL1_HUMAN	22.02	2.89	1	1		895120	942882	1.01383e+06	400585	490538	272918	1.00:1.05:1.13:0.45:0.55:0.30	950609	463204	1.00:0.49	43257	NF-kappa-B inhibitor-like protein 1 OS=Homo sapiens OX=9606 GN=NFKBIL1 PE=1 SV=2
1049	TRUE	Q9H490|PIGU_HUMAN	38.57	2.53	1	1		450798	373739	558056	3.10269e+06	2.7058e+06	2.61357e+06	1.00:0.83:1.24:6.88:6.00:5.80	460864	2.80735e+06	1.00:6.09	50052	Phosphatidylinositol glycan anchor biosynthesis class U protein OS=Homo sapiens OX=9606 GN=PIGU PE=1 SV=3
119	TRUE	Q9H857|NT5D2_HUMAN	33.45	15.77	9	9		3.68179e+06	3.25531e+06	4190190	10500000	8760146	9503999	1.00:0.88:1.14:2.86:2.38:2.58	3.7091e+06	9594066	1.00:2.59	60719	5'-nucleotidase domain-containing protein 2 OS=Homo sapiens OX=9606 GN=NT5DC2 PE=1 SV=1
516	TRUE	P78549|NTH_HUMAN	24.13	38.14	8	8		25400000	15700000	26000000	8486428	7.82436e+06	7900734	1.00:0.62:1.02:0.33:0.31:0.31	22600000	8.07051e+06	1.00:0.36	34390	Endonuclease III-like protein 1 OS=Homo sapiens OX=9606 GN=NTHL1 PE=1 SV=2
873	TRUE	Q13283|G3BP1_HUMAN	25.15	5.15	2	2		1.6641e+06	1.37677e+06	1.69784e+06	713063	708309	484685	1.00:0.83:1.02:0.43:0.43:0.29	1.80736e+06	717827	1.00:0.40	52164	Ras GTPase-activating protein-binding protein 1 OS=Homo sapiens OX=9606 GN=G3BP1 PE=1 SV=1
1029	TRUE	O75531|BAF_HUMAN	25.29	37.08	3	3	Carbamidomethylation	3.59606e+06	3.87429e+06	5158312	1.96937e+06	2.08574e+06	1.82287e+06	1.00:1.08:1.43:0.55:0.58:0.51	4.29578e+06	1.95933e+06	1.00:0.46	10059	Barrier-to-autointegration factor OS=Homo sapiens OX=9606 GN=BANF1 PE=1 SV=1
1732	TRUE	P0C7P0|CISD3_HUMAN	31.52	8.66	1	1		292463	245998	265593	791119	612716	835523	1.00:0.84:0.91:2.71:2.10:2.86	268018	746453	1.00:2.79	14216	CDGSH iron-sulfur domain-containing protein 3, mitochondrial OS=Homo sapiens OX=9606 GN=CISD3 PE=1 SV=1
5	TRUE	P78527|PRKDC_HUMAN	41.02	17.78	73	71	Carbamidomethylation	4111977	4.0661e+06	4580771	13400000	11200000	12800000	1.00:0.99:1.11:3.25:2.73:3.11	4252950	12500000	1.00:2.93	469089	DNA-dependent protein kinase catalytic subunit OS=Homo sapiens OX=9606 GN=PRKDC PE=1 SV=3
2005	TRUE	P38606|VATA_HUMAN	34.3	1.94	1	1		327828	306720	283647	595456	681778	717600	1.00:0.94:0.87:1.82:2.08:2.19	306065	664945	1.00:2.17	68304	V-type proton ATPase catalytic subunit A OS=Homo sapiens OX=9606 GN=ATP6V1A PE=1 SV=2
406	TRUE	Q9Y5M8|SRPRB_HUMAN	23.69	17.34	4	4		1.36339e+06	1.48254e+06	1.66088e+06	4720892	4.64417e+06	2.91506e+06	1.00:1.09:1.22:3.46:3.41:2.14	1.50227e+06	4.09337e+06	1.00:2.72	29702	Signal recognition particle receptor subunit beta OS=Homo sapiens OX=9606 GN=SRPRB PE=1 SV=3
926	TRUE	Q9UBI6|GBG12_HUMAN	18.87	44.44	4	4	Carbamidomethylation	160000000	61900000	62400000	21000000	20900000	24000000	1.00:0.39:0.39:0.13:0.13:0.15	94800000	22000000	1.00:0.23	8006	Guanine nucleotide-binding protein G(I)/G(S)/G(O) subunit gamma-12 OS=Homo sapiens OX=9606 GN=GNG12 PE=1 SV=3
652	TRUE	P35613|BASI_HUMAN	41.46	15.84	5	5		4.68732e+06	4171388	4.09773e+06	9144336	9187475	9654957	1.00:0.89:0.87:1.95:1.96:2.06	4456062	9328923	1.00:2.09	42200	Basigin OS=Homo sapiens OX=9606 GN=BSG PE=1 SV=2
936	TRUE	P43307|SSRA_HUMAN	48.47	6.64	2	2		1.03006e+06	1.13495e+06	1.052e+06	7767831	6457437	6.28723e+06	1.00:1.10:1.02:7.54:6.27:6.10	1.07234e+06	6837499	1.00:6.38	32235	Translocon-associated protein subunit alpha OS=Homo sapiens OX=9606 GN=SSR1 PE=1 SV=3
946	TRUE	P26368|U2AF2_HUMAN	19.77	8.84	4	4		9190151	5683655	6966452	2.91259e+06	3.28396e+06	1.86213e+06	1.00:0.62:0.76:0.32:0.36:0.20	7280086	2686225	1.00:0.37	53501	Splicing factor U2AF 65 kDa subunit OS=Homo sapiens OX=9606 GN=U2AF2 PE=1 SV=4
186	FALSE	O60427|FADS1_HUMAN	32.06	2.93	2	2		568582	355924	555064	3.24332e+06	2.42621e+06	2.53041e+06	1.00:0.63:0.98:5.70:4.27:4.45	601800	2.73331e+06	1.00:4.54	51964	Acyl-CoA (8-3)-desaturase OS=Homo sapiens OX=9606 GN=FADS1 PE=1 SV=3
32	TRUE	Q9BUF5|TBB6_HUMAN	19.96	19.28	33	6	Carbamidomethylation	31200000	15600000	19200000	61100000	51900000	54700000	1.00:0.50:0.61:1.96:1.66:1.75	22200000	55900000	1.00:2.52	49857	Tubulin beta-6 chain OS=Homo sapiens OX=9606 GN=TUBB6 PE=1 SV=1
434	TRUE	Q15582|BGH3_HUMAN	27.25	13.18	8	8		5650864	4.13786e+06	5059878	2.46107e+06	1.9853e+06	2.06892e+06	1.00:0.73:0.90:0.44:0.35:0.37	5.06965e+06	2.17176e+06	1.00:0.43	74681	Transforming growth factor-beta-induced protein ig-h3 OS=Homo sapiens OX=9606 GN=TGFBI PE=1 SV=1
84	TRUE	P04264|K2C1_HUMAN	26.71	39.44	23	19	Carbamidomethylation; Oxidation (M)	27600000	25800000	29200000	15600000	14000000	11300000	1.00:0.94:1.06:0.57:0.51:0.41	28200000	13700000	1.00:0.48	66039	Keratin, type II cytoskeletal 1 OS=Homo sapiens OX=9606 GN=KRT1 PE=1 SV=6
819	TRUE	Q9UG56|PISD_HUMAN	42.46	10.76	4	4		935974	885403	816524	2.2731e+06	2.15476e+06	2437415	1.00:0.95:0.87:2.43:2.30:2.60	975884	2.28842e+06	1.00:2.34	46672	Phosphatidylserine decarboxylase proenzyme, mitochondrial OS=Homo sapiens OX=9606 GN=PISD PE=1 SV=4
1093	TRUE	O95243|MBD4_HUMAN	23.64	5.86	3	3		4.61196e+06	3.36234e+06	3.75853e+06	1.85435e+06	1.86517e+06	1.32897e+06	1.00:0.73:0.81:0.40:0.40:0.29	3910946	1804291	1.00:0.46	66051	Methyl-CpG-binding domain protein 4 OS=Homo sapiens OX=9606 GN=MBD4 PE=1 SV=1
402	TRUE	Q96CU9|FXRD1_HUMAN	48.58	11.52	6	6		1.10382e+06	1.15526e+06	1.36455e+06	10800000	9120443	10500000	1.00:1.05:1.24:9.79:8.26:9.53	1.20787e+06	10100000	1.00:8.40	53812	FAD-dependent oxidoreductase domain-containing protein 1 OS=Homo sapiens OX=9606 GN=FOXRED1 PE=1 SV=2
1101	TRUE	Q9P0U3|SENP1_HUMAN	23.72	1.55	1	1		185261	0	250224	659544	549628	616171	1.00:0.00:1.35:3.56:2.97:3.33	217743	608448	1.00:2.79	73481	Sentrin-specific protease 1 OS=Homo sapiens OX=9606 GN=SENP1 PE=1 SV=2
699	TRUE	Q8NBM4|UBAC2_HUMAN	29.59	7.85	2	2		3.71439e+06	2.95274e+06	3.84641e+06	907891	489168	579309	1.00:0.79:1.04:0.24:0.13:0.16	3504514	658789	1.00:0.19	38964	Ubiquitin-associated domain-containing protein 2 OS=Homo sapiens OX=9606 GN=UBAC2 PE=1 SV=1
753	TRUE	O75925|PIAS1_HUMAN	24.36	6.45	4	3		863020	736368	842413	2357159	1.5038e+06	1.9167e+06	1.00:0.85:0.98:2.73:1.74:2.22	813934	1.92588e+06	1.00:2.37	71836	E3 SUMO-protein ligase PIAS1 OS=Homo sapiens OX=9606 GN=PIAS1 PE=1 SV=2
580	TRUE	Q8NCN4|RN169_HUMAN	28.74	9.89	7	7		3.71605e+06	3.70046e+06	2.99454e+06	1.97208e+06	1.77774e+06	1.82077e+06	1.00:1.00:0.81:0.53:0.48:0.49	4.00065e+06	1.99291e+06	1.00:0.50	77194	E3 ubiquitin-protein ligase RNF169 OS=Homo sapiens OX=9606 GN=RNF169 PE=1 SV=2
292	TRUE	P36542|ATPG_HUMAN	44.46	28.86	9	9	Carbamidomethylation	27300000	24500000	27200000	71000000	65000000	64900000	1.00:0.90:1.00:2.61:2.39:2.38	26600000	67000000	1.00:2.51	32996	ATP synthase subunit gamma, mitochondrial OS=Homo sapiens OX=9606 GN=ATP5F1C PE=1 SV=1
5	FALSE	Q96EQ8|RN125_HUMAN	24.12	3.45	1	1		1.57679e+06	1.556e+06	2.25951e+06	5389568	3.85347e+06	4.44687e+06	1.00:0.99:1.43:3.42:2.44:2.82	1.79743e+06	4.5633e+06	1.00:2.54	26454	E3 ubiquitin-protein ligase RNF125 OS=Homo sapiens OX=9606 GN=RNF125 PE=1 SV=4
865	TRUE	P62861|RS30_HUMAN	33.75	9.02	4	4		426000000	418000000	502000000	224000000	202000000	195000000	1.00:0.98:1.18:0.53:0.47:0.46	449000000	207000000	1.00:0.46	14390	FAU ubiquitin-like and ribosomal protein S30 OS=Homo sapiens OX=9606 GN=FAU PE=1 SV=2
183	FALSE	Q13363|CTBP1_HUMAN	40.42	2.05	1	1		568213	591306	682276	2.19539e+06	1.85874e+06	1.95456e+06	1.00:1.04:1.20:3.86:3.27:3.44	613932	2.0029e+06	1.00:3.26	47535	C-terminal-binding protein 1 OS=Homo sapiens OX=9606 GN=CTBP1 PE=1 SV=2
745	TRUE	P33897|ABCD1_HUMAN	53.21	2.68	2	2		130000000	103000000	117000000	344806	470061	270190	1.00:0.80:0.90:0.02:0.02:0.02	117000000	361686	1.00:0.02	82937	ATP-binding cassette sub-family D member 1 OS=Homo sapiens OX=9606 GN=ABCD1 PE=1 SV=2
467	TRUE	O43852|CALU_HUMAN	32.72	14.92	4	4		1.51484e+06	1.34144e+06	1.66646e+06	4733115	4.34434e+06	3.61099e+06	1.00:0.89:1.10:3.12:2.87:2.38	1.64311e+06	4.22948e+06	1.00:2.57	37107	Calumenin OS=Homo sapiens OX=9606 GN=CALU PE=1 SV=2
887	FALSE	P29803|ODPAT_HUMAN	20.86	6.44	2	2		389431	408844	633882	991932	993328	985876	1.00:1.05:1.63:2.55:2.55:2.53	477386	990379	1.00:2.07	42933	Pyruvate dehydrogenase E1 component subunit alpha, testis-specific form, mitochondrial OS=Homo sapiens OX=9606 GN=PDHA2 PE=1 SV=1
111	TRUE	Q4KMP7|TB10B_HUMAN	22.84	28.22	20	18	Carbamidomethylation	21700000	35400000	37200000	12500000	10800000	10900000	1.00:1.63:1.71:0.58:0.50:0.50	31400000	11400000	1.00:0.36	87199	TBC1 domain family member 10B OS=Homo sapiens OX=9606 GN=TBC1D10B PE=1 SV=3
802	TRUE	O00161|SNP23_HUMAN	18.3	30.33	6	6	Carbamidomethylation	7099576	6453776	9390929	4.40014e+06	3.64359e+06	2.61617e+06	1.00:0.91:1.32:0.62:0.51:0.37	7648094	3553299	1.00:0.46	23354	Synaptosomal-associated protein 23 OS=Homo sapiens OX=9606 GN=SNAP23 PE=1 SV=1
17	TRUE	P07437|TBB5_HUMAN	43.59	15.99	52	5		137000000	107000000	127000000	517000000	501000000	522000000	1.00:0.78:0.92:3.76:3.65:3.80	124000000	513000000	1.00:4.12	49671	Tubulin beta chain OS=Homo sapiens OX=9606 GN=TUBB PE=1 SV=2
294	TRUE	Q9NZN4|EHD2_HUMAN	15.58	6.45	4	3		192424	1.03148e+06	222786	4.15536e+06	2.16045e+06	1.92544e+06	1.00:5.36:1.16:21.59:11.23:10.01	1.23685e+06	2.74708e+06	1.00:2.22	61161	EH domain-containing protein 2 OS=Homo sapiens OX=9606 GN=EHD2 PE=1 SV=2
1172	TRUE	Q16881|TRXR1_HUMAN	27.32	4.16	2	2		801332	708289	1.055e+06	2.62303e+06	2.04651e+06	2.30216e+06	1.00:0.88:1.32:3.27:2.55:2.87	854874	2.3239e+06	1.00:2.72	70875	Thioredoxin reductase 1, cytoplasmic OS=Homo sapiens OX=9606 GN=TXNRD1 PE=1 SV=3
1511	TRUE	P23511|NFYA_HUMAN	21.12	9.22	2	2		8479188	3200488	3.66328e+06	979996	968272	1.09079e+06	1.00:0.38:0.43:0.12:0.11:0.13	5114320	1013019	1.00:0.20	36877	Nuclear transcription factor Y subunit alpha OS=Homo sapiens OX=9606 GN=NFYA PE=1 SV=2
424	TRUE	P18085|ARF4_HUMAN	49.56	27.78	7	5		9577203	9132846	9452607	53300000	45500000	44200000	1.00:0.95:0.99:5.57:4.75:4.62	9472654	47700000	1.00:5.04	20511	ADP-ribosylation factor 4 OS=Homo sapiens OX=9606 GN=ARF4 PE=1 SV=3
466	TRUE	Q15070|OXA1L_HUMAN	18.7	13.79	6	6		1.34371e+06	1.08506e+06	2.6698e+06	4909897	5106618	7813106	1.00:0.81:1.99:3.65:3.80:5.81	1.75992e+06	5943207	1.00:3.38	48548	Mitochondrial inner membrane protein OXA1L OS=Homo sapiens OX=9606 GN=OXA1L PE=1 SV=3
813	TRUE	O43292|GPAA1_HUMAN	32.59	5.64	3	3		978453	780655	1.50742e+06	7771279	7161549	7322748	1.00:0.80:1.54:7.94:7.32:7.48	1.62788e+06	7418525	1.00:4.56	67623	Glycosylphosphatidylinositol anchor attachment 1 protein OS=Homo sapiens OX=9606 GN=GPAA1 PE=1 SV=3
89	FALSE	P13637|AT1A3_HUMAN	23.46	1.68	6	1		214641	209045	0	536861	433606	583834	1.00:0.97:0.00:2.50:2.02:2.72	211843	518100	1.00:2.45	111749	Sodium/potassium-transporting ATPase subunit alpha-3 OS=Homo sapiens OX=9606 GN=ATP1A3 PE=1 SV=3
935	TRUE	Q14451|GRB7_HUMAN	23.64	9.02	4	4		3.0647e+06	3.46275e+06	2624120	1.66795e+06	1.59381e+06	1.24066e+06	1.00:1.13:0.86:0.54:0.52:0.40	3592803	1.50081e+06	1.00:0.42	59681	Growth factor receptor-bound protein 7 OS=Homo sapiens OX=9606 GN=GRB7 PE=1 SV=2
372	TRUE	Q9Y265|RUVB1_HUMAN	34.44	15.57	6	6		3117693	2.71919e+06	3.46771e+06	7741968	7073935	7.06771e+06	1.00:0.87:1.11:2.48:2.27:2.27	3349890	7294539	1.00:2.18	50228	RuvB-like 1 OS=Homo sapiens OX=9606 GN=RUVBL1 PE=1 SV=1
204	TRUE	P80723|BASP1_HUMAN	17.41	63.44	14	14		497000000	286000000	319000000	178000000	193000000	142000000	1.00:0.58:0.64:0.36:0.39:0.29	368000000	171000000	1.00:0.47	22693	Brain acid soluble protein 1 OS=Homo sapiens OX=9606 GN=BASP1 PE=1 SV=2
2010	TRUE	Q9Y5X2|SNX8_HUMAN	32	2.8	1	1		0	451141	531086	174362	172069	159450	-:64.00:64.00:64.00:64.00:64.00	491113	168627	1.00:0.34	52569	Sorting nexin-8 OS=Homo sapiens OX=9606 GN=SNX8 PE=1 SV=1
1377	TRUE	Q8WWC4|MAIP1_HUMAN	22.03	7.56	2	2		322443	712021	619262	2244091	1.80285e+06	1.89918e+06	1.00:2.21:1.92:6.96:5.59:5.89	551242	1.98204e+06	1.00:3.60	32545	m-AAA protease-interacting protein 1, mitochondrial OS=Homo sapiens OX=9606 GN=MAIP1 PE=1 SV=1
879	TRUE	Q9H061|T126A_HUMAN	34.13	14.36	3	3		1.29133e+06	1.42668e+06	1.91609e+06	6923821	5.79226e+06	6283289	1.00:1.10:1.48:5.36:4.49:4.87	1544698	6333125	1.00:4.10	21527	Transmembrane protein 126A OS=Homo sapiens OX=9606 GN=TMEM126A PE=1 SV=1
471	TRUE	Q15392|DHC24_HUMAN	21.17	7.56	4	4	Carbamidomethylation	2.10859e+06	2.22177e+06	3.76171e+06	6.8774e+06	6135509	7333490	1.00:1.05:1.78:3.26:2.91:3.48	2988416	6782134	1.00:2.27	60101	Delta(24)-sterol reductase OS=Homo sapiens OX=9606 GN=DHCR24 PE=1 SV=2
133	TRUE	O43491|E41L2_HUMAN	23.01	20.2	16	16		6788012	4.3087e+06	4530216	2.30347e+06	2.13214e+06	1.80161e+06	1.00:0.63:0.67:0.34:0.31:0.27	5.20898e+06	2.07907e+06	1.00:0.40	112588	Band 4.1-like protein 2 OS=Homo sapiens OX=9606 GN=EPB41L2 PE=1 SV=1
2333	TRUE	Q96FQ6|S10AG_HUMAN	29.22	11.65	1	1		424943	457810	386261	158763	165229	213698	1.00:1.08:0.91:0.37:0.39:0.50	423005	179230	1.00:0.42	11801	Protein S100-A16 OS=Homo sapiens OX=9606 GN=S100A16 PE=1 SV=1
878	TRUE	Q9C0C2|TB182_HUMAN	28.68	2.31	3	3		2.06649e+06	2.12583e+06	2.44824e+06	1.14948e+06	859891	1.02039e+06	1.00:1.03:1.18:0.56:0.42:0.49	2213522	1.00992e+06	1.00:0.46	181796	182 kDa tankyrase-1-binding protein OS=Homo sapiens OX=9606 GN=TNKS1BP1 PE=1 SV=4
1728	TRUE	O15144|ARPC2_HUMAN	21.52	3	1	1		1.04344e+06	870288	1.20177e+06	364873	165802	131777	1.00:0.83:1.15:0.35:0.16:0.13	1.0385e+06	220817	1.00:0.21	34333	Actin-related protein 2/3 complex subunit 2 OS=Homo sapiens OX=9606 GN=ARPC2 PE=1 SV=1
1219	TRUE	Q14318|FKBP8_HUMAN	29.39	3.88	1	1		389301	286383	395686	881210	913027	827526	1.00:0.74:1.02:2.26:2.35:2.13	357123	873921	1.00:2.45	44562	Peptidyl-prolyl cis-trans isomerase FKBP8 OS=Homo sapiens OX=9606 GN=FKBP8 PE=1 SV=2
2381	TRUE	Q14061|COX17_HUMAN	15.54	25.4	1	1		1.24589e+06	1.02223e+06	1.35729e+06	582028	673325	295725	1.00:0.82:1.09:0.47:0.54:0.24	1.20847e+06	517026	1.00:0.43	6915	Cytochrome c oxidase copper chaperone OS=Homo sapiens OX=9606 GN=COX17 PE=1 SV=2
223	TRUE	P31689|DNJA1_HUMAN	52.06	31.74	10	10	Carbamidomethylation	6.30659e+06	6111869	6.90959e+06	41500000	36900000	42900000	1.00:0.97:1.10:6.59:5.86:6.81	6588145	40500000	1.00:6.14	44868	DnaJ homolog subfamily A member 1 OS=Homo sapiens OX=9606 GN=DNAJA1 PE=1 SV=2
28	TRUE	P31327|CPSM_HUMAN	42.85	27.33	35	33	Carbamidomethylation	2.24106e+06	2125861	2.73227e+06	13100000	11200000	11800000	1.00:0.95:1.22:5.85:5.01:5.27	2.3664e+06	12000000	1.00:5.09	164939	Carbamoyl-phosphate synthase [ammonia], mitochondrial OS=Homo sapiens OX=9606 GN=CPS1 PE=1 SV=2
1131	TRUE	Q5XKP0|MIC13_HUMAN	37.69	11.02	2	2		564640	483380	557936	2676262	2.35768e+06	1929540	1.00:0.86:0.99:4.74:4.18:3.42	535319	2.32116e+06	1.00:4.34	13087	MICOS complex subunit MIC13 OS=Homo sapiens OX=9606 GN=MICOS13 PE=1 SV=1
177	TRUE	Q9NVI7|ATD3A_HUMAN	34.82	8.83	14	4		2.82241e+06	2.51765e+06	3.68029e+06	13800000	11600000	11900000	1.00:0.89:1.30:4.90:4.12:4.23	3006782	12500000	1.00:4.15	71369	ATPase family AAA domain-containing protein 3A OS=Homo sapiens OX=9606 GN=ATAD3A PE=1 SV=2
112	TRUE	P51659|DHB4_HUMAN	28	33.97	20	19	Carbamidomethylation	12100000	12200000	14900000	7214833	5894260	6000941	1.00:1.00:1.23:0.60:0.49:0.50	13100000	6407511	1.00:0.49	79686	Peroxisomal multifunctional enzyme type 2 OS=Homo sapiens OX=9606 GN=HSD17B4 PE=1 SV=3
1261	TRUE	P56134|ATPK_HUMAN	26.41	25.53	2	2		17100000	11300000	11300000	4906479	4.6992e+06	5.15578e+06	1.00:0.66:0.66:0.29:0.28:0.30	13200000	4920485	1.00:0.37	10918	ATP synthase subunit f, mitochondrial OS=Homo sapiens OX=9606 GN=ATP5MF PE=1 SV=3
1629	FALSE	A0A1B0GUU1|CQ113_HUMAN	15.98	0.89	1	1		204333	355421	454943	730260	692247	946700	1.00:1.74:2.23:3.57:3.39:4.63	338232	789736	1.00:2.33	72432	Transmembrane protein C17orf113 OS=Homo sapiens OX=9606 GN=C17orf113 PE=3 SV=1
1370	TRUE	Q9NVH1|DJC11_HUMAN	29.88	1.43	1	1		0	671391	907809	166796	182410	171269	-:64.00:64.00:64.00:64.00:64.00	789600	173491	1.00:0.22	63278	DnaJ homolog subfamily C member 11 OS=Homo sapiens OX=9606 GN=DNAJC11 PE=1 SV=2
186	TRUE	O95864|FADS2_HUMAN	50.99	23.2	11	11		2.43322e+06	2.14434e+06	2.60731e+06	18900000	16700000	17300000	1.00:0.88:1.07:7.76:6.86:7.11	2.39496e+06	17600000	1.00:7.36	52259	Acyl-CoA 6-desaturase OS=Homo sapiens OX=9606 GN=FADS2 PE=1 SV=1
522	TRUE	Q9UBX3|DIC_HUMAN	39.52	20.91	6	6	Carbamidomethylation; Oxidation (M)	1.12365e+06	1.13835e+06	1.58462e+06	8912447	7807413	9612262	1.00:1.01:1.41:7.93:6.95:8.55	1441294	8777374	1.00:6.09	31282	Mitochondrial dicarboxylate carrier OS=Homo sapiens OX=9606 GN=SLC25A10 PE=1 SV=2
349	FALSE	Q9BZK3|NACP4_HUMAN	18.08	6.1	2	2		18100000	14700000	31300000	8893014	7.24916e+06	7516061	1.00:0.81:1.73:0.49:0.40:0.41	21900000	7886079	1.00:0.36	23306	Putative nascent polypeptide-associated complex subunit alpha-like protein OS=Homo sapiens OX=9606 GN=NACA4P PE=5 SV=1
701	TRUE	Q9H223|EHD4_HUMAN	25.73	8.13	4	4		2389206	2382888	3374852	7189206	5.89915e+06	6.11095e+06	1.00:1.00:1.41:3.01:2.47:2.56	2.9196e+06	6399770	1.00:2.19	61175	EH domain-containing protein 4 OS=Homo sapiens OX=9606 GN=EHD4 PE=1 SV=1
1121	TRUE	Q9UFW8|CGBP1_HUMAN	29.58	19.76	3	3		1.95045e+06	1.94978e+06	2337004	868069	787590	609427	1.00:1.00:1.20:0.45:0.40:0.31	2.07908e+06	829439	1.00:0.40	18820	CGG triplet repeat-binding protein 1 OS=Homo sapiens OX=9606 GN=CGGBP1 PE=1 SV=2
131	TRUE	P13645|K1C10_HUMAN	25.77	21.4	19	12	Oxidation (M)	18800000	17000000	17200000	9887831	8710636	6853156	1.00:0.91:0.92:0.53:0.46:0.37	17900000	8483874	1.00:0.47	58827	Keratin, type I cytoskeletal 10 OS=Homo sapiens OX=9606 GN=KRT10 PE=1 SV=6
482	TRUE	Q92947|GCDH_HUMAN	29.31	14.84	5	5		2279002	1.50441e+06	2.97575e+06	13600000	11100000	11700000	1.00:0.66:1.31:5.98:4.85:5.14	2518405	12100000	1.00:4.82	48127	Glutaryl-CoA dehydrogenase, mitochondrial OS=Homo sapiens OX=9606 GN=GCDH PE=1 SV=1
894	TRUE	Q9Y281|COF2_HUMAN	25.65	12.05	3	1		0	863296	1.07955e+06	267737	234106	314894	-:64.00:64.00:64.00:64.00:64.00	971423	272246	1.00:0.28	18737	Cofilin-2 OS=Homo sapiens OX=9606 GN=CFL2 PE=1 SV=1
21	TRUE	Q13885|TBB2A_HUMAN	49.44	12.13	42	3		1.68888e+06	1.73134e+06	2.16308e+06	18000000	20000000	18100000	1.00:1.03:1.28:10.64:11.87:10.75	1.8611e+06	18700000	1.00:10.06	49907	Tubulin beta-2A chain OS=Homo sapiens OX=9606 GN=TUBB2A PE=1 SV=1
5	FALSE	Q7RTU9|STRC_HUMAN	51.72	0.34	1	1		190012	222936	197182	916299	918458	948317	1.00:1.17:1.04:4.82:4.83:4.99	203377	927691	1.00:4.56	192967	Stereocilin OS=Homo sapiens OX=9606 GN=STRC PE=2 SV=1
270	TRUE	P09543|CN37_HUMAN	34.4	16.86	7	7		1.48089e+06	1.1585e+06	1.06247e+06	5.06959e+06	4.17217e+06	5245561	1.00:0.78:0.72:3.42:2.82:3.54	1301812	4829107	1.00:3.71	47579	2',3'-cyclic-nucleotide 3'-phosphodiesterase OS=Homo sapiens OX=9606 GN=CNP PE=1 SV=2
533	FALSE	Q7LFX5|CHSTF_HUMAN	35.51	1.07	1	1		1.12114e+06	816817	1.12273e+06	224949	262632	260695	1.00:0.73:1.00:0.20:0.23:0.23	1.02023e+06	249425	1.00:0.24	64926	Carbohydrate sulfotransferase 15 OS=Homo sapiens OX=9606 GN=CHST15 PE=1 SV=1
1816	TRUE	Q6P0Q8|MAST2_HUMAN	24.07	0.78	1	1		591157	437486	482516	261549	239361	189186	1.00:0.74:0.82:0.44:0.40:0.32	503720	230032	1.00:0.46	196436	Microtubule-associated serine/threonine-protein kinase 2 OS=Homo sapiens OX=9606 GN=MAST2 PE=1 SV=2
1597	TRUE	Q99848|EBP2_HUMAN	21.22	3.27	1	1		1.06762e+06	1.20979e+06	1.42678e+06	614610	517403	348424	1.00:1.13:1.34:0.58:0.48:0.33	1.23473e+06	493479	1.00:0.40	34852	Probable rRNA-processing protein EBP2 OS=Homo sapiens OX=9606 GN=EBNA1BP2 PE=1 SV=2
288	TRUE	O75616|ERAL1_HUMAN	30.12	30.66	11	10	Carbamidomethylation	4971248	5.18665e+06	6436970	14400000	11800000	14400000	1.00:1.04:1.29:2.89:2.38:2.90	5531622	13500000	1.00:2.45	48350	GTPase Era, mitochondrial OS=Homo sapiens OX=9606 GN=ERAL1 PE=1 SV=2
397	FALSE	P47895|AL1A3_HUMAN	18.44	2.93	3	2		180506	854040	363856	2.76383e+06	2560218	2.236e+06	1.00:4.73:2.02:15.31:14.18:12.39	1.04186e+06	2.52001e+06	1.00:2.42	56108	Aldehyde dehydrogenase family 1 member A3 OS=Homo sapiens OX=9606 GN=ALDH1A3 PE=1 SV=2
145	TRUE	P10696|PPBN_HUMAN	22.21	2.07	19	1		816228	613003	629968	313378	171026	170749	1.00:0.75:0.77:0.38:0.21:0.21	686400	218384	1.00:0.32	57377	Alkaline phosphatase, germ cell type OS=Homo sapiens OX=9606 GN=ALPG PE=1 SV=4
1763	TRUE	P35030|TRY3_HUMAN	53.71	3.29	2	1		5.20304e+06	4.66563e+06	5.45919e+06	1.01355e+06	1.01186e+06	987540	1.00:0.90:1.05:0.19:0.19:0.19	5109288	1.00432e+06	1.00:0.20	32529	Trypsin-3 OS=Homo sapiens OX=9606 GN=PRSS3 PE=1 SV=2
1068	TRUE	Q9Y620|RA54B_HUMAN	23.44	3.19	3	3		1.9597e+06	1.95265e+06	1.30963e+06	804318	777258	683560	1.00:1.00:0.67:0.41:0.40:0.35	1.88383e+06	812667	1.00:0.43	102967	DNA repair and recombination protein RAD54B OS=Homo sapiens OX=9606 GN=RAD54B PE=1 SV=1
1429	TRUE	Q9P021|CRIPT_HUMAN	22.18	28.71	3	3	Carbamidomethylation	9467804	8567260	13300000	5206428	3968464	4.46097e+06	1.00:0.90:1.40:0.55:0.42:0.47	10800000	4.85408e+06	1.00:0.45	11216	Cysteine-rich PDZ-binding protein OS=Homo sapiens OX=9606 GN=CRIPT PE=1 SV=1
358	FALSE	Q9UPA5|BSN_HUMAN	28.77	0.15	1	1		1.01087e+06	1180226	538402	10800000	8460218	6378891	1.00:1.17:0.53:10.66:8.37:6.31	1.08943e+06	8538105	1.00:7.84	416469	Protein bassoon OS=Homo sapiens OX=9606 GN=BSN PE=1 SV=4
1581	TRUE	P98173|FAM3A_HUMAN	49.87	5.22	1	1		390187	438974	404989	1710238	1.62182e+06	1853239	1.00:1.13:1.04:4.38:4.16:4.75	411383	1.72843e+06	1.00:4.20	25152	Protein FAM3A OS=Homo sapiens OX=9606 GN=FAM3A PE=1 SV=2
411	TRUE	P46734|MP2K3_HUMAN	30.17	16.14	5	5		1.08651e+06	962848	1.0602e+06	2471042	2198047	1.89378e+06	1.00:0.89:0.98:2.27:2.02:1.74	1.03652e+06	2.18762e+06	1.00:2.11	39318	Dual specificity mitogen-activated protein kinase kinase 3 OS=Homo sapiens OX=9606 GN=MAP2K3 PE=1 SV=2
941	TRUE	O14880|MGST3_HUMAN	53.11	15.79	3	3	Carbamidomethylation	1.00343e+06	948428	1133843	8101409	7313224	7872146	1.00:0.95:1.13:8.07:7.29:7.85	1.02857e+06	7762260	1.00:7.55	16516	Microsomal glutathione S-transferase 3 OS=Homo sapiens OX=9606 GN=MGST3 PE=1 SV=1
1773	TRUE	Q5TA50|CPTP_HUMAN	32.61	9.35	2	2		1.3888e+06	1.34077e+06	1.72737e+06	477474	577192	454922	1.00:0.97:1.24:0.34:0.42:0.33	1.48564e+06	574447	1.00:0.39	24365	Ceramide-1-phosphate transfer protein OS=Homo sapiens OX=9606 GN=CPTP PE=1 SV=1
16	TRUE	P68371|TBB4B_HUMAN	50.11	2.7	49	1		19200000	18900000	20200000	102000000	96500000	117000000	1.00:0.98:1.05:5.33:5.03:6.10	20000000	105000000	1.00:5.26	49831	Tubulin beta-4B chain OS=Homo sapiens OX=9606 GN=TUBB4B PE=1 SV=1
114	TRUE	P17858|PFKAL_HUMAN	17.78	16.92	18	11	Carbamidomethylation	6.36405e+06	7303049	11700000	19100000	18100000	15800000	1.00:1.15:1.84:3.00:2.84:2.47	8657341	17600000	1.00:2.04	85018	ATP-dependent 6-phosphofructokinase, liver type OS=Homo sapiens OX=9606 GN=PFKL PE=1 SV=6
1439	TRUE	P18846|ATF1_HUMAN	28.61	16.24	3	2		5634453	5236221	6457498	2.31177e+06	2.51693e+06	1.76815e+06	1.00:0.93:1.15:0.41:0.45:0.31	5776057	2.19895e+06	1.00:0.38	29233	Cyclic AMP-dependent transcription factor ATF-1 OS=Homo sapiens OX=9606 GN=ATF1 PE=1 SV=2
1629	TRUE	Q8NF91|SYNE1_HUMAN	15.98	0.07	1	1		204333	355421	454943	730260	692247	946700	1.00:1.74:2.23:3.57:3.39:4.63	338232	789736	1.00:2.33	1011086	Nesprin-1 OS=Homo sapiens OX=9606 GN=SYNE1 PE=1 SV=4
909	TRUE	P35637|FUS_HUMAN	17.62	11.6	4	4		20500000	40600000	18600000	9895285	9663742	8807775	1.00:1.98:0.91:0.48:0.47:0.43	27000000	9455600	1.00:0.35	53426	RNA-binding protein FUS OS=Homo sapiens OX=9606 GN=FUS PE=1 SV=1
89	TRUE	P05023|AT1A1_HUMAN	37.11	8.9	12	7		3.78597e+06	2.90522e+06	3.87384e+06	15400000	12800000	14700000	1.00:0.77:1.02:4.06:3.39:3.88	3521677	14300000	1.00:4.06	112896	Sodium/potassium-transporting ATPase subunit alpha-1 OS=Homo sapiens OX=9606 GN=ATP1A1 PE=1 SV=1
725	TRUE	P61011|SRP54_HUMAN	24.65	11.51	5	5		7.50684e+06	3.62147e+06	3.98198e+06	1.14443e+06	1.17923e+06	959272	1.00:0.48:0.53:0.15:0.16:0.13	5.24916e+06	1.28001e+06	1.00:0.24	55705	Signal recognition particle 54 kDa protein OS=Homo sapiens OX=9606 GN=SRP54 PE=1 SV=1
723	TRUE	P46977|STT3A_HUMAN	45.13	0.99	2	1		413791	366482	373190	1.40925e+06	1.33024e+06	1.20808e+06	1.00:0.89:0.90:3.41:3.21:2.92	384487	1.31586e+06	1.00:3.42	80530	Dolichyl-diphosphooligosaccharide--protein glycosyltransferase subunit STT3A OS=Homo sapiens OX=9606 GN=STT3A PE=1 SV=2
1288	TRUE	P28289|TMOD1_HUMAN	39.06	2.79	2	1		317516	361135	415627	2.31262e+06	1.82613e+06	1.77261e+06	1.00:1.14:1.31:7.28:5.75:5.58	364759	1970453	1.00:5.40	40569	Tropomodulin-1 OS=Homo sapiens OX=9606 GN=TMOD1 PE=1 SV=1
1249	FALSE	P13796|PLSL_HUMAN	34.46	1.44	1	1		403705	410892	483677	172811	137071	162619	1.00:1.02:1.20:0.43:0.34:0.40	432758	157500	1.00:0.36	70288	Plastin-2 OS=Homo sapiens OX=9606 GN=LCP1 PE=1 SV=6
1623	TRUE	P55735|SEC13_HUMAN	15.96	6.21	2	2		228776	420679	434023	657889	754243	824983	1.00:1.84:1.90:2.88:3.30:3.61	361159	745705	1.00:2.06	35541	Protein SEC13 homolog OS=Homo sapiens OX=9606 GN=SEC13 PE=1 SV=3
190	TRUE	P11586|C1TC_HUMAN	45.09	5.78	5	5		1.13214e+06	1087565	1.1627e+06	4.47055e+06	3935475	4.87757e+06	1.00:0.96:1.03:3.95:3.48:4.31	1.12747e+06	4.42786e+06	1.00:3.93	101531	C-1-tetrahydrofolate synthase, cytoplasmic OS=Homo sapiens OX=9606 GN=MTHFD1 PE=1 SV=4
69	TRUE	P0DMV8|HS71A_HUMAN	48.81	13.73	21	9		16600000	16300000	19100000	105000000	94100000	110000000	1.00:0.98:1.15:6.32:5.67:6.62	17700000	103000000	1.00:5.82	70052	Heat shock 70 kDa protein 1A OS=Homo sapiens OX=9606 GN=HSPA1A PE=1 SV=1
51	TRUE	P11142|HSP7C_HUMAN	33.14	30.5	27	18	Carbamidomethylation; Oxidation (M)	55200000	50300000	64000000	150000000	126000000	141000000	1.00:0.91:1.16:2.72:2.28:2.56	57600000	139000000	1.00:2.41	70898	Heat shock cognate 71 kDa protein OS=Homo sapiens OX=9606 GN=HSPA8 PE=1 SV=1
1430	TRUE	Q96CP2|FWCH2_HUMAN	20.31	16.43	3	2		1.05637e+06	3.00757e+06	1.02947e+06	243908	262093	122744	1.00:2.85:0.97:0.23:0.25:0.12	1.69781e+06	254948	1.00:0.15	14564	FLYWCH family member 2 OS=Homo sapiens OX=9606 GN=FLYWCH2 PE=1 SV=1
987	TRUE	Q9Y5Q0|FADS3_HUMAN	23.81	3.37	1	1		0	184718	241110	946484	741584	1.12916e+06	-:64.00:64.00:64.00:64.00:64.00	212914	939077	1.00:4.41	51145	Fatty acid desaturase 3 OS=Homo sapiens OX=9606 GN=FADS3 PE=1 SV=1
108	TRUE	P05187|PPB1_HUMAN	27.69	10.28	24	5		14600000	12700000	17700000	7172168	6.14806e+06	6.71317e+06	1.00:0.86:1.21:0.49:0.42:0.46	15400000	6767758	1.00:0.44	57954	Alkaline phosphatase, placental type OS=Homo sapiens OX=9606 GN=ALPP PE=1 SV=2
726	TRUE	O15145|ARPC3_HUMAN	35.75	17.42	4	4		2868576	2.37533e+06	2332704	7.37272e+06	6981374	8626432	1.00:0.83:0.81:2.57:2.43:3.01	2.5869e+06	7.66018e+06	1.00:2.96	20547	Actin-related protein 2/3 complex subunit 3 OS=Homo sapiens OX=9606 GN=ARPC3 PE=1 SV=3
1052	TRUE	O14908|GIPC1_HUMAN	20.47	6.01	2	2		1.18943e+06	743277	1045106	474766	477087	353773	1.00:0.62:0.88:0.40:0.40:0.30	992603	435208	1.00:0.44	36049	PDZ domain-containing protein GIPC1 OS=Homo sapiens OX=9606 GN=GIPC1 PE=1 SV=2
508	TRUE	P13995|MTDC_HUMAN	35.55	13.43	4	4		905046	738392	1.06077e+06	5.13049e+06	4262200	3.87977e+06	1.00:0.82:1.17:5.67:4.71:4.29	1246691	4.42415e+06	1.00:3.55	37895	Bifunctional methylenetetrahydrofolate dehydrogenase/cyclohydrolase, mitochondrial OS=Homo sapiens OX=9606 GN=MTHFD2 PE=1 SV=2
931	TRUE	P29992|GNA11_HUMAN	32.65	10.03	4	3		4534654	4.75297e+06	4988943	1.76959e+06	2.33413e+06	1956578	1.00:1.05:1.10:0.39:0.51:0.43	4758856	2.0201e+06	1.00:0.42	42123	Guanine nucleotide-binding protein subunit alpha-11 OS=Homo sapiens OX=9606 GN=GNA11 PE=1 SV=2
503	TRUE	Q5UIP0|RIF1_HUMAN	17.66	1.25	2	2		1.26427e+06	919803	1.93836e+06	618771	483846	509036	1.00:0.73:1.53:0.49:0.38:0.40	1.37414e+06	537218	1.00:0.39	274466	Telomere-associated protein RIF1 OS=Homo sapiens OX=9606 GN=RIF1 PE=1 SV=2
718	TRUE	Q00587|BORG5_HUMAN	32.79	6.91	2	2		777247	619391	797113	1.85894e+06	1.65563e+06	1831587	1.00:0.80:1.03:2.39:2.13:2.36	731250	1.78205e+06	1.00:2.44	40295	Cdc42 effector protein 1 OS=Homo sapiens OX=9606 GN=CDC42EP1 PE=1 SV=1
1135	FALSE	P10301|RRAS_HUMAN	15.15	7.34	1	1		1.3291e+06	664219	1.5429e+06	392066	385394	550267	1.00:0.50:1.16:0.29:0.29:0.41	1.17874e+06	442576	1.00:0.38	23480	Ras-related protein R-Ras OS=Homo sapiens OX=9606 GN=RRAS PE=1 SV=1
1320	TRUE	Q15004|PAF15_HUMAN	27.73	35.14	3	3		1.60993e+06	1.49777e+06	1598185	506302	650487	387478	1.00:0.93:0.99:0.31:0.40:0.24	1.56863e+06	649454	1.00:0.41	11986	PCNA-associated factor OS=Homo sapiens OX=9606 GN=PCLAF PE=1 SV=1
774	TRUE	P49842|STK19_HUMAN	34.83	15.76	5	5		212000000	68800000	59100000	955998	824171	929533	1.00:0.32:0.28:0.02:0.02:0.02	113000000	949013	1.00:0.02	40916	Serine/threonine-protein kinase 19 OS=Homo sapiens OX=9606 GN=STK19 PE=1 SV=2
352	FALSE	Q9H1K4|GHC2_HUMAN	28.41	4.13	1	1		269841	351822	674528	3509099	3.27274e+06	3365117	1.00:1.30:2.50:13.00:12.13:12.47	432064	3.38232e+06	1.00:7.83	33849	Mitochondrial glutamate carrier 2 OS=Homo sapiens OX=9606 GN=SLC25A18 PE=1 SV=1
842	TRUE	P63208|SKP1_HUMAN	41.56	20.25	3	3	Carbamidomethylation	2.34825e+06	2659234	3.17446e+06	17200000	14800000	14500000	1.00:1.13:1.35:7.30:6.31:6.17	2.72731e+06	15500000	1.00:5.68	18658	S-phase kinase-associated protein 1 OS=Homo sapiens OX=9606 GN=SKP1 PE=1 SV=2
673	TRUE	Q969X5|ERGI1_HUMAN	43.48	11.38	3	3		1057786	1202178	1.22016e+06	4978112	4.10735e+06	4.56375e+06	1.00:1.14:1.15:4.71:3.88:4.31	1.16004e+06	4.54974e+06	1.00:3.92	32592	Endoplasmic reticulum-Golgi intermediate compartment protein 1 OS=Homo sapiens OX=9606 GN=ERGIC1 PE=1 SV=1
1399	TRUE	P56385|ATP5I_HUMAN	20.53	17.39	1	1		381088	404910	262676	944958	650253	984266	1.00:1.06:0.69:2.48:1.71:2.58	349558	859826	1.00:2.46	7933	ATP synthase subunit e, mitochondrial OS=Homo sapiens OX=9606 GN=ATP5ME PE=1 SV=2
1249	FALSE	Q14651|PLSI_HUMAN	34.46	1.43	1	1		403705	410892	483677	172811	137071	162619	1.00:1.02:1.20:0.43:0.34:0.40	432758	157500	1.00:0.36	70253	Plastin-1 OS=Homo sapiens OX=9606 GN=PLS1 PE=1 SV=2
1832	TRUE	Q86YD1|PTOV1_HUMAN	35.74	8.89	2	2		223674	0	228212	1.4388e+06	1.29801e+06	1.66035e+06	1.00:0.00:1.02:6.43:5.80:7.42	225943	1465718	1.00:6.49	46869	Prostate tumor-overexpressed gene 1 protein OS=Homo sapiens OX=9606 GN=PTOV1 PE=1 SV=1
289	TRUE	Q9Y6N5|SQOR_HUMAN	35.34	14.44	5	5		906873	672753	1.10959e+06	6.50563e+06	5156791	5981679	1.00:0.74:1.22:7.17:5.69:6.60	1181771	5881368	1.00:4.98	49961	Sulfide:quinone oxidoreductase, mitochondrial OS=Homo sapiens OX=9606 GN=SQOR PE=1 SV=1
1319	TRUE	Q9BZE1|RM37_HUMAN	33.84	1.89	1	1		2.33723e+06	1.98983e+06	2.47317e+06	806183	656931	840131	1.00:0.85:1.06:0.34:0.28:0.36	2.26674e+06	767748	1.00:0.34	48117	39S ribosomal protein L37, mitochondrial OS=Homo sapiens OX=9606 GN=MRPL37 PE=1 SV=2
1833	TRUE	Q9HDC5|JPH1_HUMAN	21.25	4.08	2	2		2.49819e+06	1.93349e+06	2226730	1.17386e+06	1.10972e+06	747560	1.00:0.77:0.89:0.47:0.44:0.30	2.21947e+06	1.08729e+06	1.00:0.49	71686	Junctophilin-1 OS=Homo sapiens OX=9606 GN=JPH1 PE=1 SV=2
885	FALSE	Q9UM01|YLAT1_HUMAN	28.03	1.37	1	1		279531	256922	401430	1.12405e+06	901544	941875	1.00:0.92:1.44:4.02:3.23:3.37	312628	989156	1.00:3.16	55991	Y+L amino acid transporter 1 OS=Homo sapiens OX=9606 GN=SLC7A7 PE=1 SV=2
336	TRUE	O94761|RECQ4_HUMAN	21.91	10.18	10	10		3.87912e+06	2783372	4567516	1.71698e+06	1.67059e+06	1.74388e+06	1.00:0.72:1.18:0.44:0.43:0.45	3.74333e+06	1.71048e+06	1.00:0.46	133067	ATP-dependent DNA helicase Q4 OS=Homo sapiens OX=9606 GN=RECQL4 PE=1 SV=2
614	FALSE	Q00266|METK1_HUMAN	35.65	2.78	1	1		672079	568332	693745	1.83354e+06	1.66045e+06	1.54283e+06	1.00:0.85:1.03:2.73:2.47:2.30	644719	1.67894e+06	1.00:2.60	43648	S-adenosylmethionine synthase isoform type-1 OS=Homo sapiens OX=9606 GN=MAT1A PE=1 SV=2
1284	TRUE	O75376|NCOR1_HUMAN	17.1	0.66	1	1		7460310	6.49955e+06	12400000	3.88663e+06	3670388	4.30059e+06	1.00:0.87:1.66:0.52:0.49:0.58	8781569	3.95254e+06	1.00:0.45	270210	Nuclear receptor corepressor 1 OS=Homo sapiens OX=9606 GN=NCOR1 PE=1 SV=2
1323	TRUE	Q13243|SRSF5_HUMAN	19.93	5.15	2	1		620935	1125954	507530	193198	194350	263802	1.00:1.81:0.82:0.31:0.31:0.42	751473	217117	1.00:0.29	31264	Serine/arginine-rich splicing factor 5 OS=Homo sapiens OX=9606 GN=SRSF5 PE=1 SV=1
1433	FALSE	Q16629|SRSF7_HUMAN	25.72	5.88	1	1		2.29323e+06	1.88503e+06	2.45556e+06	416569	782506	610615	1.00:0.82:1.07:0.18:0.34:0.27	2211275	603230	1.00:0.27	27367	Serine/arginine-rich splicing factor 7 OS=Homo sapiens OX=9606 GN=SRSF7 PE=1 SV=1
397	TRUE	P30837|AL1B1_HUMAN	16.55	7.54	5	4		180506	1.06383e+06	717931	4.0284e+06	3683419	3.34891e+06	1.00:5.89:3.98:22.32:20.41:18.55	1.32379e+06	3686910	1.00:2.79	57249	Aldehyde dehydrogenase X, mitochondrial OS=Homo sapiens OX=9606 GN=ALDH1B1 PE=1 SV=4
901	TRUE	Q15113|PCOC1_HUMAN	19.86	3.12	1	1		192705	261110	270067	624844	409493	652142	1.00:1.35:1.40:3.24:2.12:3.38	241294	562160	1.00:2.33	47972	Procollagen C-endopeptidase enhancer 1 OS=Homo sapiens OX=9606 GN=PCOLCE PE=1 SV=2
535	TRUE	Q8TED9|AF1L1_HUMAN	32.61	5.86	4	4	Carbamidomethylation; Oxidation (M)	31800000	29000000	33300000	15500000	13700000	16800000	1.00:0.91:1.05:0.49:0.43:0.53	31400000	15500000	1.00:0.49	86432	Actin filament-associated protein 1-like 1 OS=Homo sapiens OX=9606 GN=AFAP1L1 PE=1 SV=2
420	TRUE	O15344|TRI18_HUMAN	33.84	9.75	6	6	Carbamidomethylation	1.56808e+06	1578060	1.95003e+06	3652796	3830078	3.94342e+06	1.00:1.01:1.24:2.33:2.44:2.51	1698721	3.80877e+06	1.00:2.24	75251	E3 ubiquitin-protein ligase Midline-1 OS=Homo sapiens OX=9606 GN=MID1 PE=1 SV=1
59	TRUE	P49411|EFTU_HUMAN	49.77	53.1	26	26	Carbamidomethylation	20200000	18100000	20700000	70100000	68300000	65500000	1.00:0.90:1.02:3.48:3.39:3.25	20200000	68000000	1.00:3.36	49542	Elongation factor Tu, mitochondrial OS=Homo sapiens OX=9606 GN=TUFM PE=1 SV=2
278	TRUE	Q6ZU35|CRACD_HUMAN	18.08	4.06	3	3		714860	547187	1.13226e+06	335617	165808	222586	1.00:0.77:1.58:0.47:0.23:0.31	798103	362006	1.00:0.45	136760	Capping protein-inhibiting regulator of actin dynamics OS=Homo sapiens OX=9606 GN=CRACD PE=1 SV=3
816	TRUE	P53985|MOT1_HUMAN	35.2	6.6	3	3		2.3082e+06	3.32818e+06	3.36263e+06	20300000	17900000	15000000	1.00:1.44:1.46:8.78:7.75:6.48	3.60362e+06	17700000	1.00:4.91	53944	Monocarboxylate transporter 1 OS=Homo sapiens OX=9606 GN=SLC16A1 PE=1 SV=3
307	TRUE	Q01970|PLCB3_HUMAN	22.89	3	4	4		2.47125e+06	2.73414e+06	1.50409e+06	730185	659745	819085	1.00:1.11:0.61:0.30:0.27:0.33	2.2365e+06	736338	1.00:0.33	138799	1-phosphatidylinositol 4,5-bisphosphate phosphodiesterase beta-3 OS=Homo sapiens OX=9606 GN=PLCB3 PE=1 SV=2
1437	TRUE	Q9NRC6|SPTN5_HUMAN	18.94	0.19	1	1		328368	336173	0	128425	151178	188414	1.00:1.02:0.00:0.39:0.46:0.57	332271	156005	1.00:0.47	416750	Spectrin beta chain, non-erythrocytic 5 OS=Homo sapiens OX=9606 GN=SPTBN5 PE=1 SV=2
512	TRUE	P53999|TCP4_HUMAN	29.87	51.97	6	6		32400000	28900000	40500000	14600000	14200000	14400000	1.00:0.89:1.25:0.45:0.44:0.45	34000000	14400000	1.00:0.42	14395	Activated RNA polymerase II transcriptional coactivator p15 OS=Homo sapiens OX=9606 GN=SUB1 PE=1 SV=3
9	FALSE	Q7Z406|MYH14_HUMAN	34.58	0.35	6	1		1.18527e+06	1.18192e+06	1.40517e+06	549630	521057	455462	1.00:1.00:1.19:0.46:0.44:0.38	1.25745e+06	508716	1.00:0.40	227871	Myosin-14 OS=Homo sapiens OX=9606 GN=MYH14 PE=1 SV=2
1835	TRUE	A7KAX9|RHG32_HUMAN	23.64	0.48	1	1		3.31144e+06	3.41547e+06	2874566	1571813	1.44085e+06	2.00761e+06	1.00:1.03:0.87:0.47:0.44:0.61	3.47481e+06	1.67343e+06	1.00:0.48	230529	Rho GTPase-activating protein 32 OS=Homo sapiens OX=9606 GN=ARHGAP32 PE=1 SV=1
448	TRUE	Q9HB19|PKHA2_HUMAN	15.83	22.35	8	8		25400000	9612936	9820351	4705026	3477686	4607062	1.00:0.38:0.39:0.19:0.14:0.18	14900000	4.31848e+06	1.00:0.29	47255	Pleckstrin homology domain-containing family A member 2 OS=Homo sapiens OX=9606 GN=PLEKHA2 PE=1 SV=2
1372	TRUE	P60468|SC61B_HUMAN	30.14	37.5	3	3		6024335	5395221	5.18236e+06	13700000	13700000	18900000	1.00:0.90:0.86:2.27:2.27:3.14	5602053	15400000	1.00:2.75	9974	Protein transport protein Sec61 subunit beta OS=Homo sapiens OX=9606 GN=SEC61B PE=1 SV=2
982	TRUE	Q12894|IFRD2_HUMAN	32.1	9.68	4	4		3023386	2.46793e+06	2.95118e+06	1.43131e+06	1.37499e+06	1257052	1.00:0.82:0.98:0.47:0.45:0.42	2814165	1354452	1.00:0.48	54813	Interferon-related developmental regulator 2 OS=Homo sapiens OX=9606 GN=IFRD2 PE=1 SV=3
2539	TRUE	Q9P2B2|FPRP_HUMAN	24.94	1.14	1	1		368139	0	330232	122180	127487	0	1.00:0.00:0.90:0.33:0.35:0.00	349186	124834	1.00:0.36	98556	Prostaglandin F2 receptor negative regulator OS=Homo sapiens OX=9606 GN=PTGFRN PE=1 SV=2
1924	TRUE	O75173|ATS4_HUMAN	34.74	0.84	1	1		2.20294e+06	2.17944e+06	2.5716e+06	1.20901e+06	1091489	1106556	1.00:0.99:1.17:0.55:0.50:0.50	2.31799e+06	1.13569e+06	1.00:0.49	90197	A disintegrin and metalloproteinase with thrombospondin motifs 4 OS=Homo sapiens OX=9606 GN=ADAMTS4 PE=1 SV=3
1748	TRUE	Q8IYL3|CA174_HUMAN	30.83	5.76	1	1		7257455	6.98527e+06	6083891	3.17287e+06	2.94972e+06	2428935	1.00:0.96:0.84:0.44:0.41:0.33	6.926e+06	2.85051e+06	1.00:0.41	25977	UPF0688 protein C1orf174 OS=Homo sapiens OX=9606 GN=C1orf174 PE=1 SV=2
1679	TRUE	Q8IZT6|ASPM_HUMAN	34.24	0.2	1	1		301480	260661	332567	134408	135841	129530	1.00:0.86:1.10:0.45:0.45:0.43	298236	133260	1.00:0.45	409800	Abnormal spindle-like microcephaly-associated protein OS=Homo sapiens OX=9606 GN=ASPM PE=1 SV=2
1191	TRUE	Q9Y4B5|MTCL1_HUMAN	20.1	0.47	1	1		603844	831326	0	139214	126492	0	1.00:1.38:0.00:0.23:0.21:0.00	717585	132853	1.00:0.19	209526	Microtubule cross-linking factor 1 OS=Homo sapiens OX=9606 GN=MTCL1 PE=1 SV=5
250	TRUE	Q7KZI7|MARK2_HUMAN	40.08	10.41	9	6		6571597	6.20043e+06	6.95004e+06	2.88433e+06	2876003	3.22839e+06	1.00:0.94:1.06:0.44:0.44:0.49	6869928	2996242	1.00:0.44	87911	Serine/threonine-protein kinase MARK2 OS=Homo sapiens OX=9606 GN=MARK2 PE=1 SV=2
407	TRUE	P29401|TKT_HUMAN	24.7	6.26	4	4		1.21527e+06	1.22209e+06	1.19644e+06	3.14901e+06	2827650	2.07394e+06	1.00:1.01:0.98:2.59:2.33:1.71	1.34053e+06	2683532	1.00:2.00	67878	Transketolase OS=Homo sapiens OX=9606 GN=TKT PE=1 SV=3
170	TRUE	O94952|FBX21_HUMAN	32.01	5.89	2	2	Carbamidomethylation	1010483	1383057	1.86197e+06	7708183	7504110	7759496	1.00:1.37:1.84:7.63:7.43:7.68	1.4185e+06	7.65726e+06	1.00:5.40	72270	F-box only protein 21 OS=Homo sapiens OX=9606 GN=FBXO21 PE=2 SV=2
1082	TRUE	Q9H479|FN3K_HUMAN	21.25	10.03	2	2		1.16797e+06	1.62132e+06	1.61275e+06	753401	863761	679090	1.00:1.39:1.38:0.65:0.74:0.58	1.8192e+06	830561	1.00:0.46	35171	Fructosamine-3-kinase OS=Homo sapiens OX=9606 GN=FN3K PE=1 SV=1
2026	TRUE	Q99757|THIOM_HUMAN	25.88	8.43	1	1		501919	357430	457593	213206	169820	163742	1.00:0.71:0.91:0.42:0.34:0.33	438981	182256	1.00:0.42	18383	Thioredoxin, mitochondrial OS=Homo sapiens OX=9606 GN=TXN2 PE=1 SV=2
357	TRUE	Q9NRZ9|HELLS_HUMAN	28.98	8.35	6	6		1.13459e+06	1329335	1.14888e+06	3.17448e+06	2.40146e+06	2537698	1.00:1.17:1.01:2.80:2.12:2.24	1.33385e+06	2814786	1.00:2.11	97074	Lymphoid-specific helicase OS=Homo sapiens OX=9606 GN=HELLS PE=1 SV=1
1095	TRUE	Q7Z7A3|CTU1_HUMAN	17.38	8.91	2	2		613252	475003	813629	1561915	1.27407e+06	1.06999e+06	1.00:0.77:1.33:2.55:2.08:1.74	633961	1.30199e+06	1.00:2.05	36450	Cytoplasmic tRNA 2-thiolation protein 1 OS=Homo sapiens OX=9606 GN=CTU1 PE=1 SV=1
248	TRUE	Q9BW92|SYTM_HUMAN	41.56	11.28	8	8	Carbamidomethylation	1.40386e+06	1.19987e+06	1.36172e+06	3.70897e+06	3.46296e+06	3.93335e+06	1.00:0.85:0.97:2.64:2.47:2.80	1.32181e+06	3.70176e+06	1.00:2.80	81036	Threonine--tRNA ligase, mitochondrial OS=Homo sapiens OX=9606 GN=TARS2 PE=1 SV=1
1369	TRUE	P22307|SCP2_HUMAN	19.15	2.19	1	1		546330	458514	754602	304084	261862	311344	1.00:0.84:1.38:0.56:0.48:0.57	586482	292430	1.00:0.50	58994	Sterol carrier protein 2 OS=Homo sapiens OX=9606 GN=SCP2 PE=1 SV=2
932	TRUE	E9PRG8|CK098_HUMAN	38.12	21.14	3	3		59800000	59700000	63300000	32200000	29500000	27300000	1.00:1.00:1.06:0.54:0.49:0.46	62000000	29700000	1.00:0.48	14234	Uncharacterized protein C11orf98 OS=Homo sapiens OX=9606 GN=C11orf98 PE=4 SV=2
1526	TRUE	Q8N5A5|ZGPAT_HUMAN	31.83	1.69	1	1		1.26563e+06	1.04774e+06	989539	490621	469825	530304	1.00:0.83:0.78:0.39:0.37:0.42	1.10097e+06	496917	1.00:0.45	57359	Zinc finger CCCH-type with G patch domain-containing protein OS=Homo sapiens OX=9606 GN=ZGPAT PE=1 SV=3
163	TRUE	Q969N2|PIGT_HUMAN	24.01	8.65	6	6	Carbamidomethylation	1.92174e+06	1.79218e+06	3.81693e+06	10500000	9319629	10900000	1.00:0.93:1.99:5.48:4.85:5.66	2.62684e+06	10200000	1.00:3.90	65700	GPI transamidase component PIG-T OS=Homo sapiens OX=9606 GN=PIGT PE=1 SV=1
973	TRUE	O14818|PSA7_HUMAN	38.33	13.71	3	3		1800229	1873522	2443587	9893511	8494704	9993192	1.00:1.04:1.36:5.50:4.72:5.55	2.17453e+06	9460469	1.00:4.35	27887	Proteasome subunit alpha type-7 OS=Homo sapiens OX=9606 GN=PSMA7 PE=1 SV=1
1652	TRUE	Q9P0U1|TOM7_HUMAN	37.46	10.91	1	1		565201	576034	627086	1.33807e+06	1.18116e+06	1.394e+06	1.00:1.02:1.11:2.37:2.09:2.47	589440	1.30441e+06	1.00:2.21	6248	Mitochondrial import receptor subunit TOM7 homolog OS=Homo sapiens OX=9606 GN=TOMM7 PE=1 SV=1
1424	TRUE	Q14257|RCN2_HUMAN	17.25	7.26	2	2		172329	547229	184825	1.50016e+06	1168018	942563	1.00:3.18:1.07:8.71:6.78:5.47	523192	1.20358e+06	1.00:2.30	36876	Reticulocalbin-2 OS=Homo sapiens OX=9606 GN=RCN2 PE=1 SV=1
640	TRUE	Q9UBM7|DHCR7_HUMAN	49.58	5.05	3	3		1.11036e+06	893908	964675	7628593	7.12386e+06	8208985	1.00:0.81:0.87:6.87:6.42:7.39	989648	7653813	1.00:7.73	54489	7-dehydrocholesterol reductase OS=Homo sapiens OX=9606 GN=DHCR7 PE=1 SV=1
258	TRUE	Q9NR12|PDLI7_HUMAN	15.12	30.42	12	12	Amidation; Carbamidomethylation	23000000	12700000	27600000	9778764	8765780	9337046	1.00:0.55:1.20:0.42:0.38:0.41	21100000	9293863	1.00:0.44	49845	PDZ and LIM domain protein 7 OS=Homo sapiens OX=9606 GN=PDLIM7 PE=1 SV=1
2263	TRUE	Q49A26|GLYR1_HUMAN	21.72	2.35	1	1		3.62434e+06	1.75094e+06	1.46404e+06	525414	464338	505524	1.00:0.48:0.40:0.14:0.13:0.14	2279774	498426	1.00:0.22	60547	Cytokine-like nuclear factor N-PAC OS=Homo sapiens OX=9606 GN=GLYR1 PE=1 SV=4
641	TRUE	Q9NVH6|TMLH_HUMAN	23.53	4.99	2	2		220838	212608	357208	806208	642490	728213	1.00:0.96:1.62:3.65:2.91:3.30	263552	725637	1.00:2.75	49518	Trimethyllysine dioxygenase, mitochondrial OS=Homo sapiens OX=9606 GN=TMLHE PE=1 SV=1
1321	TRUE	P41223|BUD31_HUMAN	23.83	5.56	1	1		1.66183e+06	922069	949395	301867	356433	375304	1.00:0.55:0.57:0.18:0.21:0.23	1177765	344535	1.00:0.29	17000	Protein BUD31 homolog OS=Homo sapiens OX=9606 GN=BUD31 PE=1 SV=2
1327	TRUE	O00483|NDUA4_HUMAN	48.88	27.16	2	2	Carbamidomethylation	2275302	2.14911e+06	2.54974e+06	9817122	9155237	9530614	1.00:0.94:1.12:4.31:4.02:4.19	2.32472e+06	9500991	1.00:4.09	9370	Cytochrome c oxidase subunit NDUFA4 OS=Homo sapiens OX=9606 GN=NDUFA4 PE=1 SV=1
538	FALSE	Q9H9S3|S61A2_HUMAN	29.31	5.88	3	3		3697282	3.196e+06	1697082	20500000	19300000	19300000	1.00:0.86:0.46:5.53:5.21:5.23	3.01235e+06	19700000	1.00:6.54	52248	Protein transport protein Sec61 subunit alpha isoform 2 OS=Homo sapiens OX=9606 GN=SEC61A2 PE=2 SV=3
1106	TRUE	Q8WW22|DNJA4_HUMAN	44.87	2.27	2	2		442063	336835	441680	2781948	2.68138e+06	2.91827e+06	1.00:0.76:1.00:6.29:6.07:6.60	406859	2.79386e+06	1.00:6.87	44798	DnaJ homolog subfamily A member 4 OS=Homo sapiens OX=9606 GN=DNAJA4 PE=1 SV=1
234	TRUE	Q969X6|UTP4_HUMAN	36.66	8.6	6	6		1.37002e+06	1177846	1.49155e+06	4.0337e+06	3570769	3580516	1.00:0.86:1.09:2.94:2.61:2.61	1.34647e+06	3.72833e+06	1.00:2.77	76890	U3 small nucleolar RNA-associated protein 4 homolog OS=Homo sapiens OX=9606 GN=UTP4 PE=1 SV=1
1489	TRUE	P09497|CLCB_HUMAN	24.57	3.93	1	1		471844	445380	411011	202206	156940	0	1.00:0.94:0.87:0.43:0.33:0.00	442745	179573	1.00:0.41	25190	Clathrin light chain B OS=Homo sapiens OX=9606 GN=CLTB PE=1 SV=1
1525	TRUE	Q9NZJ7|MTCH1_HUMAN	31.65	4.88	2	2		276670	327671	366380	1.02799e+06	798372	954147	1.00:1.18:1.32:3.72:2.89:3.45	323574	926838	1.00:2.86	41544	Mitochondrial carrier homolog 1 OS=Homo sapiens OX=9606 GN=MTCH1 PE=1 SV=1
69	TRUE	P0DMV9|HS71B_HUMAN	48.81	13.73	21	9		16600000	16300000	19100000	105000000	94100000	110000000	1.00:0.98:1.15:6.32:5.67:6.62	17700000	103000000	1.00:5.82	70052	Heat shock 70 kDa protein 1B OS=Homo sapiens OX=9606 GN=HSPA1B PE=1 SV=1
648	TRUE	P50402|EMD_HUMAN	19.1	23.62	5	5		930763	1.50455e+06	1.8025e+06	3.55133e+06	3.4695e+06	2.96038e+06	1.00:1.62:1.94:3.82:3.73:3.18	1.56422e+06	3.32707e+06	1.00:2.13	28994	Emerin OS=Homo sapiens OX=9606 GN=EMD PE=1 SV=1
46	TRUE	P68366|TBA4A_HUMAN	29.83	12.05	25	4	Carbamidomethylation	10400000	9716408	11900000	28100000	24100000	21500000	1.00:0.94:1.14:2.71:2.32:2.07	10800000	24600000	1.00:2.27	49924	Tubulin alpha-4A chain OS=Homo sapiens OX=9606 GN=TUBA4A PE=1 SV=1
1421	TRUE	Q99700|ATX2_HUMAN	20.48	0.91	1	1		1.45332e+06	1571719	854809	444953	512102	338630	1.00:1.08:0.59:0.31:0.35:0.23	1293283	503594	1.00:0.39	140283	Ataxin-2 OS=Homo sapiens OX=9606 GN=ATXN2 PE=1 SV=2
1361	TRUE	O60783|RT14_HUMAN	26.45	17.19	2	2		4330656	5060303	3.53555e+06	1.85698e+06	1.69506e+06	2.07177e+06	1.00:1.17:0.82:0.43:0.39:0.48	4509167	1.91546e+06	1.00:0.42	15139	28S ribosomal protein S14, mitochondrial OS=Homo sapiens OX=9606 GN=MRPS14 PE=1 SV=1
751	TRUE	P24539|AT5F1_HUMAN	38.03	22.27	5	5		8.35797e+06	8165811	8510622	18900000	17200000	21100000	1.00:0.98:1.02:2.26:2.06:2.52	8540573	19100000	1.00:2.23	28909	ATP synthase F(0) complex subunit B1, mitochondrial OS=Homo sapiens OX=9606 GN=ATP5PB PE=1 SV=2
339	TRUE	P53007|TXTP_HUMAN	28.9	28.62	9	9	Carbamidomethylation	9648940	8234679	10500000	21300000	18900000	17700000	1.00:0.85:1.09:2.21:1.96:1.84	9456381	19300000	1.00:2.04	34013	Tricarboxylate transport protein, mitochondrial OS=Homo sapiens OX=9606 GN=SLC25A1 PE=1 SV=2
1343	TRUE	Q99536|VAT1_HUMAN	43.84	4.07	1	1		4.4925e+06	4566045	4.80726e+06	2.3681e+06	2.14853e+06	2.32907e+06	1.00:1.02:1.07:0.53:0.48:0.52	4.62194e+06	2281903	1.00:0.49	41920	Synaptic vesicle membrane protein VAT-1 homolog OS=Homo sapiens OX=9606 GN=VAT1 PE=1 SV=2
1218	TRUE	Q9HC21|TPC_HUMAN	38.36	3.12	1	1		169702	194526	0	747619	702530	735486	1.00:1.15:0.00:4.41:4.14:4.33	182114	728545	1.00:4.00	35511	Mitochondrial thiamine pyrophosphate carrier OS=Homo sapiens OX=9606 GN=SLC25A19 PE=1 SV=1
1368	TRUE	P61513|RL37A_HUMAN	18.06	32.61	2	2	Carbamidomethylation	4.60044e+06	4.28116e+06	7866938	2.47029e+06	2.39285e+06	2.53872e+06	1.00:0.93:1.71:0.54:0.52:0.55	5582846	2.46729e+06	1.00:0.44	10275	60S ribosomal protein L37a OS=Homo sapiens OX=9606 GN=RPL37A PE=1 SV=2
876	TRUE	P11166|GTR1_HUMAN	32.53	6.3	4	3		2655909	2.18374e+06	2.74147e+06	6977565	6251756	5715447	1.00:0.82:1.03:2.63:2.35:2.15	2527038	6.31492e+06	1.00:2.50	54084	Solute carrier family 2, facilitated glucose transporter member 1 OS=Homo sapiens OX=9606 GN=SLC2A1 PE=1 SV=2
689	TRUE	P10599|THIO_HUMAN	38.71	45.71	6	6	Carbamidomethylation	66400000	65700000	76400000	31100000	27800000	28100000	1.00:0.99:1.15:0.47:0.42:0.42	69700000	29000000	1.00:0.42	11737	Thioredoxin OS=Homo sapiens OX=9606 GN=TXN PE=1 SV=3
2289	TRUE	Q9P003|CNIH4_HUMAN	19.71	14.39	1	1		490751	577458	1.05687e+06	2.03873e+06	1.98066e+06	1.81439e+06	1.00:1.18:2.15:4.15:4.04:3.70	708359	1.9446e+06	1.00:2.75	16093	Protein cornichon homolog 4 OS=Homo sapiens OX=9606 GN=CNIH4 PE=1 SV=1
2439	TRUE	P04156|PRIO_HUMAN	44.87	4.74	1	1		3518049	3.52381e+06	3471705	1.69621e+06	1.67049e+06	1860121	1.00:1.00:0.99:0.48:0.47:0.53	3.66459e+06	1.74227e+06	1.00:0.48	27661	Major prion protein OS=Homo sapiens OX=9606 GN=PRNP PE=1 SV=1
1417	TRUE	Q9Y6R0|NUMBL_HUMAN	20.35	3.61	2	2		1.15415e+06	947325	1.52885e+06	616786	465821	394863	1.00:0.82:1.32:0.53:0.40:0.34	1.21011e+06	492490	1.00:0.41	64891	Numb-like protein OS=Homo sapiens OX=9606 GN=NUMBL PE=1 SV=1
1212	TRUE	Q9H0U3|MAGT1_HUMAN	36.94	2.99	1	1		884578	840720	1.07349e+06	3.06327e+06	2.67896e+06	2.72652e+06	1.00:0.95:1.21:3.46:3.03:3.08	932928	2.82292e+06	1.00:3.03	38037	Magnesium transporter protein 1 OS=Homo sapiens OX=9606 GN=MAGT1 PE=1 SV=1
213	TRUE	P34897|GLYM_HUMAN	48.22	20.04	9	9	Carbamidomethylation	1.81094e+06	1.50309e+06	1.57365e+06	8203819	7457011	8038569	1.00:0.83:0.87:4.53:4.12:4.44	1.62923e+06	7.8998e+06	1.00:4.85	55993	Serine hydroxymethyltransferase, mitochondrial OS=Homo sapiens OX=9606 GN=SHMT2 PE=1 SV=3
1652	FALSE	O14686|KMT2D_HUMAN	37.46	0.11	1	1		565201	576034	627086	1.33807e+06	1.18116e+06	1.394e+06	1.00:1.02:1.11:2.37:2.09:2.47	589440	1.30441e+06	1.00:2.21	593389	Histone-lysine N-methyltransferase 2D OS=Homo sapiens OX=9606 GN=KMT2D PE=1 SV=2
102	FALSE	Q93084|AT2A3_HUMAN	37.76	1.5	2	1	Carbamidomethylation	365321	493410	442218	1.93914e+06	1679222	1.63339e+06	1.00:1.35:1.21:5.31:4.60:4.47	433650	1.75058e+06	1.00:4.04	109256	Sarcoplasmic/endoplasmic reticulum calcium ATPase 3 OS=Homo sapiens OX=9606 GN=ATP2A3 PE=1 SV=3
352	TRUE	Q9H936|GHC1_HUMAN	40.78	17.34	6	6	Carbamidomethylation	807250	638570	1.01387e+06	8413451	7490518	7.43805e+06	1.00:0.79:1.26:10.42:9.28:9.21	959320	7.78067e+06	1.00:8.11	34470	Mitochondrial glutamate carrier 1 OS=Homo sapiens OX=9606 GN=SLC25A22 PE=1 SV=1
963	TRUE	Q52LJ0|FA98B_HUMAN	50.24	6.7	2	2		3.03476e+06	2.95434e+06	3.1106e+06	265793	293319	350174	1.00:0.97:1.02:0.09:0.10:0.12	3.03323e+06	303095	1.00:0.10	45547	Protein FAM98B OS=Homo sapiens OX=9606 GN=FAM98B PE=1 SV=2
915	TRUE	Q9HC62|SENP2_HUMAN	49.2	4.58	2	2		1.60718e+06	1.55433e+06	1.52556e+06	4.93107e+06	4734985	5.44287e+06	1.00:0.97:0.95:3.07:2.95:3.39	1.56236e+06	5.03631e+06	1.00:3.22	67855	Sentrin-specific protease 2 OS=Homo sapiens OX=9606 GN=SENP2 PE=1 SV=3
1989	TRUE	P57060|RWD2B_HUMAN	26.97	5.02	1	1		3.62944e+06	2.64527e+06	1597746	465999	325989	371588	1.00:0.73:0.44:0.13:0.09:0.10	2.62415e+06	387858	1.00:0.15	36332	RWD domain-containing protein 2B OS=Homo sapiens OX=9606 GN=RWDD2B PE=1 SV=1
79	TRUE	O43813|LANC1_HUMAN	53.49	42.11	18	17	Carbamidomethylation	19900000	19400000	22000000	194000000	170000000	165000000	1.00:0.98:1.11:9.78:8.56:8.31	20900000	177000000	1.00:8.47	45283	Glutathione S-transferase LANCL1 OS=Homo sapiens OX=9606 GN=LANCL1 PE=1 SV=1
1089	TRUE	P25445|TNR6_HUMAN	19.64	2.09	1	1		0	183539	258165	636286	478668	582067	-:64.00:64.00:64.00:64.00:64.00	220852	565674	1.00:2.56	37732	Tumor necrosis factor receptor superfamily member 6 OS=Homo sapiens OX=9606 GN=FAS PE=1 SV=1
1354	TRUE	Q8NDV7|TNR6A_HUMAN	41.22	0.51	1	1		1.20929e+06	1.10233e+06	1175869	518771	541866	586036	1.00:0.91:0.97:0.43:0.45:0.48	1.1625e+06	548891	1.00:0.47	210297	Trinucleotide repeat-containing gene 6A protein OS=Homo sapiens OX=9606 GN=TNRC6A PE=1 SV=2
654	TRUE	Q7KZN9|COX15_HUMAN	34.85	4.88	2	2		1.57912e+06	1.1553e+06	1.76326e+06	6.89088e+06	6244552	7019618	1.00:0.73:1.12:4.36:3.95:4.45	1.61884e+06	6.71835e+06	1.00:4.15	46030	Cytochrome c oxidase assembly protein COX15 homolog OS=Homo sapiens OX=9606 GN=COX15 PE=1 SV=1
614	TRUE	P31153|METK2_HUMAN	32.76	13.16	4	4		2680078	3015634	2.33858e+06	7490291	6.99494e+06	6160689	1.00:1.13:0.87:2.79:2.61:2.30	2.6781e+06	6881973	1.00:2.57	43661	S-adenosylmethionine synthase isoform type-2 OS=Homo sapiens OX=9606 GN=MAT2A PE=1 SV=1
107	TRUE	P08195|4F2_HUMAN	45.09	38.73	22	22		8988117	8820704	9342798	25500000	22100000	23300000	1.00:0.98:1.04:2.84:2.46:2.59	9050540	23600000	1.00:2.61	67994	4F2 cell-surface antigen heavy chain OS=Homo sapiens OX=9606 GN=SLC3A2 PE=1 SV=3
340	TRUE	Q9HCP0|KC1G1_HUMAN	28.21	5.21	9	2		2.25423e+06	1.54225e+06	1.85711e+06	816201	737463	711607	1.00:0.68:0.82:0.36:0.33:0.32	1.88453e+06	755090	1.00:0.40	48511	Casein kinase I isoform gamma-1 OS=Homo sapiens OX=9606 GN=CSNK1G1 PE=1 SV=1
397	FALSE	P00352|AL1A1_HUMAN	17.2	1.2	2	1		222450	0	226356	428744	392616	584731	1.00:0.00:1.02:1.93:1.76:2.63	224403	468697	1.00:2.09	54862	Aldehyde dehydrogenase 1A1 OS=Homo sapiens OX=9606 GN=ALDH1A1 PE=1 SV=2
216	TRUE	Q2NL82|TSR1_HUMAN	26.16	19.4	13	13		11300000	8069210	8042957	3613426	3.56632e+06	4.24401e+06	1.00:0.71:0.71:0.32:0.31:0.37	9232137	3847623	1.00:0.42	91810	Pre-rRNA-processing protein TSR1 homolog OS=Homo sapiens OX=9606 GN=TSR1 PE=1 SV=1
809	TRUE	Q9GZT9|EGLN1_HUMAN	20.97	15.49	5	5		1.24299e+06	1.38471e+06	1.50475e+06	3.38031e+06	3.26122e+06	2178778	1.00:1.11:1.21:2.72:2.62:1.75	1.45331e+06	2.9401e+06	1.00:2.02	46021	Egl nine homolog 1 OS=Homo sapiens OX=9606 GN=EGLN1 PE=1 SV=1
1772	TRUE	Q99714|HCD2_HUMAN	30.86	4.6	1	1		779749	635763	871792	2.02628e+06	1.75743e+06	2.00178e+06	1.00:0.82:1.12:2.60:2.25:2.57	762434	1.9285e+06	1.00:2.53	26923	3-hydroxyacyl-CoA dehydrogenase type-2 OS=Homo sapiens OX=9606 GN=HSD17B10 PE=1 SV=3
973	FALSE	Q8TAA3|PSMA8_HUMAN	27.53	9.77	2	2		1164515	861974	1.62144e+06	5876104	4866262	7.38816e+06	1.00:0.74:1.39:5.05:4.18:6.34	1.3514e+06	6043509	1.00:4.47	28530	Proteasome subunit alpha-type 8 OS=Homo sapiens OX=9606 GN=PSMA8 PE=2 SV=3
102	TRUE	P16615|AT2A2_HUMAN	25.42	9.12	15	9	Carbamidomethylation	2.54869e+06	2.41547e+06	3876887	9527721	7732878	7905520	1.00:0.95:1.52:3.74:3.03:3.10	2947014	8388706	1.00:2.85	114757	Sarcoplasmic/endoplasmic reticulum calcium ATPase 2 OS=Homo sapiens OX=9606 GN=ATP2A2 PE=1 SV=1
1726	TRUE	Q9HB71|CYBP_HUMAN	20.93	8.77	1	1		603395	574618	697845	217473	300463	143725	1.00:0.95:1.16:0.36:0.50:0.24	625286	220554	1.00:0.35	26210	Calcyclin-binding protein OS=Homo sapiens OX=9606 GN=CACYBP PE=1 SV=2
31	TRUE	Q13509|TBB3_HUMAN	50	2.67	34	1		378503	318841	343325	1.65668e+06	1.57017e+06	1.7187e+06	1.00:0.84:0.91:4.38:4.15:4.54	346889	1.64852e+06	1.00:4.75	50433	Tubulin beta-3 chain OS=Homo sapiens OX=9606 GN=TUBB3 PE=1 SV=2
515	TRUE	O15427|MOT4_HUMAN	37.48	12.69	5	5		4869539	4.41902e+06	3.53103e+06	21700000	21300000	17600000	1.00:0.91:0.73:4.46:4.37:3.62	4.50609e+06	20200000	1.00:4.48	49469	Monocarboxylate transporter 4 OS=Homo sapiens OX=9606 GN=SLC16A3 PE=1 SV=1
919	TRUE	Q9BYG3|MK67I_HUMAN	30.19	11.6	4	4		5.13415e+06	4534842	6.16377e+06	2.26185e+06	1811190	1929743	1.00:0.88:1.20:0.44:0.35:0.38	5.27759e+06	2091375	1.00:0.40	34222	MKI67 FHA domain-interacting nucleolar phosphoprotein OS=Homo sapiens OX=9606 GN=NIFK PE=1 SV=1
395	TRUE	O95831|AIFM1_HUMAN	24.5	7.01	3	3		421506	616474	0	1.91132e+06	1.67428e+06	1.81104e+06	1.00:1.46:0.00:4.53:3.97:4.30	658906	1.79888e+06	1.00:2.73	66901	Apoptosis-inducing factor 1, mitochondrial OS=Homo sapiens OX=9606 GN=AIFM1 PE=1 SV=1
335	TRUE	Q00325|MPCP_HUMAN	44.49	24.59	9	9	Carbamidomethylation	22300000	21400000	25400000	119000000	100000000	120000000	1.00:0.96:1.14:5.33:4.50:5.40	23800000	113000000	1.00:4.74	40095	Phosphate carrier protein, mitochondrial OS=Homo sapiens OX=9606 GN=SLC25A3 PE=1 SV=2
