# Supplementary material for: Identification of Ginsentide-like Peptides from Cacao Beans with Oxidative Stress Protection
Source: ACS Omega. 2025 Jul 15;10(29):31480–91. doi: 10.1021/acsomega.5c01401 (PMC12311725; doi:10.1021/acsomega.5c01401)
Supplement: Supplementary file 3 [file ao5c01401_si_003.xls]

## Sheet: tc1 TMT protein
Peptide	-10LgP	Quality Score	Mass	ppm	m/z	RT	z	Scan	Source File	#Feature	Accession	Intensity TMT10-126	Intensity TMT10-127N	Intensity TMT10-127C	Intensity TMT10-128N	Intensity TMT10-128C	Intensity TMT10-129N	Intensity TMT10-129C	Intensity TMT10-130N	Intensity TMT10-130C	Intensity TMT10-131	Ratio TMT10-126	Ratio TMT10-127N	Ratio TMT10-127C	Ratio TMT10-128N	Ratio TMT10-128C	Ratio TMT10-129N	Ratio TMT10-129C	Ratio TMT10-130N	Ratio TMT10-130C	Ratio TMT10-131	PTM	AScore
A(+229.16)AAAAAAK(+229.16)	108.65	35.58	1101.69	-1.1	551.852	9.04	2	3072	220721_Shining_TC_TMT10_A_03.raw	1	A8MW92|P20L1_HUMAN:Q9NRF2|SH2B1_HUMAN:A6NHT5|HMX3_HUMAN:P15502|ELN_HUMAN:Q99453|PHX2B_HUMAN:P50458|LHX2_HUMAN:Q9NYV4|CDK12_HUMAN:P50914|RL14_HUMAN	1.01811e+06	1.11219e+06	1129372	1164980	1.28277e+06	1.37454e+06	1.33443e+06	1.26269e+06	1.04113e+06	1.38512e+06	1	1.09	1.11	1.14	1.26	1.35	1.31	1.24	1.02	1.36	TMT10plex; TMT10plex
A(+229.16)AAAAAALQAK(+229.16)	125.5	37.07	1413.87	-0.6	472.297	19.6319	3	6505	220721_Shining_TC_TMT10_A_06.raw	1	P36578|RL4_HUMAN	599164	614827	698494	701860	746089	736900	735446	837560	655600	785874	1	1.03	1.17	1.17	1.25	1.23	1.23	1.4	1.09	1.31	TMT10plex; TMT10plex
A(+229.16)AAAAAALQAK(+229.16)	124.24	35.1	1413.87	-1.4	707.942	19.6382	2	6500	220721_Shining_TC_TMT10_A_06.raw	1	P36578|RL4_HUMAN	1.38056e+06	1.34645e+06	1.57543e+06	1.52615e+06	1.55746e+06	1.55434e+06	1.4346e+06	1.51847e+06	1.24526e+06	1.47475e+06	1	0.98	1.14	1.11	1.13	1.13	1.04	1.1	0.9	1.07	TMT10plex; TMT10plex
A(+229.16)AAAAAALQAK(+229.16)	123.33	36.71	1413.87	-1.4	707.942	19.6382	2	6705	220721_Shining_TC_TMT10_A_06.raw	1	P36578|RL4_HUMAN	643636	684464	817794	783472	775508	808038	747509	770550	720328	778763	1	1.06	1.27	1.22	1.2	1.26	1.16	1.2	1.12	1.21	TMT10plex; TMT10plex
A(+229.16)AAAAAALQAK(+229.16)	113.33	36.54	1413.87	1.3	707.944	20.6748	2	6968	220721_Shining_TC_TMT10_A_07.raw	1	P36578|RL4_HUMAN	395879	375572	470623	453821	455656	452479	434788	418600	380337	396799	1	0.95	1.19	1.15	1.15	1.14	1.1	1.06	0.96	1	TMT10plex; TMT10plex
A(+229.16)AAAAASAGSSASSGNQPPQELGLGELLEEFSR	108.73	36.61	3401.69	7.1	1134.91	47.9311	3	17289	220721_Shining_TC_TMT10_A_11.raw	1	Q8NCE2|MTMRE_HUMAN	13644.4	18925.9	22174.2	19226.5	19027.2	19025	17755.6	15416	12430.2	15273	1	1.39	1.63	1.41	1.39	1.39	1.3	1.13	0.91	1.12	TMT10plex
A(+229.16)AAAADLANR	99.7	35.3	1171.65	-3.1	586.831	12.3755	2	4087	220721_Shining_TC_TMT10_A_08.raw	1	O76031|CLPX_HUMAN	423021	419427	467219	467380	499091	525855	499466	529294	436541	546388	1	0.99	1.1	1.1	1.18	1.24	1.18	1.25	1.03	1.29	TMT10plex
A(+229.16)AAAADLANR	123.48	36.36	1171.65	-0.2	586.833	12.1502	2	4174	220721_Shining_TC_TMT10_A_09.raw	1	O76031|CLPX_HUMAN	685702	716985	908019	909098	954127	946199	882602	848225	961049	856931	1	1.05	1.32	1.33	1.39	1.38	1.29	1.24	1.4	1.25	TMT10plex
A(+229.16)AAAAK(+229.16)	99.06	33.78	959.617	3	480.817	7.0482	2	2363	220721_Shining_TC_TMT10_A_02.raw	0	O60902|SHOX2_HUMAN:Q14767|LTBP2_HUMAN:Q96M63|ODAD1_HUMAN:P15502|ELN_HUMAN:Q9NYV4|CDK12_HUMAN:Q96HN2|SAHH3_HUMAN:P50458|LHX2_HUMAN:P50914|RL14_HUMAN:Q99453|PHX2B_HUMAN:Q9UPP1|PHF8_HUMAN:Q96JG8|MAGD4_HUMAN:A6NHT5|HMX3_HUMAN:P08195|4F2_HUMAN:A6NHY2|AKD1B_HUMAN:Q9NRF2|SH2B1_HUMAN:O75151|PHF2_HUMAN:A8MW92|P20L1_HUMAN	73169.6	84631.8	85697.2	96546.7	148674	162640	95168.7	130782	298874	116869	1	1.16	1.17	1.32	2.03	2.22	1.3	1.79	4.08	1.6	TMT10plex; TMT10plex
A(+229.16)AAAALSQQQSLQER	123.04	32.85	1799.97	0.3	900.992	18.0519	2	6428	220721_Shining_TC_TMT10_A_14.raw	1	Q8WUQ7|CATIN_HUMAN	45699.2	49282.9	55243.5	52584.1	55688.1	59499.9	47183.1	49753	44685.6	45766.8	1	1.08	1.21	1.15	1.22	1.3	1.03	1.09	0.98	1	TMT10plex
A(+229.16)AAAAPASEDEDDEDDEDDEDDDDDEEDDSEEEAMETTPAK(+229.16)	94.69	35.77	4903.88	-4.1	1226.97	28.6306	4	10312	220721_Shining_TC_TMT10_A_13.raw	0	P19338|NUCL_HUMAN	9421.72	6464.22	9700.91	9514.06	11001.7	8728.03	6704.26	5500.03	5897.41	5129.91	1	0.69	1.03	1.01	1.17	0.93	0.71	0.58	0.63	0.54	TMT10plex; TMT10plex
A(+229.16)AAAAPASEDEDDEDDEDDEDDDDDEEDDSEEEAMETTPAK(+229.16)(-0.98)	77.58	34.83	4902.9	-7.9	1226.72	28.4121	4	10283	220721_Shining_TC_TMT10_A_12.raw	0	P19338|NUCL_HUMAN	43223.8	39257.1	52340.6	44329.2	59297.7	36943.5	33910.7	34680.1	22996.8	33858	1	0.91	1.21	1.03	1.37	0.85	0.78	0.8	0.53	0.78	TMT10plex; TMT10plex; Amidation	K41:TMT10plex:1000.00;K41:Amidation:1000.00
A(+229.16)AAAAQK(+229.16)	60.88	34.19	1087.68	0.2	544.845	6.4091	2	2126	220721_Shining_TC_TMT10_A_02.raw	1	P82914|RT15_HUMAN:Q9NR56|MBNL1_HUMAN	136363	168685	152237	170285	201029	189537	203165	194881	174857	216678	1	1.24	1.12	1.25	1.47	1.39	1.49	1.43	1.28	1.59	TMT10plex; TMT10plex
A(+229.16)AAAASAAGPGGLVAGK(+229.16)EEK(+229.16)	115.99	36.89	2412.39	1.6	805.14	20.9189	3	7589	220721_Shining_TC_TMT10_A_02.raw	0	A6NIH7|U119B_HUMAN	130356	146362	159211	162701	162572	166040	159093	149100	136571	158105	1	1.12	1.22	1.25	1.25	1.27	1.22	1.14	1.05	1.21	TMT10plex; TMT10plex; TMT10plex
A(+229.16)AAADGPPAADGEDGQDPHSK(+229.16)	124.12	35.19	2434.18	0.9	609.552	11.1385	4	3843	220721_Shining_TC_TMT10_A_09.raw	1	Q8NBS9|TXND5_HUMAN	354572	329939	408738	414870	378301	373394	336428	342288	328303	340281	1	0.93	1.15	1.17	1.07	1.05	0.95	0.97	0.93	0.96	TMT10plex; TMT10plex
A(+229.16)AAADGPPAADGEDGQDPHSK(+229.16)	123.81	36.82	2434.18	0.7	812.4	11.1672	3	3795	220721_Shining_TC_TMT10_A_09.raw	1	Q8NBS9|TXND5_HUMAN	224754	222994	262333	256645	274354	291601	248393	290325	230525	282610	1	0.99	1.17	1.14	1.22	1.3	1.11	1.29	1.03	1.26	TMT10plex; TMT10plex
A(+229.16)AAAFAR	115.26	35.09	905.529	2.3	453.773	10.4026	2	3582	220721_Shining_TC_TMT10_A_04.raw	1	Q9BRZ2|TRI56_HUMAN	865356	948649	1.06714e+06	1.06532e+06	1.13789e+06	1.01208e+06	1.02015e+06	1.04262e+06	940341	1.02991e+06	1	1.1	1.23	1.23	1.31	1.17	1.18	1.2	1.09	1.19	TMT10plex
A(+229.16)AAAPAGGNPEQR	123.39	36.21	1437.75	-0.4	719.883	7.3929	2	2381	220721_Shining_TC_TMT10_A_03.raw	1	Q68DK7|MSL1_HUMAN	5314.28	4071.19	4491.28	4020.63	5004.21	5661.08	5646.15	5009.35	4140.17	3322.1	1	0.77	0.85	0.76	0.94	1.07	1.06	0.94	0.78	0.63	TMT10plex
A(+229.16)AAAPAGGNPEQR	124.61	34.77	1437.75	-1.3	480.257	7.4311	3	2518	220721_Shining_TC_TMT10_A_03.raw	1	Q68DK7|MSL1_HUMAN	89936.5	106005	111220	123079	116513	116668	122344	125225	117070	136956	1	1.18	1.24	1.37	1.3	1.3	1.36	1.39	1.3	1.52	TMT10plex
A(+229.16)AAAPAGGNPEQR	58.65	36.82	1437.75	-0.9	719.883	6.9319	2	2198	220721_Shining_TC_TMT10_A_02.raw	1	Q68DK7|MSL1_HUMAN	3298.43	4521.8	5506.74	5807.16	6236.92	5009.99	4893.3	5460.86	5105.12	6137.19	1	1.37	1.67	1.76	1.89	1.52	1.48	1.66	1.55	1.86	TMT10plex
A(+229.16)AAAPAGGNPEQR	105.23	33.61	1437.75	-0.9	719.883	6.9319	2	2382	220721_Shining_TC_TMT10_A_02.raw	1	Q68DK7|MSL1_HUMAN	6669.28	5740.55	9361.62	7996.13	6379.35	7766.06	7338.43	7980.18	5095.8	9671.19	1	0.86	1.4	1.2	0.96	1.16	1.1	1.2	0.76	1.45	TMT10plex
A(+229.16)AAAPFQTSQASASAPR	119.28	32.18	1859.97	-2.8	930.989	17.3009	2	6013	220721_Shining_TC_TMT10_A_01.raw	1	Q96L91|EP400_HUMAN	37143.5	37364.9	47693.9	47837.6	55528.2	54578.6	49372	45293.8	48555.3	44499.7	1	1.01	1.28	1.29	1.49	1.47	1.33	1.22	1.31	1.2	TMT10plex
A(+229.16)AAAPGASPSPGGDAAWSEAGPGPRPLAR	100.34	36.65	2870.46	-0.6	957.828	22.969	3	8303	220721_Shining_TC_TMT10_A_09.raw	1	P52701|MSH6_HUMAN	39425.9	38708.7	50260.9	53820.7	57595.8	52968.7	58948.7	46342.1	52229.4	50467.5	1	0.98	1.27	1.37	1.46	1.34	1.5	1.18	1.32	1.28	TMT10plex
A(+229.16)AAAPGASPSPGGDAAWSEAGPGPRPLAR	105.52	35.62	2870.46	0	718.623	22.9982	4	8293	220721_Shining_TC_TMT10_A_09.raw	1	P52701|MSH6_HUMAN	115104	114520	149104	147476	134040	154128	121575	145830	125977	130544	1	0.99	1.3	1.28	1.16	1.34	1.06	1.27	1.09	1.13	TMT10plex
A(+229.16)AAASAAEAGIATTGTEDSDDALLK(+229.16)	113.15	36.3	2777.43	1.8	695.367	33.2012	4	12075	220721_Shining_TC_TMT10_A_02.raw	1	P55036|PSMD4_HUMAN:A2A3N6|PIPSL_HUMAN	111003	115142	142192	129910	128181	138345	111363	111707	113473	112234	1	1.04	1.28	1.17	1.15	1.25	1	1.01	1.02	1.01	TMT10plex; TMT10plex
A(+229.16)AAASAAEAGIATTGTEDSDDALLK(+229.16)	114.66	37.02	2777.43	3.8	1389.73	33.2012	2	12115	220721_Shining_TC_TMT10_A_02.raw	1	P55036|PSMD4_HUMAN:A2A3N6|PIPSL_HUMAN	14634.2	13942.9	15665.2	17150.2	15427.7	15846.8	12975.8	11325.4	5134.58	10172	1	0.95	1.07	1.17	1.05	1.08	0.89	0.77	0.35	0.7	TMT10plex; TMT10plex
A(+229.16)AAASAAEAGIATTGTEDSDDALLK(+229.16)	116.4	35.52	2777.43	2.4	926.821	33.2549	3	12085	220721_Shining_TC_TMT10_A_02.raw	1	P55036|PSMD4_HUMAN:A2A3N6|PIPSL_HUMAN	376170	380273	521326	421714	456188	471025	434650	413812	347917	409760	1	1.01	1.39	1.12	1.21	1.25	1.16	1.1	0.92	1.09	TMT10plex; TMT10plex
A(+229.16)AAASAAEAGIATTGTEDSDDALLK(+229.16)MTISQQEFGR	101.54	37.31	3954.99	-2	989.752	40.8481	4	14677	220721_Shining_TC_TMT10_A_08.raw	0	P55036|PSMD4_HUMAN	32649.2	28260.5	36779.6	30596.8	43573.3	41077.2	52252.7	53475.1	45419.6	62022	1	0.87	1.13	0.94	1.33	1.26	1.6	1.64	1.39	1.9	TMT10plex; TMT10plex
A(+229.16)AAAVEPDVVVK(+229.16)	107.18	36.81	1625.98	-4.6	813.991	24.2009	2	8528	220721_Shining_TC_TMT10_A_08.raw	1	Q9BQE4|SELS_HUMAN	81676.6	85114.9	87397.4	101420	100552	99269.2	69913	75589.1	83718.2	71553.8	1	1.04	1.07	1.24	1.23	1.22	0.86	0.93	1.02	0.88	TMT10plex; TMT10plex
A(+229.16)AAAVEPDVVVK(+229.16)R	119.75	33.5	1782.08	1.6	595.034	19.3182	3	6843	220721_Shining_TC_TMT10_A_13.raw	1	Q9BQE4|SELS_HUMAN	323272	334749	362470	374313	386182	380833	357412	371845	351876	370602	1	1.04	1.12	1.16	1.19	1.18	1.11	1.15	1.09	1.15	TMT10plex; TMT10plex
A(+229.16)AAAVR	38.06	31.94	786.491	7.1	394.256	5.8512	2	1904	220721_Shining_TC_TMT10_A_03.raw	0	P22314|UBA1_HUMAN:P49790|NU153_HUMAN:Q9P2N4|ATS9_HUMAN:O00442|RTCA_HUMAN:Q9NPG3|UBN1_HUMAN:Q02252|MMSA_HUMAN:Q9NZV5|SELN_HUMAN	17052	17133.1	23434.3	18571.9	21935.3	20653.9	19652.2	23526	21114.6	25383.1	1	1	1.37	1.09	1.29	1.21	1.15	1.38	1.24	1.49	TMT10plex
A(+229.16)AAC(+57.02)PDPS	47.45	32.99	1016.48	-2.7	509.246	5.4158	2	1731	220721_Shining_TC_TMT10_A_02.raw	1	O95602|RPA1_HUMAN	30264.6	34445.8	39213.7	37678.5	41413.3	39238.8	42079	39285.8	42352.3	41995.1	1	1.14	1.3	1.24	1.37	1.3	1.39	1.3	1.4	1.39	TMT10plex; Carbamidomethylation
A(+229.16)AADGPPAADGEDGQDPHSK(+229.16)	116.73	33.58	2363.14	-5.2	788.716	10.7487	3	3456	220721_Shining_TC_TMT10_A_08.raw	1	Q8NBS9|TXND5_HUMAN	57140.9	62306.7	62021.4	66977.3	64561.7	75369	56780.7	67603	50532.3	64688.7	1	1.09	1.09	1.17	1.13	1.32	0.99	1.18	0.88	1.13	TMT10plex; TMT10plex
A(+229.16)AADGPPAADGEDGQDPHSK(+229.16)	106.51	36.16	2363.14	-5	591.789	10.7778	4	3479	220721_Shining_TC_TMT10_A_08.raw	1	Q8NBS9|TXND5_HUMAN	78693.7	79993	97104.4	91708.9	98791.1	112746	91114.6	102868	79154.6	101228	1	1.02	1.23	1.17	1.26	1.43	1.16	1.31	1.01	1.29	TMT10plex; TMT10plex
A(+229.16)AADGPPAADGEDGQDPHSK(+229.16)	123.85	36.14	2363.14	-0.9	788.72	10.7317	3	3604	220721_Shining_TC_TMT10_A_09.raw	1	Q8NBS9|TXND5_HUMAN	76990	71413.5	99690.9	89113.6	96512.5	84309.1	95795.4	85829	81689.3	83717.5	1	0.93	1.29	1.16	1.25	1.1	1.24	1.11	1.06	1.09	TMT10plex; TMT10plex
A(+229.16)AADGSLQWEVGGWR	122.5	34.67	1830.92	-1	916.467	35.468	2	12825	220721_Shining_TC_TMT10_A_14.raw	0	Q96GQ5|RUSF1_HUMAN	157711	147910	178481	178991	176396	209094	206730	203086	167993	209348	1	0.94	1.13	1.13	1.12	1.33	1.31	1.29	1.07	1.33	TMT10plex
A(+229.16)AADPK(+229.16)	73.44	36.11	1029.62	0.1	515.818	7.7159	2	2525	220721_Shining_TC_TMT10_A_10.raw	1	Q8NFD5|ARI1B_HUMAN:Q9UKX7|NUP50_HUMAN	605182	847917	654688	807186	884031	817324	1045207	780613	819584	717554	1	1.4	1.08	1.33	1.46	1.35	1.73	1.29	1.35	1.19	TMT10plex; TMT10plex
A(+229.16)AADTLQGPMQAAYR	120	35.53	1791.91	4	598.314	24.2977	3	8687	220721_Shining_TC_TMT10_A_13.raw	1	Q6P2E9|EDC4_HUMAN	155025	142464	196097	180053	191390	177009	164944	169311	159175	167842	1	0.92	1.26	1.16	1.23	1.14	1.06	1.09	1.03	1.08	TMT10plex
A(+229.16)AADTLQGPMQAAYR	121.95	36.48	1791.91	2.5	896.967	24.3208	2	8669	220721_Shining_TC_TMT10_A_13.raw	1	Q6P2E9|EDC4_HUMAN	150211	168676	189828	187063	196751	188506	179180	176557	168114	185674	1	1.12	1.26	1.25	1.31	1.25	1.19	1.18	1.12	1.24	TMT10plex
A(+229.16)AAEAAAEAK(+229.16)	126.4	32.43	1359.78	0.1	680.895	12.6683	2	4239	220721_Shining_TC_TMT10_A_05.raw	1	Q9UNF1|MAGD2_HUMAN	296055	298659	380289	343857	345034	347384	297181	294996	278738	307461	1	1.01	1.28	1.16	1.17	1.17	1	1	0.94	1.04	TMT10plex; TMT10plex
A(+229.16)AAEDVNVTFEDQQK(+229.16)	116.84	34.36	2122.09	2.1	708.374	25.2471	3	9157	220721_Shining_TC_TMT10_A_02.raw	1	Q9NQP4|PFD4_HUMAN	257745	290744	329906	342932	322473	367001	289222	320413	270473	269112	1	1.13	1.28	1.33	1.25	1.42	1.12	1.24	1.05	1.04	TMT10plex; TMT10plex
A(+229.16)AAEDVNVTFEDQQK(+229.16)	119.61	37.25	2122.09	1.9	1062.06	25.2471	2	9172	220721_Shining_TC_TMT10_A_02.raw	1	Q9NQP4|PFD4_HUMAN	91781	86040.1	104993	103692	97083	87705	89692.5	78423.2	72062	74104.9	1	0.94	1.14	1.13	1.06	0.96	0.98	0.85	0.79	0.81	TMT10plex; TMT10plex
A(+229.16)AAEDVNVTFEDQQK(+229.16)INK(+229.16)	124.05	36.54	2706.48	-0.6	903.167	25.7273	3	9339	220721_Shining_TC_TMT10_A_09.raw	1	Q9NQP4|PFD4_HUMAN	163555	175325	216836	208217	236285	232376	316098	299302	261593	318522	1	1.07	1.33	1.27	1.44	1.42	1.93	1.83	1.6	1.95	TMT10plex; TMT10plex; TMT10plex
A(+229.16)AAEDVNVTFEDQQK(+229.16)INK(+229.16)	124.1	37	2706.48	2.1	677.629	25.7575	4	9319	220721_Shining_TC_TMT10_A_09.raw	1	Q9NQP4|PFD4_HUMAN	154772	174965	204181	194598	204912	221833	271016	268285	234650	291633	1	1.13	1.32	1.26	1.32	1.43	1.75	1.73	1.52	1.88	TMT10plex; TMT10plex; TMT10plex
A(+229.16)AAEEEDGGPEGPNRER	115.04	35.48	2011.94	0.8	671.654	7.7647	3	2478	220721_Shining_TC_TMT10_A_13.raw	1	Q99942|RNF5_HUMAN	53316.7	52480.2	70847.3	63772.4	66288	80093.4	59256.6	69423.3	62540.9	73021.1	1	0.98	1.33	1.2	1.24	1.5	1.11	1.3	1.17	1.37	TMT10plex
A(+229.16)AAEEGHIIPR	60.12	35.18	1391.77	2	696.895	12.0412	2	4134	220721_Shining_TC_TMT10_A_03.raw	1	O95551|TYDP2_HUMAN	71966.2	72568.7	85773.1	80290.5	84592.6	84434.4	70645.8	75496.3	74303.2	69824.3	1	1.01	1.19	1.12	1.18	1.17	0.98	1.05	1.03	0.97	TMT10plex
A(+229.16)AAEIYEEFLAAFEGSDGNK(+229.16)VK(+229.16)	126.86	29.01	3045.63	-2.9	1016.21	49.618	3	18131	220721_Shining_TC_TMT10_A_04.raw	1	O15042|SR140_HUMAN	152155	142537	183900	169762	167883	181690	143622	146745	126168	147218	1	0.94	1.21	1.12	1.1	1.19	0.94	0.96	0.83	0.97	TMT10plex; TMT10plex; TMT10plex
A(+229.16)AAEK(+229.16)LFGNM(+15.99)EGDC(+57.02)PSDWK(+229.16)TDSTC(+57.02)R	112.18	33.54	3548.69	1.9	888.183	29.5444	4	10761	220721_Shining_TC_TMT10_A_03.raw	1	P02786|TFR1_HUMAN	36196.2	35230.9	51366.9	44742.3	48482.7	50861.3	56681.7	65074.5	70351.4	73605.7	1	0.97	1.42	1.24	1.34	1.41	1.57	1.8	1.94	2.03	TMT10plex; TMT10plex; Oxidation (M); Carbamidomethylation; TMT10plex; more	M10:Oxidation (M):1000.00
A(+229.16)AAEK(+229.16)LFGNMEGDC(+57.02)PSDWK(+229.16)TDSTC(+57.02)R	126.76	32.96	3532.7	2.6	884.184	32.7326	4	11986	220721_Shining_TC_TMT10_A_04.raw	0	P02786|TFR1_HUMAN	131979	128223	171806	157331	187940	213093	261394	310570	224467	366182	1	0.97	1.3	1.19	1.42	1.61	1.98	2.35	1.7	2.77	TMT10plex; TMT10plex; Carbamidomethylation; TMT10plex; Carbamidomethylation
A(+229.16)AAEK(+229.16)PEEQGPEPLPISTQEW	116.71	29.41	2764.43	-1	922.484	36.8037	3	13500	220721_Shining_TC_TMT10_A_03.raw	1	Q9NP50|SHCAF_HUMAN	70919.5	71316.5	82925	81790.5	82673.2	93101.8	83188	81270.1	79531.9	83261.9	1	1.01	1.17	1.15	1.17	1.31	1.17	1.15	1.12	1.17	TMT10plex; TMT10plex
A(+229.16)AAEVNQDYGLDPK(+229.16)	126.78	36.21	1948.03	0.3	975.023	23.6492	2	8361	220721_Shining_TC_TMT10_A_05.raw	1	P07954|FUMH_HUMAN	328540	353832	415882	381594	417494	410832	398638	417239	367637	432384	1	1.08	1.27	1.16	1.27	1.25	1.21	1.27	1.12	1.32	TMT10plex; TMT10plex
A(+229.16)AAEVNQDYGLDPK(+229.16)	126.26	34.32	1948.03	1.1	650.352	23.6778	3	8363	220721_Shining_TC_TMT10_A_05.raw	1	P07954|FUMH_HUMAN	817829	767555	960271	910833	975811	928793	902862	993800	843714	1.01063e+06	1	0.94	1.17	1.11	1.19	1.14	1.1	1.22	1.03	1.24	TMT10plex; TMT10plex
A(+229.16)AAFEK(+229.16)	73.6	31.2	1093.65	-0.3	547.834	16.3275	2	5794	220721_Shining_TC_TMT10_A_03.raw	1	O94910|AGRL1_HUMAN:O75027|ABCB7_HUMAN:Q9P2E9|RRBP1_HUMAN:E9PAV3|NACAM_HUMAN	1.38721e+06	1.37428e+06	1.64762e+06	1594315	1.60794e+06	1.6203e+06	1.39688e+06	1.59153e+06	1334065	1.58876e+06	1	0.99	1.19	1.15	1.16	1.17	1.01	1.15	0.96	1.15	TMT10plex; TMT10plex
A(+229.16)AAFEK(+229.16)	79.31	34.55	1093.65	0.7	547.835	15.7337	2	5605	220721_Shining_TC_TMT10_A_04.raw	1	O94910|AGRL1_HUMAN:Q9P2E9|RRBP1_HUMAN:E9PAV3|NACAM_HUMAN:O75027|ABCB7_HUMAN	2.34019e+06	2481593	2954909	2.70835e+06	2.99739e+06	3.19086e+06	3.02361e+06	2.80945e+06	2430800	2.8994e+06	1	1.06	1.26	1.16	1.28	1.36	1.29	1.2	1.04	1.24	TMT10plex; TMT10plex
A(+229.16)AAFEQLQK(+229.16)	126.58	33.98	1462.86	0.3	732.435	23.5054	2	8294	220721_Shining_TC_TMT10_A_05.raw	1	O94826|TOM70_HUMAN	961590	998041	1.11742e+06	1.05301e+06	1.11257e+06	1.16763e+06	1.09984e+06	1.1204e+06	937897	1.13977e+06	1	1.04	1.16	1.1	1.16	1.21	1.14	1.17	0.98	1.19	TMT10plex; TMT10plex
A(+229.16)AAFEQLQK(+229.16)	126.67	33.94	1462.86	0.3	732.435	23.5054	2	8489	220721_Shining_TC_TMT10_A_05.raw	1	O94826|TOM70_HUMAN	578882	634013	659368	706911	738991	736669	676153	756248	646745	756830	1	1.1	1.14	1.22	1.28	1.27	1.17	1.31	1.12	1.31	TMT10plex; TMT10plex
A(+229.16)AAFEQLQK(+229.16)	126.53	33.84	1462.86	1.9	488.627	23.5308	3	8308	220721_Shining_TC_TMT10_A_05.raw	1	O94826|TOM70_HUMAN	323935	338350	358266	379482	377647	370508	376970	388522	346945	402367	1	1.04	1.11	1.17	1.17	1.14	1.16	1.2	1.07	1.24	TMT10plex; TMT10plex
A(+229.16)AAFLAVLVASAPR	113.61	32.64	1584.96	-0.8	529.325	48.9426	3	17668	220721_Shining_TC_TMT10_A_12.raw	1	Q96L58|B3GT6_HUMAN	2019.66	963.987	1942.94	1259.34	1219.6	1533.23	1776.02	773.222	1438.68	1850.43	1	0.48	0.96	0.62	0.6	0.76	0.88	0.38	0.71	0.92	TMT10plex
A(+229.16)AAFQHLLLLVGIH	55.93	24.34	1731.04	6.1	578.024	47.0883	3	17039	220721_Shining_TC_TMT10_A_10.raw	1	Q9BQG0|MBB1A_HUMAN	8030.14	8731.17	9530.31	10204.6	11786.5	11721.4	9226.05	13268.4	9914.66	10042.1	1	1.09	1.19	1.27	1.47	1.46	1.15	1.65	1.23	1.25	TMT10plex
A(+229.16)AAGAAATHLEVAR	106.77	35.89	1536.86	0	513.293	12.9866	3	4485	220721_Shining_TC_TMT10_A_10.raw	1	Q96S52|PIGS_HUMAN	221906	233114	247208	242398	247909	260523	252189	235914	267091	272347	1	1.05	1.11	1.09	1.12	1.17	1.14	1.06	1.2	1.23	TMT10plex
A(+229.16)AAGEDYK(+229.16)ADC(+57.02)PPGNPAPTSNHGPDATEAEEDFVDPWTVQTSSAK(+229.16)	117.21	36.52	5387.54	1	1078.52	34.0111	5	12362	220721_Shining_TC_TMT10_A_02.raw	1	P23381|SYWC_HUMAN	63411.7	65620.1	80585.1	59740.1	64256.2	59047.4	58397.5	44412.8	48842.3	43899.1	1	1.03	1.27	0.94	1.01	0.93	0.92	0.7	0.77	0.69	TMT10plex; TMT10plex; Carbamidomethylation; TMT10plex
A(+229.16)AAGEFADDPC(+57.02)SSVK(+229.16)	126.9	35.32	1981.98	0.4	991.999	22.4095	2	8140	220721_Shining_TC_TMT10_A_04.raw	1	P35221|CTNA1_HUMAN	122663	112545	141433	124564	136541	144325	114503	123328	89123.3	107460	1	0.92	1.15	1.02	1.11	1.18	0.93	1.01	0.73	0.88	TMT10plex; Carbamidomethylation; TMT10plex
A(+229.16)AAGEFADDPC(+57.02)SSVK(+229.16)R	120.06	33.94	2138.08	0.9	713.702	16.8115	3	5540	220721_Shining_TC_TMT10_A_07.raw	1	P35221|CTNA1_HUMAN	591126	614064	729069	641757	776373	747140	651717	740538	569150	697185	1	1.04	1.23	1.09	1.31	1.26	1.1	1.25	0.96	1.18	TMT10plex; Carbamidomethylation; TMT10plex
A(+229.16)AAGGLAMLTSMRPTLC(+57.02)SR	107.61	36.66	2192.14	0.5	731.722	34.882	3	12558	220721_Shining_TC_TMT10_A_10.raw	1	Q9H3U1|UN45A_HUMAN	91706.6	91542.4	122810	109341	120731	110047	105690	98486.6	91614.6	105911	1	1	1.34	1.19	1.32	1.2	1.15	1.07	1	1.15	TMT10plex; Carbamidomethylation
A(+229.16)AAGIEK(+229.16)	52.52	36.01	1116.69	-2.7	559.351	13.1165	2	4440	220721_Shining_TC_TMT10_A_15.raw	1	Q9Y3B7|RM11_HUMAN	427187	435820	480138	465188	485364	508551	439069	447004	374105	405942	1	1.02	1.12	1.09	1.14	1.19	1.03	1.05	0.88	0.95	TMT10plex; TMT10plex
A(+229.16)AAGK(+229.16)AELELELGR	103.25	35.37	1885.1	3.3	943.562	27.3511	2	9871	220721_Shining_TC_TMT10_A_13.raw	1	Q15149|PLEC_HUMAN	86693.7	72203.7	102359	82131.2	86298.2	95596.8	81809.7	77027.5	71775.3	79918.3	1	0.83	1.18	0.95	1	1.1	0.94	0.89	0.83	0.92	TMT10plex; TMT10plex
A(+229.16)AAGK(+229.16)AELELELGR	121.34	32.32	1885.1	2.5	629.377	27.3814	3	9779	220721_Shining_TC_TMT10_A_13.raw	1	Q15149|PLEC_HUMAN	317883	278103	377438	329020	332660	377667	345827	371871	331593	347444	1	0.87	1.19	1.04	1.05	1.19	1.09	1.17	1.04	1.09	TMT10plex; TMT10plex
A(+229.16)AAGK(+229.16)AELELELGR	119.07	34.42	1885.1	2.5	629.377	27.3814	3	9973	220721_Shining_TC_TMT10_A_13.raw	1	Q15149|PLEC_HUMAN	358174	363153	423591	385200	460427	504154	455061	516149	435523	535606	1	1.01	1.18	1.08	1.29	1.41	1.27	1.44	1.22	1.5	TMT10plex; TMT10plex
A(+229.16)AAGLGGGDSGDGTAR	126.94	36.06	1560.77	0.7	781.393	10.0261	2	3440	220721_Shining_TC_TMT10_A_04.raw	1	Q96T51|RUFY1_HUMAN	232166	233966	305812	285475	309913	304159	301176	304695	281632	324659	1	1.01	1.32	1.23	1.33	1.31	1.3	1.31	1.21	1.4	TMT10plex
A(+229.16)AAGQEREGAEVR	121.97	34.95	1571.82	-1	524.947	2.4594	3	618	220721_Shining_TC_TMT10_A_10.raw	1	Q8N3D4|EH1L1_HUMAN	20063.9	23256.3	26709.3	27609.8	28438.2	29082.9	28573.4	30253.5	27171.7	32895.4	1	1.16	1.33	1.38	1.42	1.45	1.42	1.51	1.35	1.64	TMT10plex
A(+229.16)AAGQESEGPAVGPPQPLGK(+229.16)	122.23	36.21	2318.26	-1.1	773.761	23.7826	3	8500	220721_Shining_TC_TMT10_A_10.raw	1	O14497|ARI1A_HUMAN	120457	115851	135864	144160	131723	149591	114561	124232	120238	109396	1	0.96	1.13	1.2	1.09	1.24	0.95	1.03	1	0.91	TMT10plex; TMT10plex
A(+229.16)AAGQR	57.84	28.34	801.466	-0.6	401.74	1.5459	2	394	220721_Shining_TC_TMT10_A_06.raw	1	Q9NNZ3|DNJC4_HUMAN:Q5JUX0|SPIN3_HUMAN:Q9NNW7|TRXR2_HUMAN	934.926	766.853	1633.13	0	0	706.149	1159.14	1289.81	1299.1	1296.79	1	0.82	1.75	0	0	0.76	1.24	1.38	1.39	1.39	TMT10plex
A(+229.16)AAGSAAGGFQR	114.72	34.97	1291.68	-1.9	646.848	10.0622	2	3431	220721_Shining_TC_TMT10_A_12.raw	1	Q8NFD5|ARI1B_HUMAN	237929	245591	307415	291423	266959	292161	255053	262942	258423	290628	1	1.03	1.29	1.22	1.12	1.23	1.07	1.11	1.09	1.22	TMT10plex
A(+229.16)AAGYPDPYSR	121.04	28.04	1395.7	-5.2	698.853	16.9822	2	5714	220721_Shining_TC_TMT10_A_08.raw	1	P58107|EPIPL_HUMAN	103970	101160	124536	130227	119513	125264	118370	129320	105145	126764	1	0.97	1.2	1.25	1.15	1.2	1.14	1.24	1.01	1.22	TMT10plex
A(+229.16)AAGYPDPYSR	120.74	34.4	1395.7	-5.2	698.853	16.9822	2	5913	220721_Shining_TC_TMT10_A_08.raw	1	P58107|EPIPL_HUMAN	0	94288.9	0	111997	0	112035	0	0	0	0	-	64	-	64	-	64	-	-	-	-	TMT10plex
A(+229.16)AAIAR	48.2	33.89	800.507	0.4	401.261	9.1478	2	3152	220721_Shining_TC_TMT10_A_02.raw	1	Q9BR39|JPH2_HUMAN	816867	858762	1.06686e+06	1.0558e+06	1.02458e+06	1.07885e+06	1.01226e+06	920908	927879	951725	1	1.05	1.31	1.29	1.25	1.32	1.24	1.13	1.14	1.17	TMT10plex
A(+229.16)AAIGIDLGTT	88.42	37.25	1230.7	-3.7	616.356	37.1743	2	13385	220721_Shining_TC_TMT10_A_01.raw	1	P0DMV9|HS71B_HUMAN:P0DMV8|HS71A_HUMAN	22901.9	32162.2	30584.7	36819.7	30428.2	39920.7	29343.4	28624.1	32840	36889	1	1.4	1.34	1.61	1.33	1.74	1.28	1.25	1.43	1.61	TMT10plex
A(+229.16)AAIGIDLGTTYSC(+57.02)VGVFQHGK(+229.16)	121.9	34.7	2722.45	-2.9	908.489	38.1503	3	13773	220721_Shining_TC_TMT10_A_13.raw	1	P0DMV9|HS71B_HUMAN:P0DMV8|HS71A_HUMAN	64761.5	59069.6	79233.4	71435.2	81284.7	67506.3	69259	69369.8	53934.6	68307.7	1	0.91	1.22	1.1	1.26	1.04	1.07	1.07	0.83	1.05	TMT10plex; Carbamidomethylation; TMT10plex
A(+229.16)AAIGIDLGTTYSC(+57.02)VGVFQHGK(+229.16)	121	35.28	2722.45	1.2	908.492	37.6078	3	13467	220721_Shining_TC_TMT10_A_08.raw	1	P0DMV8|HS71A_HUMAN:P0DMV9|HS71B_HUMAN	58168.7	57425.6	69508.7	65447.7	69696.8	65463.3	69078.7	65090.3	57582.7	57061.2	1	0.99	1.19	1.13	1.2	1.13	1.19	1.12	0.99	0.98	TMT10plex; Carbamidomethylation; TMT10plex
A(+229.16)AAIGIDLGTTYSC(+57.02)VGVFQHGK(+229.16)	126.66	36.87	2722.45	0.1	1362.23	36.4876	2	12996	220721_Shining_TC_TMT10_A_06.raw	1	P0DMV8|HS71A_HUMAN:P0DMV9|HS71B_HUMAN	79798.5	77309.1	91391.3	83651.7	93271.2	87265.1	67677.1	63648.2	68069.2	60187.8	1	0.97	1.15	1.05	1.17	1.09	0.85	0.8	0.85	0.75	TMT10plex; Carbamidomethylation; TMT10plex
A(+229.16)AAIGIDLGTTYSC(+57.02)VGVFQHGK(+229.16)	125.96	36.47	2722.45	1.2	681.621	36.5461	4	12987	220721_Shining_TC_TMT10_A_06.raw	1	P0DMV8|HS71A_HUMAN:P0DMV9|HS71B_HUMAN	1.53548e+06	1425722	1.77421e+06	1.65655e+06	1.74313e+06	1.63133e+06	1.39013e+06	1304972	1.1985e+06	1.16805e+06	1	0.93	1.16	1.08	1.14	1.06	0.91	0.85	0.78	0.76	TMT10plex; Carbamidomethylation; TMT10plex
A(+229.16)AAIGIDLGTTYSC(+57.02)VGVFQHGK(+229.16)	123.65	35.77	2722.45	1.2	681.621	36.5461	4	13177	220721_Shining_TC_TMT10_A_06.raw	1	P0DMV8|HS71A_HUMAN:P0DMV9|HS71B_HUMAN	377018	368253	466618	454173	430159	440621	401270	440232	352245	424933	1	0.98	1.24	1.2	1.14	1.17	1.06	1.17	0.93	1.13	TMT10plex; Carbamidomethylation; TMT10plex
A(+229.16)AAIGIDLGTTYSC(+57.02)VGVFQHGK(+229.16)	126.63	35.73	2722.45	-0.1	908.491	36.6247	3	13050	220721_Shining_TC_TMT10_A_06.raw	0	P0DMV8|HS71A_HUMAN:P0DMV9|HS71B_HUMAN	1.41093e+06	1.4161e+06	1.73042e+06	1.60876e+06	1703959	1.64415e+06	1.2232e+06	1.31669e+06	1.0638e+06	1.28199e+06	1	1	1.23	1.14	1.21	1.17	0.87	0.93	0.75	0.91	TMT10plex; Carbamidomethylation; TMT10plex
A(+229.16)AAIGIDLGTTYSC(+57.02)VGVFQHGK(+229.16)	115.96	35.46	2722.45	0.4	681.62	37.8927	4	13744	220721_Shining_TC_TMT10_A_12.raw	1	P0DMV9|HS71B_HUMAN:P0DMV8|HS71A_HUMAN	42833.3	48863.8	54329.5	53546.7	55174.8	60538.9	41528.6	46769.2	54170.1	37978.5	1	1.14	1.27	1.25	1.29	1.41	0.97	1.09	1.26	0.89	TMT10plex; Carbamidomethylation; TMT10plex
A(+229.16)AAIGIDLGTTYSC(+57.02)VGVFQHGK(+229.16)	120	37.17	2722.45	4.1	908.495	37.4875	3	13354	220721_Shining_TC_TMT10_A_07.raw	1	P0DMV8|HS71A_HUMAN:P0DMV9|HS71B_HUMAN	188052	187927	226965	216818	230470	226291	178508	188873	182517	184341	1	1	1.21	1.15	1.23	1.2	0.95	1	0.97	0.98	TMT10plex; Carbamidomethylation; TMT10plex
A(+229.16)AAIGIDLGTTYSC(+57.02)VGVFQHGK(+229.16)	124.15	35.91	2722.45	1	908.492	37.7994	3	13761	220721_Shining_TC_TMT10_A_09.raw	1	P0DMV8|HS71A_HUMAN:P0DMV9|HS71B_HUMAN	68964.5	72256.5	86252.1	84998.7	83266.5	80707.4	84394.4	76627.7	78282.3	75964.3	1	1.05	1.25	1.23	1.21	1.17	1.22	1.11	1.14	1.1	TMT10plex; Carbamidomethylation; TMT10plex
A(+229.16)AAIGIDLGTTYSC(+57.02)VGVFQHGK(+229.16)	116.93	34.82	2722.45	-3	681.618	38.2773	4	13858	220721_Shining_TC_TMT10_A_11.raw	1	P0DMV8|HS71A_HUMAN:P0DMV9|HS71B_HUMAN	85774.4	79987.8	101107	92521.1	97656.9	100264	81718.4	76057	71274.4	70092.5	1	0.93	1.18	1.08	1.14	1.17	0.95	0.89	0.83	0.82	TMT10plex; Carbamidomethylation; TMT10plex
A(+229.16)AAIGIDLGTTYSC(+57.02)VGVFQHGK(+229.16)	122.05	36.43	2722.45	-1.5	908.49	37.8858	3	13725	220721_Shining_TC_TMT10_A_10.raw	1	P0DMV8|HS71A_HUMAN:P0DMV9|HS71B_HUMAN	65283.1	61590.8	74268.1	81366.1	79317.1	84636.8	73322.4	68663.6	72763.4	71533.9	1	0.94	1.14	1.25	1.21	1.3	1.12	1.05	1.11	1.1	TMT10plex; Carbamidomethylation; TMT10plex
A(+229.16)AAIGIDLGTTYSC(+57.02)VGVFQHGK(+229.16)	117.74	37.07	2722.45	-3.6	681.618	37.9736	4	13729	220721_Shining_TC_TMT10_A_10.raw	0	P0DMV8|HS71A_HUMAN:P0DMV9|HS71B_HUMAN	56574.4	55690.8	62015.5	55910.3	62941.8	62184.9	50474.7	58322.5	57071.4	55321.9	1	0.98	1.1	0.99	1.11	1.1	0.89	1.03	1.01	0.98	TMT10plex; Carbamidomethylation; TMT10plex
A(+229.16)AAIGIDLGTTYSC(+57.02)VGVFQHGK(+229.16)(-0.98)	41.27	34.56	2721.47	-3.8	681.372	37.6308	4	13503	220721_Shining_TC_TMT10_A_08.raw	0	P0DMV8|HS71A_HUMAN:P0DMV9|HS71B_HUMAN	128291	115310	149355	137056	149183	150767	141726	147802	131117	150062	1	0.9	1.16	1.07	1.16	1.18	1.1	1.15	1.02	1.17	TMT10plex; Carbamidomethylation; TMT10plex; Amidation	K22:TMT10plex:1000.00;K22:Amidation:1000.00
A(+229.16)AAILAK(+229.16)	80.74	31.6	1114.75	3	558.383	21.5101	2	7249	220721_Shining_TC_TMT10_A_07.raw	1	Q6NUM9|RETST_HUMAN	7978959	8435373	9049530	9336263	9773169	10146449	8078187	8.25251e+06	6.97904e+06	8.02636e+06	1	1.06	1.13	1.17	1.22	1.27	1.01	1.03	0.87	1.01	TMT10plex; TMT10plex
A(+229.16)AAISTSR	83.17	37.56	1004.58	2.4	503.299	7.8085	2	2537	220721_Shining_TC_TMT10_A_14.raw	1	Q9NVU7|SDA1_HUMAN	442021	420677	549537	539802	515364	584600	522279	562212	540314	560106	1	0.95	1.24	1.22	1.17	1.32	1.18	1.27	1.22	1.27	TMT10plex
A(+229.16)AAK(+229.16)PK(+229.16)	60.72	27.64	1271.85	-0.1	424.958	8.0839	3	2240	220721_Shining_TC_TMT10_A_07.raw	1	Q9UPA5|BSN_HUMAN:P16401|H15_HUMAN:O43194|GPR39_HUMAN:Q7RTP6|MICA3_HUMAN:Q8N531|FBXL6_HUMAN	4452.4	7664.65	5572.97	5928.53	7679.18	5836.55	9944.34	7210.67	8802.23	7274.05	1	1.72	1.25	1.33	1.72	1.31	2.23	1.62	1.98	1.63	TMT10plex; TMT10plex; TMT10plex
A(+229.16)AAK(+229.16)PK(+229.16)K(+229.16)	53.12	36.64	1629.11	-2.6	408.284	7.8991	4	2389	220721_Shining_TC_TMT10_A_08.raw	1	P16401|H15_HUMAN	1.22057e+06	1.42377e+06	1.59524e+06	1.56354e+06	1688769	1.94162e+06	2918723	3.2999e+06	2495288	4.00191e+06	1	1.17	1.31	1.28	1.38	1.59	2.39	2.7	2.04	3.28	TMT10plex; TMT10plex; TMT10plex; TMT10plex
A(+229.16)AALAAAVAQD	79.36	36.65	1199.67	-3.2	600.841	30.1894	2	11006	220721_Shining_TC_TMT10_A_02.raw	1	Q8TAE8|G45IP_HUMAN	86799.9	81169.4	103764	102577	100569	106639	109679	108707	95861.9	108546	1	0.94	1.2	1.18	1.16	1.23	1.26	1.25	1.1	1.25	TMT10plex
A(+229.16)AALAAAVAQDPAASGAPSS	104.11	32.5	1925.01	4.4	642.679	34.3351	3	12449	220721_Shining_TC_TMT10_A_02.raw	1	Q8TAE8|G45IP_HUMAN	57230.6	68576.6	81306.6	81289.8	77025.8	80035.7	72149.9	71196.7	73411.9	74865.6	1	1.2	1.42	1.42	1.35	1.4	1.26	1.24	1.28	1.31	TMT10plex
A(+229.16)AALAAAVAQDPAASGAPSS	85.29	28.89	1925.01	1.7	963.512	34.3715	2	12529	220721_Shining_TC_TMT10_A_02.raw	1	Q8TAE8|G45IP_HUMAN	83101.4	72397.2	98493.3	94944.6	99757.6	107265	90905.4	89095	88384.3	89807.6	1	0.87	1.19	1.14	1.2	1.29	1.09	1.07	1.06	1.08	TMT10plex
A(+229.16)AALAR	48.2	33.89	800.507	0.4	401.261	9.1478	2	3152	220721_Shining_TC_TMT10_A_02.raw	1	Q9BZV1|UBXN6_HUMAN:Q96RP8|KCNA7_HUMAN:P0C1S8|WEE2_HUMAN:Q8NE18|NSUN7_HUMAN:Q8N6I1|EID2_HUMAN:Q96EL3|RM53_HUMAN:Q9BU89|DOHH_HUMAN:Q8TCT7|SPP2B_HUMAN:Q8WY54|PPM1E_HUMAN:Q6ZRV2|FA83H_HUMAN	816867	858762	1.06686e+06	1.0558e+06	1.02458e+06	1.07885e+06	1.01226e+06	920908	927879	951725	1	1.05	1.31	1.29	1.25	1.32	1.24	1.13	1.14	1.17	TMT10plex
A(+229.16)AALASGC(+57.02)TVEIK(+229.16)	125.49	36.27	1747.99	1.4	875.004	25.2206	2	9208	220721_Shining_TC_TMT10_A_04.raw	1	Q8IYS1|P20D2_HUMAN	163146	176426	197870	191269	194256	179778	166927	160603	157687	151897	1	1.08	1.21	1.17	1.19	1.1	1.02	0.98	0.97	0.93	TMT10plex; Carbamidomethylation; TMT10plex
A(+229.16)AALASLK(+229.16)K(+229.16)	122.48	36.14	1559.04	-1.1	520.686	21.0807	3	7634	220721_Shining_TC_TMT10_A_09.raw	1	O15269|SPTC1_HUMAN	770823	717995	872909	863621	850343	944646	747850	846413	597277	818944	1	0.93	1.13	1.12	1.1	1.23	0.97	1.1	0.77	1.06	TMT10plex; TMT10plex; TMT10plex
A(+229.16)AALC(+57.02)NAC(+57.02)ELSGK(+229.16)	118.86	37.2	1821.95	0.3	911.982	23.5892	2	8613	220721_Shining_TC_TMT10_A_02.raw	1	Q7Z392|TPC11_HUMAN	60882.9	59932.6	68414.7	69532.8	74609.9	74297.9	67248	66558.4	57997.5	64796	1	0.98	1.12	1.14	1.23	1.22	1.1	1.09	0.95	1.06	TMT10plex; Carbamidomethylation; Carbamidomethylation; TMT10plex
A(+229.16)AALEAC(+57.02)LDVTK(+229.16)	121.21	37.18	1718.96	1.7	573.996	32.6679	3	11666	220721_Shining_TC_TMT10_A_15.raw	1	Q9H0G5|NSRP1_HUMAN	30223.9	30106.6	33637.5	30334.9	32661.8	37163.2	29132.6	34066.9	29109.9	40346.5	1	1	1.11	1	1.08	1.23	0.96	1.13	0.96	1.33	TMT10plex; Carbamidomethylation; TMT10plex
A(+229.16)AALEAM(+15.99)K(+229.16)DYTK(+229.16)	124.88	35.33	2014.14	-0.7	672.386	19.8714	3	7129	220721_Shining_TC_TMT10_A_03.raw	1	P31948|STIP1_HUMAN	288066	285891	357720	351929	344898	352210	372117	346946	439139	337407	1	0.99	1.24	1.22	1.2	1.22	1.29	1.2	1.52	1.17	TMT10plex; Oxidation (M); TMT10plex; TMT10plex	M7:Oxidation (M):1000.00
A(+229.16)AALEAMK(+229.16)DYTK(+229.16)	126.74	37.9	1998.14	-0.1	667.055	27.1638	3	9438	220721_Shining_TC_TMT10_A_06.raw	1	P31948|STIP1_HUMAN	3179843	3053788	3.62365e+06	3.49901e+06	3.85576e+06	3.52856e+06	4.07548e+06	4.01044e+06	3.01607e+06	3968001	1	0.96	1.14	1.1	1.21	1.11	1.28	1.26	0.95	1.25	TMT10plex; TMT10plex; TMT10plex
A(+229.16)AALEAMK(+229.16)DYTK(+229.16)	126.83	35.54	1998.14	0.6	1000.08	27.1931	2	9443	220721_Shining_TC_TMT10_A_06.raw	1	P31948|STIP1_HUMAN	134672	128157	164346	150898	156947	158740	156961	162528	135416	153513	1	0.95	1.22	1.12	1.17	1.18	1.17	1.21	1.01	1.14	TMT10plex; TMT10plex; TMT10plex
A(+229.16)AALEFLNRFEEAK(+229.16)	126.52	36.57	2066.16	-0.4	689.726	39.3017	3	14061	220721_Shining_TC_TMT10_A_06.raw	1	P31948|STIP1_HUMAN	787430	765782	900110	898427	960736	872262	885508	878037	809726	881103	1	0.97	1.14	1.14	1.22	1.11	1.12	1.12	1.03	1.12	TMT10plex; TMT10plex
A(+229.16)AALEFLNRFEEAK(+229.16)R	120.29	37.32	2222.26	4.2	556.574	36.2816	4	12853	220721_Shining_TC_TMT10_A_07.raw	1	P31948|STIP1_HUMAN	382738	412133	523801	447631	469408	483414	510430	497301	443840	496320	1	1.08	1.37	1.17	1.23	1.26	1.33	1.3	1.16	1.3	TMT10plex; TMT10plex
A(+229.16)AALEQFK(+229.16)	125.99	35.3	1334.8	2.4	668.407	24.6674	2	8752	220721_Shining_TC_TMT10_A_05.raw	1	Q13423|NNTM_HUMAN	994488	1.04846e+06	1.18928e+06	1.19073e+06	1.14674e+06	1.21473e+06	1.15466e+06	1.18232e+06	1.0656e+06	1326825	1	1.05	1.2	1.2	1.15	1.22	1.16	1.19	1.07	1.33	TMT10plex; TMT10plex
A(+229.16)AALLAK(+229.16)	80.74	31.6	1114.75	3	558.383	21.5101	2	7249	220721_Shining_TC_TMT10_A_07.raw	1	Q92575|UBXN4_HUMAN	7978959	8435373	9049530	9336263	9773169	10146449	8078187	8.25251e+06	6.97904e+06	8.02636e+06	1	1.06	1.13	1.17	1.22	1.27	1.01	1.03	0.87	1.01	TMT10plex; TMT10plex
A(+229.16)AALPPR	37.22	36.28	923.576	-0.1	462.795	9.8768	2	3261	220721_Shining_TC_TMT10_A_01.raw	1	Q99797|MIPEP_HUMAN	170826	140052	174207	188306	180218	193988	167389	182537	157765	207514	1	0.82	1.02	1.1	1.05	1.14	0.98	1.07	0.92	1.21	TMT10plex
A(+229.16)AALQYPSPSAAQDMVER	110.06	36.7	2133.07	-3.2	712.029	29.6536	3	10807	220721_Shining_TC_TMT10_A_12.raw	1	P56945|BCAR1_HUMAN	178227	177720	215162	216990	205956	211195	191733	187480	172740	186764	1	1	1.21	1.22	1.16	1.18	1.08	1.05	0.97	1.05	TMT10plex
A(+229.16)AALQYPSPSAAQDMVER	109.03	29.19	2133.07	0.3	1067.54	29.6836	2	10718	220721_Shining_TC_TMT10_A_12.raw	1	P56945|BCAR1_HUMAN	21552.8	21942.7	26349	29289	27624.1	27054.1	27183.5	22198.1	20613.5	26498.9	1	1.02	1.22	1.36	1.28	1.26	1.26	1.03	0.96	1.23	TMT10plex
A(+229.16)AALSLSTLASPK(+229.16)	111.94	36.98	1687.03	-5.1	844.517	32.7736	2	11698	220721_Shining_TC_TMT10_A_08.raw	1	P98172|EFNB1_HUMAN	70835.5	76868	89876.2	95379.6	90609.5	99751	91966.7	100165	88611.3	98495.8	1	1.09	1.27	1.35	1.28	1.41	1.3	1.41	1.25	1.39	TMT10plex; TMT10plex
A(+229.16)AALSLSTLASPK(+229.16)	119.9	36.78	1687.03	-2.3	563.349	32.8023	3	11703	220721_Shining_TC_TMT10_A_08.raw	1	P98172|EFNB1_HUMAN	233658	223847	287142	291502	314189	372953	282538	352648	259786	347620	1	0.96	1.23	1.25	1.34	1.6	1.21	1.51	1.11	1.49	TMT10plex; TMT10plex
A(+229.16)AALVLQTIWGYK(+229.16)	93.29	36.1	1891.13	2.5	631.387	49.059	3	17643	220721_Shining_TC_TMT10_A_08.raw	0	O60716|CTND1_HUMAN	14847.7	16116.1	14663.7	16392	18256.1	18305	16393.9	13892	19263.4	26127.6	1	1.09	0.99	1.1	1.23	1.23	1.1	0.94	1.3	1.76	TMT10plex; TMT10plex
A(+229.16)AALVLQTIWGYK(+229.16)	116.5	31.99	1891.13	-2.5	631.384	49.1002	3	17755	220721_Shining_TC_TMT10_A_12.raw	1	O60716|CTND1_HUMAN	13992.8	15230.9	19822.6	15957.4	18549.2	18221.3	12454.1	14620.3	13933.6	14812.7	1	1.09	1.42	1.14	1.33	1.3	0.89	1.04	1	1.06	TMT10plex; TMT10plex
A(+229.16)AALVLQTIWGYK(+229.16)	122.04	31.26	1891.13	0.3	631.385	49.4684	3	17816	220721_Shining_TC_TMT10_A_11.raw	1	O60716|CTND1_HUMAN	42428.9	36800.2	48877.5	47601.6	45558.1	51404.4	41690.6	39545.2	33335	35168.1	1	0.87	1.15	1.12	1.07	1.21	0.98	0.93	0.79	0.83	TMT10plex; TMT10plex
A(+229.16)AALVLQTIWGYK(+229.16)	122.04	36.93	1891.13	0.3	631.385	49.4684	3	18003	220721_Shining_TC_TMT10_A_11.raw	1	O60716|CTND1_HUMAN	55010.8	54833.4	64466.7	66680	59200	71950.1	48739	46518.4	47415.3	49929.9	1	1	1.17	1.21	1.08	1.31	0.89	0.85	0.86	0.91	TMT10plex; TMT10plex
A(+229.16)AALVLQTIWGYK(+229.16)	121.88	35.45	1891.13	-0.4	946.574	49.4684	2	17832	220721_Shining_TC_TMT10_A_11.raw	1	O60716|CTND1_HUMAN	238432	227903	301139	266060	300958	321811	207345	199287	183506	209792	1	0.96	1.26	1.12	1.26	1.35	0.87	0.84	0.77	0.88	TMT10plex; TMT10plex
A(+229.16)AALVLQTIWGYK(+229.16)	123	29.8	1891.13	0.7	631.386	49.0906	3	17676	220721_Shining_TC_TMT10_A_10.raw	1	O60716|CTND1_HUMAN	17289.2	16029.9	21555.7	20311.1	21990.4	20294.7	14357.7	15051.4	13932.4	17287	1	0.93	1.25	1.17	1.27	1.17	0.83	0.87	0.81	1	TMT10plex; TMT10plex
A(+229.16)AALVLQTIWGYK(+229.16)	122.84	35.22	1891.13	-0.3	946.574	49.0951	2	17696	220721_Shining_TC_TMT10_A_10.raw	1	O60716|CTND1_HUMAN	53423.7	48685.3	58204	54410.2	58967.7	65691.3	41314.1	43347.8	32563.5	42805.7	1	0.91	1.09	1.02	1.1	1.23	0.77	0.81	0.61	0.8	TMT10plex; TMT10plex
A(+229.16)AALVLQTIWGYK(+229.16)ELR	121.99	36.26	2289.36	0.6	764.128	47.0675	3	16970	220721_Shining_TC_TMT10_A_11.raw	1	O60716|CTND1_HUMAN	57018.4	62988.2	83485.6	74759.3	89725.7	109928	112247	123308	113681	145954	1	1.1	1.46	1.31	1.57	1.93	1.97	2.16	1.99	2.56	TMT10plex; TMT10plex
A(+229.16)AALVLQTIWGYK(+229.16)ELR	119.07	35.32	2289.36	0.6	764.128	47.0675	3	17158	220721_Shining_TC_TMT10_A_11.raw	1	O60716|CTND1_HUMAN	35004.9	36178.9	44743.7	44821	46992.6	55823.9	56787.6	59268.7	51646	77319	1	1.03	1.28	1.28	1.34	1.59	1.62	1.69	1.48	2.21	TMT10plex; TMT10plex
A(+229.16)AALVLQTIWGYK(+229.16)ELR	120.89	27.67	2289.36	-0.6	573.347	47.0982	4	17085	220721_Shining_TC_TMT10_A_11.raw	1	O60716|CTND1_HUMAN	5283.82	5808.23	5743.97	4802.54	7894.08	10247.5	8222.15	7829.46	8840.04	14490.9	1	1.1	1.09	0.91	1.49	1.94	1.56	1.48	1.67	2.74	TMT10plex; TMT10plex
A(+229.16)AALVLQTIWGYK(+229.16)ELR	115.82	35.7	2289.36	2.2	764.129	46.5364	3	16772	220721_Shining_TC_TMT10_A_10.raw	1	O60716|CTND1_HUMAN	35913.7	36325	46291.5	40847.3	48286.7	51708.3	61309.2	66791.8	53999.6	75689.9	1	1.01	1.29	1.14	1.34	1.44	1.71	1.86	1.5	2.11	TMT10plex; TMT10plex
A(+229.16)AALVLQTIWGYK(+229.16)ELR	120.48	27.09	2289.36	2.2	764.129	46.5364	3	16954	220721_Shining_TC_TMT10_A_10.raw	1	O60716|CTND1_HUMAN	52196.4	49774.7	70421.2	51944.6	59897.2	76336.4	73066.9	73066.2	70214	76790.7	1	0.95	1.35	1	1.15	1.46	1.4	1.4	1.35	1.47	TMT10plex; TMT10plex
A(+229.16)AAM(+15.99)ANNLQK(+229.16)	122.54	36.47	1504.84	-1.5	753.428	12.1829	2	4129	220721_Shining_TC_TMT10_A_01.raw	1	Q14498|RBM39_HUMAN	175787	163843	230037	199063	208554	223728	199286	211384	237456	203711	1	0.93	1.31	1.13	1.19	1.27	1.13	1.2	1.35	1.16	TMT10plex; Oxidation (M); TMT10plex	M4:Oxidation (M):1000.00
A(+229.16)AAMAAAAAETSQR	121.98	36.51	1547.79	4	516.94	19.9816	3	7148	220721_Shining_TC_TMT10_A_14.raw	1	Q9NV92|NFIP2_HUMAN	125790	135649	143769	147579	142743	144431	138888	149845	134742	132597	1	1.08	1.14	1.17	1.13	1.15	1.1	1.19	1.07	1.05	TMT10plex
A(+229.16)AAMAASK(+229.16)K(+229.16)	116.47	36.57	1534.95	4.6	512.659	11.4794	3	3518	220721_Shining_TC_TMT10_A_07.raw	1	Q9BTC0|DIDO1_HUMAN	1.56557e+06	1.58839e+06	1.77436e+06	1.87664e+06	1.88903e+06	2.00177e+06	1.94349e+06	2.13409e+06	1.74632e+06	2.14137e+06	1	1.01	1.13	1.2	1.21	1.28	1.24	1.36	1.12	1.37	TMT10plex; TMT10plex; TMT10plex
A(+229.16)AAMANNLQK(+229.16)	121.61	37.04	1488.85	-1.1	745.431	16.2741	2	5239	220721_Shining_TC_TMT10_A_06.raw	1	Q14498|RBM39_HUMAN	506293	478166	610016	572506	590860	628154	600390	638109	488038	672128	1	0.94	1.2	1.13	1.17	1.24	1.19	1.26	0.96	1.33	TMT10plex; TMT10plex
A(+229.16)AAMLPTVGEGYGYGPESELSQASAATR	114.43	34.94	3012.47	-3.8	1005.16	38.5242	3	13957	220721_Shining_TC_TMT10_A_12.raw	1	Q9BQ04|RBM4B_HUMAN	46208.7	43167.2	55900.1	53693.6	52969.2	50892.5	46849.3	52606.7	56768	54056.8	1	0.93	1.21	1.16	1.15	1.1	1.01	1.14	1.23	1.17	TMT10plex
A(+229.16)AANEQLTR	124.39	36.74	1201.66	-0.3	601.838	8.4918	2	2797	220721_Shining_TC_TMT10_A_03.raw	1	Q9NX63|MIC19_HUMAN	193019	210359	227919	247158	235951	253466	207343	219806	192678	219829	1	1.09	1.18	1.28	1.22	1.31	1.07	1.14	1	1.14	TMT10plex
A(+229.16)AANEQLTR	115.92	36.71	1201.66	-0.3	601.838	8.0731	2	2751	220721_Shining_TC_TMT10_A_04.raw	1	Q9NX63|MIC19_HUMAN	978771	925466	1.0404e+06	1.10129e+06	1.13108e+06	1.11687e+06	1194978	1.20451e+06	1.0402e+06	1412479	1	0.95	1.06	1.13	1.16	1.14	1.22	1.23	1.06	1.44	TMT10plex
A(+229.16)AAPAPEEEM(+15.99)DEC(+57.02)EQALAAEPK(+229.16)	116.94	36.87	2830.34	-0.5	944.454	29.5558	3	10370	220721_Shining_TC_TMT10_A_07.raw	1	P26641|EF1G_HUMAN	121866	129948	160951	147551	153715	141944	147246	142788	130690	151491	1	1.07	1.32	1.21	1.26	1.16	1.21	1.17	1.07	1.24	TMT10plex; Oxidation (M); Carbamidomethylation; TMT10plex	M10:Oxidation (M):1000.00
A(+229.16)AAPAPEEEM(+15.99)DEC(+57.02)EQALAAEPK(+229.16)(-0.98)	87.59	37.05	2829.36	0.1	944.126	19.1725	3	6898	220721_Shining_TC_TMT10_A_09.raw	1	P26641|EF1G_HUMAN	66557.5	62089.9	79559.2	77581.7	73960.4	68030.4	76425.2	72221	60001.3	78470.3	1	0.93	1.2	1.17	1.11	1.02	1.15	1.09	0.9	1.18	TMT10plex; Oxidation (M); Carbamidomethylation; TMT10plex; Amidation	M10:Oxidation (M):1000.00;K22:TMT10plex:1000.00;K22:Amidation:1000.00
A(+229.16)AAPAPEEEM(+15.99)DEC(+57.02)EQALAAEPK(+229.16)(-0.98)	66.61	37.75	2829.36	-0.9	708.346	19.1982	4	6930	220721_Shining_TC_TMT10_A_09.raw	1	P26641|EF1G_HUMAN	168020	171011	192071	190353	207125	212681	231811	229290	179088	229483	1	1.02	1.14	1.13	1.23	1.27	1.38	1.36	1.07	1.37	TMT10plex; Oxidation (M); Carbamidomethylation; TMT10plex; Amidation	M10:Oxidation (M):1000.00;K22:TMT10plex:1000.00;K22:Amidation:1000.00
A(+229.16)AAPAPEEEMDEC(+57.02)EQALAAEPK(+229.16)	116.95	36.69	2814.35	-3.1	704.592	31.7904	4	11313	220721_Shining_TC_TMT10_A_08.raw	1	P26641|EF1G_HUMAN	125641	129053	168814	162175	169696	147343	143271	148271	133111	146707	1	1.03	1.34	1.29	1.35	1.17	1.14	1.18	1.06	1.17	TMT10plex; Carbamidomethylation; TMT10plex
A(+229.16)AAPAPEEEMDEC(+57.02)EQALAAEPK(+229.16)	110.97	36.6	2814.35	-3.3	939.119	31.7948	3	11273	220721_Shining_TC_TMT10_A_08.raw	1	P26641|EF1G_HUMAN	38656	36438.5	50296.6	46213	52092.5	41207.8	46571.4	37015.7	36648.3	40536.1	1	0.94	1.3	1.2	1.35	1.07	1.2	0.96	0.95	1.05	TMT10plex; Carbamidomethylation; TMT10plex
A(+229.16)AAPAPEEEMDEC(+57.02)EQALAAEPK(+229.16)	119.81	36.54	2814.35	2.6	704.596	31.6141	4	11157	220721_Shining_TC_TMT10_A_07.raw	1	P26641|EF1G_HUMAN	398654	406409	516915	463066	499622	471601	481405	459800	379493	452446	1	1.02	1.3	1.16	1.25	1.18	1.21	1.15	0.95	1.13	TMT10plex; Carbamidomethylation; TMT10plex
A(+229.16)AAPAPEEEMDEC(+57.02)EQALAAEPK(+229.16)	119.63	34.7	2814.35	2.5	939.125	31.6416	3	11110	220721_Shining_TC_TMT10_A_07.raw	1	P26641|EF1G_HUMAN	177923	177067	212493	211340	214812	204569	198801	203689	151607	186275	1	1	1.19	1.19	1.21	1.15	1.12	1.14	0.85	1.05	TMT10plex; Carbamidomethylation; TMT10plex
A(+229.16)AAPAPEEEMDEC(+57.02)EQALAAEPK(+229.16)	120	35.19	2814.35	3.8	1408.19	31.6416	2	11146	220721_Shining_TC_TMT10_A_07.raw	1	P26641|EF1G_HUMAN	62287.3	58312.8	67325.6	72088.1	77888.5	67629.7	62676.8	67561.6	47889.3	66624.2	1	0.94	1.08	1.16	1.25	1.09	1.01	1.08	0.77	1.07	TMT10plex; Carbamidomethylation; TMT10plex
A(+229.16)AAPAPVSEAVC(+57.02)R	113.75	33.11	1526.81	2.1	764.413	15.1125	2	4895	220721_Shining_TC_TMT10_A_07.raw	1	P20810|ICAL_HUMAN	485440	488194	636326	524989	573630	519612	431955	448276	394914	397883	1	1.01	1.31	1.08	1.18	1.07	0.89	0.92	0.81	0.82	TMT10plex; Carbamidomethylation
A(+229.16)AAPC(+57.02)IIFFDELDSLAPSR	116.81	25.65	2321.19	-0.6	774.738	50.3769	3	18276	220721_Shining_TC_TMT10_A_02.raw	1	Q13608|PEX6_HUMAN	7399.36	10314.3	10828.5	7343.89	10175.2	12319.2	9183.87	9259.36	9359.92	10869.9	1	1.39	1.46	0.99	1.38	1.66	1.24	1.25	1.26	1.47	TMT10plex; Carbamidomethylation
A(+229.16)AAPC(+57.02)IIFFDELDSLAPSR	117.13	19.53	2321.19	-2.2	1161.6	50.3769	2	18322	220721_Shining_TC_TMT10_A_02.raw	1	Q13608|PEX6_HUMAN	34014.9	30318.3	39376.6	32439.2	33274.9	42280.6	33866.2	41043.8	34848	39057.1	1	0.89	1.16	0.95	0.98	1.24	1	1.21	1.02	1.15	TMT10plex; Carbamidomethylation
A(+229.16)AAPC(+57.02)IIFFDELDSLAPSR	123.2	34.99	2321.19	-2.3	774.736	50.8731	3	18279	220721_Shining_TC_TMT10_A_01.raw	1	Q13608|PEX6_HUMAN	7974.57	7636.05	11052.8	11427.7	12966.1	10866.8	7774.75	8404.66	9770.75	10347.8	1	0.96	1.39	1.43	1.63	1.36	0.97	1.05	1.23	1.3	TMT10plex; Carbamidomethylation
A(+229.16)AAPC(+57.02)IIFFDELDSLAPSR	108.02	28.12	2321.19	-5	1161.6	50.8731	2	18286	220721_Shining_TC_TMT10_A_01.raw	1	Q13608|PEX6_HUMAN	17924.8	18823.6	24562.8	22714.1	21856	24871.4	21175.1	21716.9	20616.9	24605.8	1	1.05	1.37	1.27	1.22	1.39	1.18	1.21	1.15	1.37	TMT10plex; Carbamidomethylation
A(+229.16)AAPGPC(+57.02)PPPPPPP	126.15	36.07	1550.81	-2.2	776.411	19.9242	2	6743	220721_Shining_TC_TMT10_A_06.raw	1	Q14956|GPNMB_HUMAN	217404	243407	283642	295054	275130	287069	255060	280405	242449	282528	1	1.12	1.3	1.36	1.27	1.32	1.17	1.29	1.12	1.3	TMT10plex; Carbamidomethylation
A(+229.16)AAPGTAVLLVTANVGSLFDDPENLQK(+229.16)	104.34	26.39	3168.74	-3.5	793.19	50.7363	4	18524	220721_Shining_TC_TMT10_A_05.raw	1	Q14642|I5P1_HUMAN	57335.8	57728	68879.4	61623	67038.3	82329	70675.1	63556.9	62532.8	68100.8	1	1.01	1.2	1.07	1.17	1.44	1.23	1.11	1.09	1.19	TMT10plex; TMT10plex
A(+229.16)AAPRPPVSAASGRPQDDTDSSR	58.62	31.19	2537.28	-2.1	635.326	9.4444	4	2418	220721_Shining_TC_TMT10_A_06.raw	1	Q8TF74|WIPF2_HUMAN	6237.42	6304.96	7224.58	6115.79	8541.99	8232.72	8603.42	9698.24	9725.33	11777.5	1	1.01	1.16	0.98	1.37	1.32	1.38	1.55	1.56	1.89	TMT10plex
A(+229.16)AAPRPPVSAASGRPQDDTDSSR	112.8	34.5	2537.28	-2.1	635.326	9.4444	4	2605	220721_Shining_TC_TMT10_A_06.raw	1	Q8TF74|WIPF2_HUMAN	54346.9	58559.9	62725.8	63263.6	65745.3	63439.8	68017.8	72865.9	71467.1	74228.6	1	1.08	1.15	1.16	1.21	1.17	1.25	1.34	1.32	1.37	TMT10plex
A(+229.16)AAQLLQSQAQQSGAQQTK(+229.16)K(+229.16)	103.22	33.51	2771.59	-1.4	693.903	19.6236	4	6648	220721_Shining_TC_TMT10_A_07.raw	1	Q9NVA2|SEP11_HUMAN	152650	171036	204119	190602	201806	199858	189608	189547	178116	196037	1	1.12	1.34	1.25	1.32	1.31	1.24	1.24	1.17	1.28	TMT10plex; TMT10plex; TMT10plex
A(+229.16)AAQMEK(+229.16)	65.27	32.09	1205.68	-3.5	603.847	11.0008	2	3723	220721_Shining_TC_TMT10_A_13.raw	1	O75815|BCAR3_HUMAN:Q8TCY9|URGCP_HUMAN	215466	204772	244532	250473	256359	243372	222223	222818	194083	219805	1	0.95	1.13	1.16	1.19	1.13	1.03	1.03	0.9	1.02	TMT10plex; TMT10plex
A(+229.16)AAQVLNTLWQYR	124.02	36.02	1761.97	-1.4	588.331	43.1749	3	15762	220721_Shining_TC_TMT10_A_09.raw	1	Q99569|PKP4_HUMAN	45420.2	42868.9	50275.1	48806.9	53122.7	49223.4	51533.5	49432.3	42516.5	50722.1	1	0.94	1.11	1.07	1.17	1.08	1.13	1.09	0.94	1.12	TMT10plex
A(+229.16)AAQVLNTLWQYR	124.47	31.68	1761.97	-0.6	881.993	43.1773	2	15803	220721_Shining_TC_TMT10_A_09.raw	1	Q99569|PKP4_HUMAN	181276	186042	228316	216803	225107	256851	212353	216817	184647	236170	1	1.03	1.26	1.2	1.24	1.42	1.17	1.2	1.02	1.3	TMT10plex
A(+229.16)AAQYYLGNFR	119.98	34.78	1501.79	1.4	751.902	28.7722	2	10106	220721_Shining_TC_TMT10_A_07.raw	1	O95801|TTC4_HUMAN	480297	510727	597350	640749	616867	602111	552783	578604	486931	521741	1	1.06	1.24	1.33	1.28	1.25	1.15	1.2	1.01	1.09	TMT10plex
A(+229.16)AARPLLTDLYQATMALGYWR	124.08	27.83	2609.4	-0.7	870.806	49.7262	3	18166	220721_Shining_TC_TMT10_A_09.raw	1	Q6XQN6|PNCB_HUMAN	121300	120086	145876	144292	139383	145229	134536	138050	109630	128268	1	0.99	1.2	1.19	1.15	1.2	1.11	1.14	0.9	1.06	TMT10plex
A(+229.16)AARPLLTDLYQATMALGYWR	123.64	26.94	2609.4	0.8	653.357	49.7559	4	18136	220721_Shining_TC_TMT10_A_09.raw	1	Q6XQN6|PNCB_HUMAN	32292.1	34561.8	37790.8	40284	37381.8	38557.7	33588.9	32193.3	31638.8	35076.3	1	1.07	1.17	1.25	1.16	1.19	1.04	1	0.98	1.09	TMT10plex
A(+229.16)AASAELNAALEELAAR	106.21	34.07	1899.03	-1	634.015	43.0661	3	15635	220721_Shining_TC_TMT10_A_12.raw	1	Q96CD0|FBXL8_HUMAN	15279.9	12049.1	20069.6	15106.1	18183.5	19125.5	15851.1	13362.6	17086.5	13644.4	1	0.79	1.31	0.99	1.19	1.25	1.04	0.87	1.12	0.89	TMT10plex
A(+229.16)AASGQPRPEMQC(+57.02)PAEHEEDMYR	119.33	32.19	2888.28	2	723.08	15.2782	4	5303	220721_Shining_TC_TMT10_A_11.raw	1	Q96BN8|OTUL_HUMAN	66764.3	46697.9	86600.5	80414.8	73063.1	70979.9	50444.3	52252.5	63997.1	46768.3	1	0.7	1.3	1.2	1.09	1.06	0.76	0.78	0.96	0.7	TMT10plex; Carbamidomethylation
A(+229.16)AASLAWVLR	90.46	36.68	1285.77	-1.8	643.892	37.2602	2	13367	220721_Shining_TC_TMT10_A_08.raw	0	Q9P1Y5|CAMP3_HUMAN	81242.6	88740.6	103247	97841.7	98528.8	105981	85970.1	100484	88278.1	95995.3	1	1.09	1.27	1.2	1.21	1.3	1.06	1.24	1.09	1.18	TMT10plex
A(+229.16)AASQGAEK(+229.16)	49.47	32.15	1289.73	1.6	645.875	6.4139	2	1935	220721_Shining_TC_TMT10_A_09.raw	1	Q9UKJ3|GPTC8_HUMAN	14000.6	12602.9	21384.1	14743.9	16728.1	19369.4	16723.5	14605	15182.9	10429.1	1	0.9	1.53	1.05	1.19	1.38	1.19	1.04	1.08	0.74	TMT10plex; TMT10plex
A(+229.16)AASQGAEK(+229.16)	114.34	35.91	1289.73	1.6	645.875	6.4139	2	2121	220721_Shining_TC_TMT10_A_09.raw	1	Q9UKJ3|GPTC8_HUMAN	63177.3	62310.6	71904.9	72388.5	69173.6	75913.2	62797.3	62704.8	52703.7	61095.8	1	0.99	1.14	1.15	1.09	1.2	0.99	0.99	0.83	0.97	TMT10plex; TMT10plex
A(+229.16)AASTDYYK(+229.16)	120.62	37.02	1446.78	0.7	724.396	16.3377	2	5696	220721_Shining_TC_TMT10_A_13.raw	1	P08559|ODPA_HUMAN	1.05599e+06	1.09765e+06	1.32048e+06	1.2253e+06	1.28868e+06	1.24619e+06	1.18543e+06	1.2433e+06	1.03477e+06	1.09068e+06	1	1.04	1.25	1.16	1.22	1.18	1.12	1.18	0.98	1.03	TMT10plex; TMT10plex
A(+229.16)AASTDYYK(+229.16)R	119.87	35.33	1602.88	-0.6	535.299	11.3269	3	3941	220721_Shining_TC_TMT10_A_02.raw	1	P08559|ODPA_HUMAN	1.29238e+06	1.29985e+06	1489681	1.4879e+06	1635140	1.43292e+06	1.71783e+06	1.84063e+06	1.35502e+06	1.94717e+06	1	1.01	1.15	1.15	1.27	1.11	1.33	1.42	1.05	1.51	TMT10plex; TMT10plex
A(+229.16)AASTDYYK(+229.16)R	119.03	36.58	1602.88	-1.1	802.445	11.3269	2	3969	220721_Shining_TC_TMT10_A_02.raw	1	P08559|ODPA_HUMAN	98940.2	97352.2	115225	111100	117477	111426	111408	124918	98367.1	132115	1	0.98	1.16	1.12	1.19	1.13	1.13	1.26	0.99	1.34	TMT10plex; TMT10plex
A(+229.16)AASVMC(+57.02)HIEPDDGDDFVR	118.73	34.54	2333.06	1.7	778.696	28.4316	3	10383	220721_Shining_TC_TMT10_A_02.raw	1	Q5JUR7|TEX30_HUMAN	70480.2	76044.4	86923.7	86398.4	93224.5	93154.5	105277	100321	101721	116001	1	1.08	1.23	1.23	1.32	1.32	1.49	1.42	1.44	1.65	TMT10plex; Carbamidomethylation
A(+229.16)AASVMC(+57.02)HIEPDDGDDFVR	123.35	33.35	2333.06	0	778.695	29.2236	3	10459	220721_Shining_TC_TMT10_A_01.raw	1	Q5JUR7|TEX30_HUMAN	94281.4	87393.8	116662	109101	117151	110016	100939	98409.1	93888.9	85483.6	1	0.93	1.24	1.16	1.24	1.17	1.07	1.04	1	0.91	TMT10plex; Carbamidomethylation
A(+229.16)AATAEEPDPK(+229.16)	123.27	31.83	1556.85	2.3	779.432	12.5779	2	4329	220721_Shining_TC_TMT10_A_14.raw	1	Q99733|NP1L4_HUMAN	645621	672091	776210	798213	772212	717933	655196	674388	595236	659498	1	1.04	1.2	1.24	1.2	1.11	1.01	1.04	0.92	1.02	TMT10plex; TMT10plex
A(+229.16)AATAEEPDPK(+229.16)	123.05	34.98	1556.85	3.4	519.957	12.6075	3	4311	220721_Shining_TC_TMT10_A_14.raw	1	Q99733|NP1L4_HUMAN	584659	604339	726274	699824	714640	757081	648683	683166	574721	663469	1	1.03	1.24	1.2	1.22	1.29	1.11	1.17	0.98	1.13	TMT10plex; TMT10plex
A(+229.16)AATAEEPDPK(+229.16)	117.26	35.96	1556.85	-0.8	779.429	12.8467	2	4364	220721_Shining_TC_TMT10_A_15.raw	1	Q99733|NP1L4_HUMAN	141620	116099	169014	142755	154514	132824	148490	123190	122608	119046	1	0.82	1.19	1.01	1.09	0.94	1.05	0.87	0.87	0.84	TMT10plex; TMT10plex
A(+229.16)AATDHRQELIEC(+57.02)VANSDEQLGEMFLEEK(+229.16)	115.9	34.09	3790.85	0.1	948.721	42.7527	4	15609	220721_Shining_TC_TMT10_A_02.raw	1	Q96RP9|EFGM_HUMAN	56912.3	62889.4	76932.2	79381.4	76338	80036.4	61622.1	62574.3	55028.4	66975.4	1	1.11	1.35	1.39	1.34	1.41	1.08	1.1	0.97	1.18	TMT10plex; Carbamidomethylation; TMT10plex
A(+229.16)AATDHRQELIEC(+57.02)VANSDEQLGEMFLEEK(+229.16)IPSISDLK(+229.16)	111.51	34.2	4873.51	0.7	975.71	47.3947	5	17335	220721_Shining_TC_TMT10_A_09.raw	1	Q96RP9|EFGM_HUMAN	27622.9	25119.6	29519.6	28522.6	28647	37019.8	33936.6	39258.4	26130.4	36061	1	0.91	1.07	1.03	1.04	1.34	1.23	1.42	0.95	1.31	TMT10plex; Carbamidomethylation; TMT10plex; TMT10plex
A(+229.16)AATDHRQELIEC(+57.02)VANSDEQLGEMFLEEK(+229.16)IPSISDLK(+229.16)	100.55	35.09	4873.51	2.5	975.711	47.1339	5	17045	220721_Shining_TC_TMT10_A_10.raw	0	Q96RP9|EFGM_HUMAN	24268	23134.8	29366.1	30310.9	29234.4	30905.4	32225.4	34348.1	27941	35813.5	1	0.95	1.21	1.25	1.2	1.27	1.33	1.42	1.15	1.48	TMT10plex; Carbamidomethylation; TMT10plex; TMT10plex
A(+229.16)AATGLPEGPAVPVPSR	105.18	36.04	1818.02	-2.4	910.015	26.0698	2	9420	220721_Shining_TC_TMT10_A_12.raw	1	Q8N1S5|S39AB_HUMAN	89932	93866.8	114365	102603	128309	112132	105804	110508	106441	119428	1	1.04	1.27	1.14	1.43	1.25	1.18	1.23	1.18	1.33	TMT10plex
A(+229.16)AATGLPEGPAVPVPSR	106.8	36.78	1818.02	-3.5	607.012	26.1068	3	9388	220721_Shining_TC_TMT10_A_12.raw	1	Q8N1S5|S39AB_HUMAN	72040.8	87076.5	98638.8	98897	93069.4	97025.6	86949.5	93730.5	85233.2	97875.3	1	1.21	1.37	1.37	1.29	1.35	1.21	1.3	1.18	1.36	TMT10plex
A(+229.16)AATIDSLASR	115.95	36.49	1303.73	1.4	652.873	22.0008	2	7818	220721_Shining_TC_TMT10_A_13.raw	1	Q9NVC6|MED17_HUMAN	390618	398505	482722	467272	453029	520736	393484	440536	364651	429731	1	1.02	1.24	1.2	1.16	1.33	1.01	1.13	0.93	1.1	TMT10plex
A(+229.16)AATK(+229.16)K(+229.16)PAPEK(+229.16)	125.84	37.02	2027.29	-1.4	507.829	9.6815	4	2730	220721_Shining_TC_TMT10_A_06.raw	1	P36578|RL4_HUMAN	755897	845484	983807	914153	952695	944581	1.02281e+06	1.07242e+06	901446	1.10893e+06	1	1.12	1.3	1.21	1.26	1.25	1.35	1.42	1.19	1.47	TMT10plex; TMT10plex; TMT10plex; TMT10plex
A(+229.16)AATK(+229.16)K(+229.16)PAPEK(+229.16)	113.2	34.81	2027.29	-3.4	676.769	9.6815	3	2775	220721_Shining_TC_TMT10_A_06.raw	1	P36578|RL4_HUMAN	106866	114450	123393	124000	129990	142958	132455	130103	119846	138441	1	1.07	1.15	1.16	1.22	1.34	1.24	1.22	1.12	1.3	TMT10plex; TMT10plex; TMT10plex; TMT10plex
A(+229.16)AATLTSK(+229.16)	33.41	33.83	1219.75	1.5	610.885	13.1878	2	4506	220721_Shining_TC_TMT10_A_05.raw	1	Q9UDW1|QCR9_HUMAN	5.68888e+06	5782179	6607476	7.14474e+06	6515800	6.53599e+06	5.31097e+06	5409356	4.72208e+06	4967246	1	1.02	1.16	1.26	1.15	1.15	0.93	0.95	0.83	0.87	TMT10plex; TMT10plex
A(+229.16)AATM(+15.99)ATPLPGR	123.36	36.44	1400.76	0.4	701.39	13.3159	2	4693	220721_Shining_TC_TMT10_A_03.raw	0	Q03252|LMNB2_HUMAN	219603	226389	248724	259747	263863	248700	248850	251665	347532	243293	1	1.03	1.13	1.18	1.2	1.13	1.13	1.15	1.58	1.11	TMT10plex; Oxidation (M)	M5:Oxidation (M):1000.00
A(+229.16)AATM(+15.99)ATPLPGR	96.04	36.69	1400.76	-1.4	701.389	13.1829	2	4615	220721_Shining_TC_TMT10_A_12.raw	1	Q03252|LMNB2_HUMAN	119865	154316	151353	196640	162690	180580	143071	151780	161306	146303	1	1.29	1.26	1.64	1.36	1.51	1.19	1.27	1.35	1.22	TMT10plex; Oxidation (M)	M5:Oxidation (M):1000.00
A(+229.16)AATMATPLPGR	122.57	36.02	1384.77	-2.5	693.39	18.8374	2	6815	220721_Shining_TC_TMT10_A_03.raw	1	Q03252|LMNB2_HUMAN	224768	194575	282241	249090	246956	308096	241500	263632	234552	241493	1	0.87	1.26	1.11	1.1	1.37	1.07	1.17	1.04	1.07	TMT10plex
A(+229.16)AATPAK(+229.16)	84.04	34.94	1086.68	-0.9	544.347	8.2084	2	2795	220721_Shining_TC_TMT10_A_02.raw	1	P19338|NUCL_HUMAN	14880521	14070508	17133146	16166678	17052124	16459970	17414754	15607266	14353983	17991314	1	0.95	1.15	1.09	1.15	1.11	1.17	1.05	0.96	1.21	TMT10plex; TMT10plex
A(+229.16)AATPAK(+229.16)	95.25	33.36	1086.68	-2.4	544.346	8.4527	2	2699	220721_Shining_TC_TMT10_A_01.raw	1	P19338|NUCL_HUMAN	940304	911370	1.07639e+06	1.03676e+06	1.01608e+06	1073958	964754	1.00906e+06	818235	993543	1	0.97	1.14	1.1	1.08	1.14	1.03	1.07	0.87	1.06	TMT10plex; TMT10plex
A(+229.16)AATPESQEPQAK(+229.16)	126.99	35.25	1784.97	-0.8	595.996	10.9966	3	3789	220721_Shining_TC_TMT10_A_04.raw	1	P49006|MRP_HUMAN	766922	828805	1.07134e+06	963459	1.03479e+06	1.09942e+06	983746	1.08955e+06	889926	1.13499e+06	1	1.08	1.4	1.26	1.35	1.43	1.28	1.42	1.16	1.48	TMT10plex; TMT10plex
A(+229.16)AATPESQEPQAK(+229.16)	126.78	36.6	1784.97	-0.7	893.49	10.9976	2	3791	220721_Shining_TC_TMT10_A_04.raw	1	P49006|MRP_HUMAN	197315	191478	229799	225010	237939	226618	221143	230085	212697	239241	1	0.97	1.16	1.14	1.21	1.15	1.12	1.17	1.08	1.21	TMT10plex; TMT10plex
A(+229.16)AATQPDAK(+229.16)DTPDEPWAFPAR	123.88	36.72	2712.39	-0.7	905.137	27.9937	3	10106	220721_Shining_TC_TMT10_A_09.raw	1	Q7KZF4|SND1_HUMAN	284142	275454	341210	355926	362646	352672	328838	325492	310856	357107	1	0.97	1.2	1.25	1.28	1.24	1.16	1.15	1.09	1.26	TMT10plex; TMT10plex
A(+229.16)AATQPDAK(+229.16)DTPDEPWAFPAR	124.16	36.7	2712.39	0.7	679.106	28.0159	4	10139	220721_Shining_TC_TMT10_A_09.raw	1	Q7KZF4|SND1_HUMAN	173845	184331	211449	210823	218960	235451	233256	242009	222738	258941	1	1.06	1.22	1.21	1.26	1.35	1.34	1.39	1.28	1.49	TMT10plex; TMT10plex
A(+229.16)AATSAK(+229.16)	78.75	32.63	1076.66	0.9	539.337	5.117	2	1617	220721_Shining_TC_TMT10_A_02.raw	1	P19338|NUCL_HUMAN	55528.1	63965.8	59035.5	61091.3	90484.9	62159.5	101009	84316	79053.6	96710	1	1.15	1.06	1.1	1.63	1.12	1.82	1.52	1.42	1.74	TMT10plex; TMT10plex
A(+229.16)AAVGTANK(+229.16)	88.97	33.62	1259.76	0.2	630.888	10.2836	2	3514	220721_Shining_TC_TMT10_A_03.raw	1	P18206|VINC_HUMAN	673934	755920	747400	827434	668995	661645	680208	590038	565391	479686	1	1.12	1.11	1.23	0.99	0.98	1.01	0.88	0.84	0.71	TMT10plex; TMT10plex
A(+229.16)AAVGTANK(+229.16)	101.54	34.32	1259.76	0.8	630.888	9.7116	2	3309	220721_Shining_TC_TMT10_A_04.raw	1	P18206|VINC_HUMAN	575114	613650	633101	759452	680373	624340	610429	628186	736686	505655	1	1.07	1.1	1.32	1.18	1.09	1.06	1.09	1.28	0.88	TMT10plex; TMT10plex
A(+229.16)AAVGTANK(+229.16)STVEGIQASVK(+229.16)	104.87	34.08	2588.51	0	863.844	22.6112	3	8030	220721_Shining_TC_TMT10_A_05.raw	1	P18206|VINC_HUMAN	119713	124999	140096	134056	143063	137372	195129	191299	217372	182603	1	1.04	1.17	1.12	1.2	1.15	1.63	1.6	1.82	1.53	TMT10plex; TMT10plex; TMT10plex
A(+229.16)AAVLPVLDLAQR	125.51	35.68	1564.95	0.8	783.483	38.3089	2	13656	220721_Shining_TC_TMT10_A_06.raw	1	P19404|NDUV2_HUMAN	1.04276e+06	1.0457e+06	1.30991e+06	1.19779e+06	1.26937e+06	1.33402e+06	1.14655e+06	1.26152e+06	1.04901e+06	1.23225e+06	1	1	1.26	1.15	1.22	1.28	1.1	1.21	1.01	1.18	TMT10plex
A(+229.16)AAVLPVLDLAQR	126.24	36.74	1564.95	1.2	522.658	38.3648	3	13650	220721_Shining_TC_TMT10_A_06.raw	1	P19404|NDUV2_HUMAN	40189.6	41750.7	52793.9	55042	50338.5	47660.6	40316.2	42935.8	40583.7	46237.6	1	1.04	1.31	1.37	1.25	1.19	1	1.07	1.01	1.15	TMT10plex
A(+229.16)AAVLPVLDLAQR	119.84	36.49	1564.95	2.4	522.659	39.1592	3	14022	220721_Shining_TC_TMT10_A_07.raw	1	P19404|NDUV2_HUMAN	76090.6	81116.2	84176.5	83869	93903.4	92271.1	91346.4	89884.3	63410.8	87558.6	1	1.07	1.11	1.1	1.23	1.21	1.2	1.18	0.83	1.15	TMT10plex
A(+229.16)AAVSLENVLLDVK(+229.16)	126.76	26.16	1899.14	-2.6	634.054	44.4735	3	16294	220721_Shining_TC_TMT10_A_04.raw	1	Q96PY5|FMNL2_HUMAN:Q8IVF7|FMNL3_HUMAN	32944.1	35292.4	39500.9	39168.5	38276.1	37562.5	26456.3	27211.5	18610.2	22071.4	1	1.07	1.2	1.19	1.16	1.14	0.8	0.83	0.56	0.67	TMT10plex; TMT10plex
A(+229.16)AAVTLK(+229.16)	74.75	36.59	1130.74	-0.6	566.378	15.388	2	4962	220721_Shining_TC_TMT10_A_06.raw	1	O00330|ODPX_HUMAN	2.54205e+06	2647416	3.16958e+06	3.00675e+06	3.05543e+06	3.29651e+06	2.88704e+06	3.13292e+06	2.53123e+06	3.24327e+06	1	1.04	1.25	1.18	1.2	1.3	1.14	1.23	1	1.28	TMT10plex; TMT10plex
A(+229.16)AAYSAQVQPVDGATR	123.63	32.64	1832.96	-1	917.486	16.9715	2	5995	220721_Shining_TC_TMT10_A_09.raw	1	Q9H7E9|CH033_HUMAN	85954.1	93525.1	111949	107089	104988	107826	101888	93688.6	87088.5	89813.9	1	1.09	1.3	1.25	1.22	1.25	1.19	1.09	1.01	1.04	TMT10plex
A(+229.16)AC(+57.02)DK(+229.16)LAADC(+57.02)AHELRR	121.26	32.21	2314.2	3.7	463.85	13.8925	5	4853	220721_Shining_TC_TMT10_A_14.raw	1	Q96LJ7|DHRS1_HUMAN	104311	109844	123449	123650	118815	153545	135200	132031	139309	132317	1	1.05	1.18	1.19	1.14	1.47	1.3	1.27	1.34	1.27	TMT10plex; Carbamidomethylation; TMT10plex; Carbamidomethylation
A(+229.16)AC(+57.02)DLVR	111.81	32.29	1032.56	-0.9	517.286	12.0932	2	4213	220721_Shining_TC_TMT10_A_09.raw	1	P55060|XPO2_HUMAN	2.77618e+06	3.13175e+06	3.81834e+06	3566971	3.81168e+06	3429332	3.49219e+06	3.38015e+06	3.28023e+06	3.49794e+06	1	1.13	1.38	1.28	1.37	1.24	1.26	1.22	1.18	1.26	TMT10plex; Carbamidomethylation
A(+229.16)AC(+57.02)EQLHQQQQQQQEETAAATLLLQGEEEGEED	110.59	33.91	3967.82	-0.9	992.961	38.4623	4	13919	220721_Shining_TC_TMT10_A_10.raw	1	Q00577|PURA_HUMAN	22173.6	26087.4	29599.1	25248.1	30312.7	33406.8	27768.8	30378.4	29995.2	30527	1	1.18	1.33	1.14	1.37	1.51	1.25	1.37	1.35	1.38	TMT10plex; Carbamidomethylation
A(+229.16)AC(+57.02)EQQAVALTLQEDR	124.87	34.78	2031.03	2.6	678.018	27.5517	3	9980	220721_Shining_TC_TMT10_A_03.raw	1	Q9BUH6|PAXX_HUMAN	131135	135804	156933	147948	161237	153806	150948	145554	172153	151290	1	1.04	1.2	1.13	1.23	1.17	1.15	1.11	1.31	1.15	TMT10plex; Carbamidomethylation
A(+229.16)AC(+57.02)EQQAVALTLQEDR	118.92	36.24	2031.03	-1.8	1016.52	27.5788	2	9967	220721_Shining_TC_TMT10_A_03.raw	1	Q9BUH6|PAXX_HUMAN	30738.3	32699.4	44203.4	34116.5	36924.5	41026.7	40835	34828.1	29835.8	34666.6	1	1.06	1.44	1.11	1.2	1.33	1.33	1.13	0.97	1.13	TMT10plex; Carbamidomethylation
A(+229.16)AC(+57.02)FAIQK(+229.16)	110.95	35.37	1365.78	2	683.901	22.1996	2	7608	220721_Shining_TC_TMT10_A_07.raw	1	O15269|SPTC1_HUMAN	1.34763e+06	1425580	1.67814e+06	1.53836e+06	1.63432e+06	1.81807e+06	1.53418e+06	1689229	1.49537e+06	1.70502e+06	1	1.06	1.25	1.14	1.21	1.35	1.14	1.25	1.11	1.27	TMT10plex; Carbamidomethylation; TMT10plex
A(+229.16)AC(+57.02)GPPVTPEC(+57.02)EHC(+57.02)GQR	46.7	33.23	2153.96	6.1	718.999	7.7207	3	2530	220721_Shining_TC_TMT10_A_03.raw	1	Q9NXH9|TRM1_HUMAN	7273.87	6648.61	8422.47	9505.97	7238.81	8565.05	8478.31	9051.32	8088.09	8282.01	1	0.91	1.16	1.31	1	1.18	1.17	1.24	1.11	1.14	TMT10plex; Carbamidomethylation; Carbamidomethylation; Carbamidomethylation
A(+229.16)AC(+57.02)HLK(+229.16)DGNC(+57.02)R	110.11	31.96	1758.9	-1.8	440.732	6.0653	4	1912	220721_Shining_TC_TMT10_A_03.raw	1	Q15785|TOM34_HUMAN	78481.1	74147.6	91137.9	88102	91423.1	95900.1	84432.3	91608.2	80206.8	94669.6	1	0.94	1.16	1.12	1.16	1.22	1.08	1.17	1.02	1.21	TMT10plex; Carbamidomethylation; TMT10plex; Carbamidomethylation
A(+229.16)AC(+57.02)HLK(+229.16)DGNC(+57.02)R	126.95	34.29	1758.9	-0.1	440.733	5.669	4	1752	220721_Shining_TC_TMT10_A_04.raw	1	Q15785|TOM34_HUMAN	98524.6	105816	119174	123991	151921	134105	177755	191994	140466	197377	1	1.07	1.21	1.26	1.54	1.36	1.8	1.95	1.43	2	TMT10plex; Carbamidomethylation; TMT10plex; Carbamidomethylation
A(+229.16)AC(+57.02)NLLQR	102.72	36.78	1173.65	0	587.832	15.5864	2	5521	220721_Shining_TC_TMT10_A_04.raw	1	Q01813|PFKAP_HUMAN	927077	962889	1.19284e+06	1.09091e+06	1.14572e+06	1.01325e+06	1.06654e+06	1.02317e+06	819803	988457	1	1.04	1.29	1.18	1.24	1.09	1.15	1.1	0.88	1.07	TMT10plex; Carbamidomethylation
A(+229.16)AC(+57.02)QC(+57.02)VEPIK(+229.16)	115.55	37.57	1632.87	2.1	817.446	17.3185	2	6125	220721_Shining_TC_TMT10_A_12.raw	1	Q99575|POP1_HUMAN	122748	117079	148550	139134	132227	129996	85565.7	89007.6	88200.4	88864.6	1	0.95	1.21	1.13	1.08	1.06	0.7	0.73	0.72	0.72	TMT10plex; Carbamidomethylation; Carbamidomethylation; TMT10plex
A(+229.16)AC(+57.02)QC(+57.02)VEPIK(+229.16)	116.12	35.67	1632.87	2.5	545.3	17.3186	3	6177	220721_Shining_TC_TMT10_A_12.raw	1	Q99575|POP1_HUMAN	311258	306565	340802	352204	345459	342292	259520	266989	316244	242252	1	0.98	1.09	1.13	1.11	1.1	0.83	0.86	1.02	0.78	TMT10plex; Carbamidomethylation; Carbamidomethylation; TMT10plex
A(+229.16)AC(+57.02)QEAQVFGNQLIPPNAQVK(+229.16)	124.85	36.19	2740.47	0.6	914.499	36.2357	3	13175	220721_Shining_TC_TMT10_A_03.raw	1	Q53H12|AGK_HUMAN	78207.8	80073.9	90819.5	94388.9	103139	107863	90698.9	100538	89428.2	102123	1	1.02	1.16	1.21	1.32	1.38	1.16	1.29	1.14	1.31	TMT10plex; Carbamidomethylation; TMT10plex
A(+229.16)AC(+57.02)QEAQVFGNQLIPPNAQVK(+229.16)K(+229.16)	89.3	32.89	3097.73	5.2	775.444	30.9652	4	11153	220721_Shining_TC_TMT10_A_05.raw	1	Q53H12|AGK_HUMAN	315550	350648	400131	384978	368150	354128	352285	345408	322830	331592	1	1.11	1.27	1.22	1.17	1.12	1.12	1.09	1.02	1.05	TMT10plex; Carbamidomethylation; TMT10plex; TMT10plex
A(+229.16)AC(+57.02)YTK(+229.16)	123.62	34.26	1170.65	0.2	586.331	10.5683	2	3655	220721_Shining_TC_TMT10_A_04.raw	1	P31948|STIP1_HUMAN	15073272	12575598	18768710	16838280	17568104	16301570	18289982	15791938	13921275	15200016	1	0.83	1.25	1.12	1.17	1.08	1.21	1.05	0.92	1.01	TMT10plex; Carbamidomethylation; TMT10plex
A(+229.16)ADAAGPGC(+57.02)PR	104.68	30.04	1270.63	-1.4	636.321	6.4006	2	2046	220721_Shining_TC_TMT10_A_01.raw	1	Q8NCN4|RN169_HUMAN	35390.8	37753.4	46902.2	43740.3	45184.2	50552.1	50264.8	48311.1	40036.2	47049.7	1	1.07	1.33	1.24	1.28	1.43	1.42	1.37	1.13	1.33	TMT10plex; Carbamidomethylation
A(+229.16)ADAEAEVASLNR	120.62	37.4	1544.8	-2.2	515.939	19.6766	3	7091	220721_Shining_TC_TMT10_A_11.raw	1	P06753|TPM3_HUMAN	195234	192603	228356	200404	206348	178997	191179	160771	190186	155656	1	0.99	1.17	1.03	1.06	0.92	0.98	0.82	0.97	0.8	TMT10plex
A(+229.16)ADAEAEVASLNR	115.07	30.39	1544.8	-4.7	773.404	19.6997	2	7024	220721_Shining_TC_TMT10_A_11.raw	1	P06753|TPM3_HUMAN	2.36617e+06	2.35809e+06	2.88233e+06	2.8755e+06	2852033	2.83799e+06	2.40404e+06	2459303	2.02602e+06	2750259	1	1	1.22	1.22	1.21	1.2	1.02	1.04	0.86	1.16	TMT10plex
A(+229.16)ADAEAEVASLNRR	99.87	36.89	1700.9	2.1	567.975	16.0182	3	5603	220721_Shining_TC_TMT10_A_13.raw	1	P06753|TPM3_HUMAN	380757	396394	470727	483148	467324	540204	451131	472029	412056	487804	1	1.04	1.24	1.27	1.23	1.42	1.18	1.24	1.08	1.28	TMT10plex
A(+229.16)ADAEAEVASLNRR	80.15	33.16	1700.9	3	567.976	15.8415	3	5518	220721_Shining_TC_TMT10_A_14.raw	1	P06753|TPM3_HUMAN	718373	751972	887741	858971	895132	906438	816124	777269	691305	859506	1	1.05	1.24	1.2	1.25	1.26	1.14	1.08	0.96	1.2	TMT10plex
A(+229.16)ADAEAEVASLNRR	89.05	36.73	1700.9	3.1	851.46	15.8424	2	5554	220721_Shining_TC_TMT10_A_14.raw	1	P06753|TPM3_HUMAN	43921.6	46476.5	54215.7	55649.5	53120	62112.1	50639.9	49695.8	54948.8	54015.2	1	1.06	1.23	1.27	1.21	1.41	1.15	1.13	1.25	1.23	TMT10plex
A(+229.16)ADAEAEVASLNRR	99.66	29.55	1700.9	-0.3	567.974	16.198	3	5543	220721_Shining_TC_TMT10_A_15.raw	1	P06753|TPM3_HUMAN	149678	149792	178783	171186	179585	175861	163485	168672	153483	151340	1	1	1.19	1.14	1.2	1.17	1.09	1.13	1.03	1.01	TMT10plex
A(+229.16)ADAEAEVASLNRR	102.57	36.65	1700.9	-0.3	567.974	16.198	3	5736	220721_Shining_TC_TMT10_A_15.raw	1	P06753|TPM3_HUMAN	296889	327413	372108	372399	361670	325083	325122	327498	292172	293700	1	1.1	1.25	1.25	1.22	1.09	1.1	1.1	0.98	0.99	TMT10plex
A(+229.16)ADAEAEVASLNRR	46.72	36.69	1700.9	-1.6	851.456	16.198	2	5634	220721_Shining_TC_TMT10_A_15.raw	1	P06753|TPM3_HUMAN	16117.6	15599.7	19996.5	17673.7	22826.3	18528.7	15885.8	16270.2	15708	16785.5	1	0.97	1.24	1.1	1.42	1.15	0.99	1.01	0.97	1.04	TMT10plex
A(+229.16)ADALEEQQR	117.69	34.72	1358.7	-1.8	680.356	12.1111	2	4238	220721_Shining_TC_TMT10_A_10.raw	1	Q14980|NUMA1_HUMAN	480567	449824	598909	537459	625456	631320	483074	603289	482720	614281	1	0.94	1.25	1.12	1.3	1.31	1.01	1.26	1	1.28	TMT10plex
A(+229.16)ADALEEQQR	112.61	36.57	1358.7	1.1	453.908	12.1405	3	4197	220721_Shining_TC_TMT10_A_10.raw	1	Q14980|NUMA1_HUMAN	194456	185769	237382	218740	221548	247119	202663	222884	203148	257680	1	0.96	1.22	1.12	1.14	1.27	1.04	1.15	1.04	1.33	TMT10plex
A(+229.16)ADAVEDLR	66.74	37.73	1187.63	4.4	594.827	18.5007	2	6575	220721_Shining_TC_TMT10_A_11.raw	1	Q9UNF0|PACN2_HUMAN	3225259	2997507	4097379	3.65425e+06	3.83182e+06	3.80791e+06	3686316	4.12361e+06	3.24564e+06	4.18629e+06	1	0.93	1.27	1.13	1.19	1.18	1.14	1.28	1.01	1.3	TMT10plex
A(+229.16)ADAVNK(+229.16)	48.51	33.42	1145.68	2.5	573.849	10.183	2	3427	220721_Shining_TC_TMT10_A_11.raw	1	O60749|SNX2_HUMAN	433512	418106	488675	493630	467266	468467	423449	392291	361909	389509	1	0.96	1.13	1.14	1.08	1.08	0.98	0.9	0.83	0.9	TMT10plex; TMT10plex
A(+229.16)ADC(+57.02)EVEQWDSDEPIPAK(+229.16)ELER	119.95	36.14	3044.48	-0.7	762.127	32.4334	4	11712	220721_Shining_TC_TMT10_A_11.raw	1	Q9UBQ7|GRHPR_HUMAN	122492	131906	147393	153174	148656	146203	150037	145188	124977	140354	1	1.08	1.2	1.25	1.21	1.19	1.22	1.19	1.02	1.15	TMT10plex; Carbamidomethylation; TMT10plex
A(+229.16)ADC(+57.02)EVEQWDSDEPIPAK(+229.16)ELER	121.55	35.74	3044.48	-3.6	1015.83	32.4334	3	11701	220721_Shining_TC_TMT10_A_11.raw	1	Q9UBQ7|GRHPR_HUMAN	198017	201460	251096	254422	247196	272165	254735	252034	214373	270444	1	1.02	1.27	1.28	1.25	1.37	1.29	1.27	1.08	1.37	TMT10plex; Carbamidomethylation; TMT10plex
A(+229.16)ADC(+57.02)ISEPVNREPPSR	121.63	34.37	2026.01	-2	676.343	12.7879	3	4336	220721_Shining_TC_TMT10_A_15.raw	1	P43304|GPDM_HUMAN	50561.9	51764.2	65318.7	59286.7	66558	67335.7	58448.2	53805.2	52764.4	64544	1	1.02	1.29	1.17	1.32	1.33	1.16	1.06	1.04	1.28	TMT10plex; Carbamidomethylation
A(+229.16)ADC(+57.02)ISEPVNREPPSR	100.91	35.79	2026.01	-2	676.343	12.7879	3	4534	220721_Shining_TC_TMT10_A_15.raw	1	P43304|GPDM_HUMAN	26578.3	31198.5	38280.8	37252.3	34908.7	39714.7	33905	35493	39704.1	33458	1	1.17	1.44	1.4	1.31	1.49	1.28	1.34	1.49	1.26	TMT10plex; Carbamidomethylation
A(+229.16)ADC(+57.02)ISEPVNREPPSR	124.27	34.84	2026.01	-3.2	676.342	12.4745	3	4183	220721_Shining_TC_TMT10_A_01.raw	1	P43304|GPDM_HUMAN	122224	116829	150824	139725	156877	163311	143116	143175	122731	147184	1	0.96	1.23	1.14	1.28	1.34	1.17	1.17	1	1.2	TMT10plex; Carbamidomethylation
A(+229.16)ADC(+57.02)ISEPVNREPPSR	123.36	36.44	2026.01	-3.2	676.342	12.4745	3	4474	220721_Shining_TC_TMT10_A_01.raw	1	P43304|GPDM_HUMAN	151382	160016	204066	200391	208719	215995	177270	179531	180311	177984	1	1.06	1.35	1.32	1.38	1.43	1.17	1.19	1.19	1.18	TMT10plex; Carbamidomethylation
A(+229.16)ADC(+57.02)ISEPVNREPPSR	118.11	34.46	2026.01	-3.3	1014.01	12.5729	2	4258	220721_Shining_TC_TMT10_A_01.raw	1	P43304|GPDM_HUMAN	3212.26	2768.35	2752.39	2897.67	4091.91	3728.49	2872.13	3511.36	2463.61	2672.37	1	0.86	0.86	0.9	1.27	1.16	0.89	1.09	0.77	0.83	TMT10plex; Carbamidomethylation
A(+229.16)ADEAK(+229.16)	65.17	34.68	1061.61	0.5	531.814	5.871	2	1913	220721_Shining_TC_TMT10_A_02.raw	1	O43143|DHX15_HUMAN	24881.5	29592.5	30097.4	30825.3	39082.6	28996.5	40029.6	40769.2	33939.8	45864.3	1	1.19	1.21	1.24	1.57	1.17	1.61	1.64	1.36	1.84	TMT10plex; TMT10plex
A(+229.16)ADEAMEER	114.22	35.66	1249.58	-2.1	625.797	9.7601	2	3185	220721_Shining_TC_TMT10_A_01.raw	1	Q9NXH9|TRM1_HUMAN	229775	239256	263844	275341	289139	274170	239909	264231	219279	267515	1	1.04	1.15	1.2	1.26	1.19	1.04	1.15	0.95	1.16	TMT10plex
A(+229.16)ADEEAFEDNSEEYIR	118.42	36.52	2115.94	0.1	1058.98	28.6241	2	10164	220721_Shining_TC_TMT10_A_01.raw	1	P55060|XPO2_HUMAN	49608.5	51914.7	66608.4	58060.4	61974.8	57608.5	54207.6	62235	50844.5	54719	1	1.05	1.34	1.17	1.25	1.16	1.09	1.25	1.02	1.1	TMT10plex
A(+229.16)ADEEAFEDNSEEYIRR	124.74	36.84	2272.04	-2.5	758.354	24.2641	3	8734	220721_Shining_TC_TMT10_A_03.raw	1	P55060|XPO2_HUMAN	329489	356830	409466	396966	396352	408045	380792	398783	354159	379700	1	1.08	1.24	1.2	1.2	1.24	1.16	1.21	1.07	1.15	TMT10plex
A(+229.16)ADEEAFEDNSEEYIRR	124.73	36	2272.04	0.2	1137.03	24.2641	2	8804	220721_Shining_TC_TMT10_A_03.raw	1	P55060|XPO2_HUMAN	17813.4	19717.7	23808.2	24279.8	23515.9	20921.6	20609.4	22291.2	17614.6	19224.2	1	1.11	1.34	1.36	1.32	1.17	1.16	1.25	0.99	1.08	TMT10plex
A(+229.16)ADEEAFEDNSEEYIRR	123.83	36.24	2272.04	0.3	569.019	24.2929	4	8837	220721_Shining_TC_TMT10_A_03.raw	1	P55060|XPO2_HUMAN	96544.1	98395.5	118045	118112	110412	117243	96035.5	105278	95213.4	110554	1	1.02	1.22	1.22	1.14	1.21	0.99	1.09	0.99	1.15	TMT10plex
A(+229.16)ADEEAFEDNSEEYIRR	122.94	37.02	2272.04	1.7	758.357	23.549	3	8566	220721_Shining_TC_TMT10_A_04.raw	1	P55060|XPO2_HUMAN	692895	711736	870957	817471	826414	775880	828624	765591	613699	801825	1	1.03	1.26	1.18	1.19	1.12	1.2	1.1	0.89	1.16	TMT10plex
A(+229.16)ADEVAEGK(+229.16)	121.87	34.72	1346.74	1.2	674.38	13.1909	2	4624	220721_Shining_TC_TMT10_A_14.raw	1	P07954|FUMH_HUMAN	1864895	1.97524e+06	2.14228e+06	2.28413e+06	1.9162e+06	2.0758e+06	1.32407e+06	1.35536e+06	1.22238e+06	1.26369e+06	1	1.06	1.15	1.22	1.03	1.11	0.71	0.73	0.66	0.68	TMT10plex; TMT10plex
A(+229.16)ADEVAEGK(+229.16)LNDHFPLVVWQTGSGTQTNM(+15.99)NVNEVISNR	103.51	35.26	4614.32	-1.2	923.87	38.7575	5	13787	220721_Shining_TC_TMT10_A_15.raw	1	P07954|FUMH_HUMAN	22308.8	23540.9	26719.5	26280.2	24452.2	28948.5	24102.1	26688.7	23121	24814	1	1.06	1.2	1.18	1.1	1.3	1.08	1.2	1.04	1.11	TMT10plex; TMT10plex; Oxidation (M)	M29:Oxidation (M):1000.00
A(+229.16)ADEVAEGK(+229.16)LNDHFPLVVWQTGSGTQTNM(+15.99)NVNEVISNR	91.8	30.3	4614.32	3.2	1154.59	38.7575	4	13779	220721_Shining_TC_TMT10_A_15.raw	1	P07954|FUMH_HUMAN	7563.77	7241.64	9557.12	9392.16	7438.02	10341.6	8817.72	7679.73	10496.1	10464.5	1	0.96	1.26	1.24	0.98	1.37	1.17	1.02	1.39	1.38	TMT10plex; TMT10plex; Oxidation (M)	M29:Oxidation (M):1000.00
A(+229.16)ADEVAEGK(+229.16)LNDHFPLVVWQTGSGTQTNM(+15.99)NVNEVISNR	73.87	32.66	4614.32	0.5	1154.59	40.2598	4	14317	220721_Shining_TC_TMT10_A_15.raw	1	P07954|FUMH_HUMAN	5492.14	6712.47	8102.26	6751.89	9665.01	7484.17	9556.06	8609.19	5615.85	9402.06	1	1.22	1.48	1.23	1.76	1.36	1.74	1.57	1.02	1.71	TMT10plex; TMT10plex; Oxidation (M)	M29:Oxidation (M):1000.00
A(+229.16)ADEVAEGK(+229.16)LNDHFPLVVWQTGSGTQTNMNVNEVISNR	79.22	32.59	4598.32	-0.2	920.672	40.2128	5	14335	220721_Shining_TC_TMT10_A_15.raw	0	P07954|FUMH_HUMAN	31434.5	31532	34390.5	38097.7	36966.3	35154.6	30500.6	31601.2	24769.1	27124.6	1	1	1.09	1.21	1.18	1.12	0.97	1.01	0.79	0.86	TMT10plex; TMT10plex
A(+229.16)ADEVAEGK(+229.16)LNDHFPLVVWQTGSGTQTNMNVNEVISNR	119.81	33.9	4598.32	-1.2	1150.59	40.2653	4	14325	220721_Shining_TC_TMT10_A_15.raw	1	P07954|FUMH_HUMAN	12294.7	7078.25	10502.2	12381.5	12689.9	12447.6	12179.2	11974.4	12527.5	16244.1	1	0.58	0.85	1.01	1.03	1.01	0.99	0.97	1.02	1.32	TMT10plex; TMT10plex
A(+229.16)ADEVAEGK(+229.16)LNDHFPLVVWQTGSGTQTNMNVNEVISNR	123.31	36.46	4598.32	-2.1	1150.59	40.3835	4	14480	220721_Shining_TC_TMT10_A_01.raw	1	P07954|FUMH_HUMAN	27122.4	29605.9	35817.1	33090	36841	39522	39612.3	40771.4	38336.2	46017.4	1	1.09	1.32	1.22	1.36	1.46	1.46	1.5	1.41	1.7	TMT10plex; TMT10plex
A(+229.16)ADEVAEGK(+229.16)LNDHFPLVVWQTGSGTQTNMNVNEVISNR	117.27	31.64	4598.32	-1.7	920.67	40.3845	5	14488	220721_Shining_TC_TMT10_A_01.raw	1	P07954|FUMH_HUMAN	35746.8	34839.8	48492.1	44261.4	52781.7	47699.1	52550	59087.7	45647.6	61293.3	1	0.97	1.36	1.24	1.48	1.33	1.47	1.65	1.28	1.71	TMT10plex; TMT10plex
A(+229.16)ADFIDQALAQK(+229.16)	126.64	34.56	1747.99	3.5	583.672	39.3129	3	14402	220721_Shining_TC_TMT10_A_04.raw	1	P51452|DUS3_HUMAN	104487	108414	124185	124277	125070	127834	113617	114979	97337.4	120772	1	1.04	1.19	1.19	1.2	1.22	1.09	1.1	0.93	1.16	TMT10plex; TMT10plex
A(+229.16)ADFQLHTHVNDGTEFGGSIYQK(+229.16)	97.35	36.94	2992.51	-2.1	749.133	28.7038	4	10312	220721_Shining_TC_TMT10_A_14.raw	1	Q9Y277|VDAC3_HUMAN	294407	269031	334819	314635	334354	341867	305074	298808	241961	327803	1	0.91	1.14	1.07	1.14	1.16	1.04	1.01	0.82	1.11	TMT10plex; TMT10plex
A(+229.16)ADFQLHTHVNDGTEFGGSIYQK(+229.16)	106.81	32.51	2992.51	-2.1	749.133	28.7038	4	10521	220721_Shining_TC_TMT10_A_14.raw	1	Q9Y277|VDAC3_HUMAN	111979	111717	141983	134063	135402	135105	125613	119387	117078	129052	1	1	1.27	1.2	1.21	1.21	1.12	1.07	1.05	1.15	TMT10plex; TMT10plex
A(+229.16)ADFQLHTHVNDGTEFGGSIYQK(+229.16)	106.34	33.52	2992.51	-3.5	599.507	28.7638	5	10389	220721_Shining_TC_TMT10_A_14.raw	1	Q9Y277|VDAC3_HUMAN	69507.7	68862.5	88411.3	86662.1	88206.2	97984.8	71908.3	77235.3	70049.6	80050.5	1	0.99	1.27	1.25	1.27	1.41	1.03	1.11	1.01	1.15	TMT10plex; TMT10plex
A(+229.16)ADFVK(+229.16)	61.69	35.61	1107.67	2.2	554.843	18.7291	2	6770	220721_Shining_TC_TMT10_A_02.raw	0	Q9NRX1|PNO1_HUMAN:O95620|DUS4L_HUMAN	2782344	2.92677e+06	3.32693e+06	3262287	3266568	3.34405e+06	3.07608e+06	3.24762e+06	2704598	3.16017e+06	1	1.05	1.2	1.17	1.17	1.2	1.11	1.17	0.97	1.14	TMT10plex; TMT10plex
A(+229.16)ADGGERPLAASPPGTVK(+229.16)	121.32	34.88	2151.21	3.9	718.078	16.8151	3	5925	220721_Shining_TC_TMT10_A_11.raw	1	O95785|WIZ_HUMAN	350762	348088	381639	411598	390801	388671	296039	318525	264976	305986	1	0.99	1.09	1.17	1.11	1.11	0.84	0.91	0.76	0.87	TMT10plex; TMT10plex
A(+229.16)ADGPQK(+229.16)	98.55	36.75	1143.67	-0.2	572.84	7.7588	2	2521	220721_Shining_TC_TMT10_A_09.raw	1	Q92979|NEP1_HUMAN	3.50468e+06	3472782	3969359	4.0545e+06	4332380	4.13244e+06	3228770	3.34431e+06	2.61603e+06	2955864	1	0.99	1.13	1.16	1.24	1.18	0.92	0.95	0.75	0.84	TMT10plex; TMT10plex
A(+229.16)ADHLK(+229.16)PFLDDSTLR	124.8	32.62	2156.2	1.1	540.058	26.959	4	9776	220721_Shining_TC_TMT10_A_03.raw	1	O43395|PRPF3_HUMAN	236960	272701	296621	306831	300274	309264	293038	318115	288873	325933	1	1.15	1.25	1.29	1.27	1.31	1.24	1.34	1.22	1.38	TMT10plex; TMT10plex
A(+229.16)ADHLK(+229.16)PFLDDSTLR	118.93	32.88	2156.2	1.2	540.058	25.9264	4	9420	220721_Shining_TC_TMT10_A_02.raw	1	O43395|PRPF3_HUMAN	119902	125484	138786	147709	153265	154012	141673	153920	129869	162065	1	1.05	1.16	1.23	1.28	1.28	1.18	1.28	1.08	1.35	TMT10plex; TMT10plex
A(+229.16)ADIDQEVK(+229.16)ER	119	34.94	1730.96	1	577.994	15.4759	3	5497	220721_Shining_TC_TMT10_A_02.raw	1	Q86VP6|CAND1_HUMAN	362503	354695	437031	426291	424727	401209	409519	374218	367186	366305	1	0.98	1.21	1.18	1.17	1.11	1.13	1.03	1.01	1.01	TMT10plex; TMT10plex
A(+229.16)ADISLDNLVEGK(+229.16)	115.89	33.94	1802.02	-2.5	902.014	37.5593	2	13558	220721_Shining_TC_TMT10_A_12.raw	1	Q12888|TP53B_HUMAN	163358	178168	196889	200754	188587	207520	177318	194035	167426	197958	1	1.09	1.21	1.23	1.15	1.27	1.09	1.19	1.02	1.21	TMT10plex; TMT10plex
A(+229.16)ADISLDNLVEGK(+229.16)	115.96	33.37	1802.02	-0.7	601.68	37.5612	3	13545	220721_Shining_TC_TMT10_A_12.raw	1	Q12888|TP53B_HUMAN	56497.5	53891.4	64451.7	66487.2	56669.1	71969	58800.7	66034.6	52715	61094.8	1	0.95	1.14	1.18	1	1.27	1.04	1.17	0.93	1.08	TMT10plex; TMT10plex
A(+229.16)ADK(+229.16)GPAAGPR	119.13	34.33	1467.86	-1.5	490.292	6.5816	3	2136	220721_Shining_TC_TMT10_A_01.raw	1	Q8TDD1|DDX54_HUMAN	630628	651547	756481	776013	816870	806401	731847	812489	649023	854959	1	1.03	1.2	1.23	1.3	1.28	1.16	1.29	1.03	1.36	TMT10plex; TMT10plex
A(+229.16)ADK(+229.16)GPAAGPR	115.73	35.55	1467.86	-1.5	490.292	6.5816	3	2276	220721_Shining_TC_TMT10_A_01.raw	1	Q8TDD1|DDX54_HUMAN	43602.6	43776.5	47338.5	46422	48424.5	52263	48653.7	52857.3	45911.4	51941.7	1	1	1.09	1.06	1.11	1.2	1.12	1.21	1.05	1.19	TMT10plex; TMT10plex
A(+229.16)ADK(+229.16)LAPAQYIR	126.95	36.31	1774.05	0.8	592.358	20.4118	3	6906	220721_Shining_TC_TMT10_A_06.raw	1	Q13573|SNW1_HUMAN	2.41788e+06	2.40203e+06	2.89737e+06	2.69283e+06	3111783	3.20072e+06	3.69294e+06	3981317	3193384	4203914	1	0.99	1.2	1.11	1.29	1.32	1.53	1.65	1.32	1.74	TMT10plex; TMT10plex
A(+229.16)ADK(+229.16)LAPAQYIR	127.3	36.87	1774.05	0.1	888.033	20.4118	2	6859	220721_Shining_TC_TMT10_A_06.raw	1	Q13573|SNW1_HUMAN	219660	234957	275095	269468	272578	289542	297904	311056	263870	307589	1	1.07	1.25	1.23	1.24	1.32	1.36	1.42	1.2	1.4	TMT10plex; TMT10plex
A(+229.16)ADK(+229.16)LIQNLDANHDGR	111.95	28.61	2208.2	-0.6	1105.11	22.7268	2	8044	220721_Shining_TC_TMT10_A_01.raw	1	Q96FQ6|S10AG_HUMAN	24173.2	24996.7	28642.7	23955.1	25595.1	34202.7	22564.4	29061.6	22429	31016.7	1	1.03	1.18	0.99	1.06	1.41	0.93	1.2	0.93	1.28	TMT10plex; TMT10plex
A(+229.16)ADK(+229.16)LIQNLDANHDGR	118.76	32.74	2208.2	-1.5	737.073	22.7337	3	8007	220721_Shining_TC_TMT10_A_01.raw	1	Q96FQ6|S10AG_HUMAN	443699	462050	528546	522313	532275	557772	502891	569255	459658	553319	1	1.04	1.19	1.18	1.2	1.26	1.13	1.28	1.04	1.25	TMT10plex; TMT10plex
A(+229.16)ADK(+229.16)LIQNLDANHDGR	123.08	35.02	2208.2	1	553.058	22.7656	4	8033	220721_Shining_TC_TMT10_A_01.raw	1	Q96FQ6|S10AG_HUMAN	1.92749e+06	1.98857e+06	2.40691e+06	2.08837e+06	2.05862e+06	2.28891e+06	2.04342e+06	2.36096e+06	1.97429e+06	2.43278e+06	1	1.03	1.25	1.08	1.07	1.19	1.06	1.22	1.02	1.26	TMT10plex; TMT10plex
A(+229.16)ADLLVNPLDPR	124.94	28.43	1521.87	-0.1	508.298	38.0095	3	13826	220721_Shining_TC_TMT10_A_03.raw	1	P78362|SRPK2_HUMAN	8303.23	11014	10065.5	11396.9	8437.29	10790.5	9395.54	10052.2	9787.21	8661.28	1	1.33	1.21	1.37	1.02	1.3	1.13	1.21	1.18	1.04	TMT10plex
A(+229.16)ADLLVNPLDPR	123.84	36.69	1521.87	4.2	761.946	38.0095	2	13814	220721_Shining_TC_TMT10_A_03.raw	1	P78362|SRPK2_HUMAN	197057	218229	245740	243973	242004	260999	242074	251481	232304	258660	1	1.11	1.25	1.24	1.23	1.32	1.23	1.28	1.18	1.31	TMT10plex
A(+229.16)ADLLVNPLDPR	119.23	30.36	1521.87	-0.3	761.943	37.2177	2	13592	220721_Shining_TC_TMT10_A_02.raw	0	P78362|SRPK2_HUMAN	130267	136132	160671	169449	159843	165519	146181	146850	135592	141987	1	1.05	1.23	1.3	1.23	1.27	1.12	1.13	1.04	1.09	TMT10plex
A(+229.16)ADLLYAMC(+57.02)DR	125.05	35.82	1526.74	0.9	764.379	36.3309	2	13200	220721_Shining_TC_TMT10_A_03.raw	1	O95782|AP2A1_HUMAN	229647	243359	281840	272059	271028	288156	254928	245848	232551	236054	1	1.06	1.23	1.18	1.18	1.25	1.11	1.07	1.01	1.03	TMT10plex; Carbamidomethylation
A(+229.16)ADMGNPVGQSGLGMAYLYGR	127.01	35.28	2356.15	2.8	1179.09	38.0841	2	13945	220721_Shining_TC_TMT10_A_04.raw	1	Q9UBV2|SE1L1_HUMAN	32496.3	32992.4	41626.9	42421.4	47959.1	47972	42397.1	41717.2	34392.2	49178.9	1	1.02	1.28	1.31	1.48	1.48	1.3	1.28	1.06	1.51	TMT10plex
A(+229.16)ADMGNPVGQSGLGMAYLYGR	126.96	35.25	2356.15	2.8	786.393	38.1128	3	13959	220721_Shining_TC_TMT10_A_04.raw	1	Q9UBV2|SE1L1_HUMAN	122255	134513	169525	152774	157396	179959	158228	174431	148906	176866	1	1.1	1.39	1.25	1.29	1.47	1.29	1.43	1.22	1.45	TMT10plex
A(+229.16)ADMLSGPR	122.94	36.62	1145.61	1.8	573.812	17.3387	2	6135	220721_Shining_TC_TMT10_A_14.raw	1	P30038|AL4A1_HUMAN	897360	915082	965442	1.0863e+06	1.08193e+06	1211842	1.0352e+06	1.12844e+06	835387	1.06939e+06	1	1.02	1.08	1.21	1.21	1.35	1.15	1.26	0.93	1.19	TMT10plex
A(+229.16)ADPAPEVR	113.93	37.12	1153.63	-2.5	577.821	9.8023	2	3310	220721_Shining_TC_TMT10_A_12.raw	1	Q8IVT2|MISP_HUMAN	552875	604242	690903	651334	727261	750918	649516	743318	647819	722997	1	1.09	1.25	1.18	1.32	1.36	1.17	1.34	1.17	1.31	TMT10plex
A(+229.16)ADPPAENSSAPEAEQGGAE	92.56	35.63	2125.96	1.3	1063.99	15.264	2	5394	220721_Shining_TC_TMT10_A_12.raw	1	P67809|YBOX1_HUMAN	1407.16	0	1247.43	1779.15	1137.86	1330.49	1714.56	950.509	1646.61	1505.63	1	0	0.89	1.26	0.81	0.95	1.22	0.68	1.17	1.07	TMT10plex
A(+229.16)ADPPAENSSAPEAEQGGAE	118.3	35.14	2125.96	1	709.661	15.2853	3	5363	220721_Shining_TC_TMT10_A_14.raw	1	P67809|YBOX1_HUMAN	178292	190944	225203	232135	238335	259375	279002	302471	237785	348855	1	1.07	1.26	1.3	1.34	1.45	1.56	1.7	1.33	1.96	TMT10plex
A(+229.16)ADPPAENSSAPEAEQGGAE	119.97	35.09	2125.96	2.2	1063.99	15.2921	2	5322	220721_Shining_TC_TMT10_A_14.raw	1	P67809|YBOX1_HUMAN	7660.71	8085.16	7906.33	8762.62	8279.39	10812.5	11870.9	10275.4	9007.93	11059.9	1	1.06	1.03	1.14	1.08	1.41	1.55	1.34	1.18	1.44	TMT10plex
A(+229.16)ADPPAENSSAPEAEQGGAE	120.5	37.49	2125.96	-0.1	1063.99	15.425	2	5228	220721_Shining_TC_TMT10_A_15.raw	1	P67809|YBOX1_HUMAN	5540.64	5777.44	5916.3	4207.04	4436	5331.08	6301.93	7345.04	6386.85	5651.57	1	1.04	1.07	0.76	0.8	0.96	1.14	1.33	1.15	1.02	TMT10plex
A(+229.16)ADPPAENSSAPEAEQGGAE	121.17	37.98	2125.96	-0.1	1063.99	15.425	2	5419	220721_Shining_TC_TMT10_A_15.raw	1	P67809|YBOX1_HUMAN	27451.9	29478.5	29249.7	26117.8	34459.2	31644.4	36284.5	30555.7	28946.3	29787.9	1	1.07	1.07	0.95	1.26	1.15	1.32	1.11	1.05	1.09	TMT10plex
A(+229.16)ADPPAENSSAPEAEQGGAE	115.73	15.31	2125.96	-0.1	709.661	15.4302	3	5243	220721_Shining_TC_TMT10_A_15.raw	1	P67809|YBOX1_HUMAN	119220	120117	147497	148200	159121	169487	138951	153620	117184	158911	1	1.01	1.24	1.24	1.33	1.42	1.17	1.29	0.98	1.33	TMT10plex
A(+229.16)ADPPAENSSAPEAEQGGAE	115.49	36.56	2125.96	-0.1	709.661	15.4302	3	5466	220721_Shining_TC_TMT10_A_15.raw	1	P67809|YBOX1_HUMAN	67996.9	67507.1	85692.6	89547.4	78736	77542.3	54254.7	51574	53909.5	47688.9	1	0.99	1.26	1.32	1.16	1.14	0.8	0.76	0.79	0.7	TMT10plex
A(+229.16)ADPPAENSSAPEAEQGGAE	112.9	35.4	2125.96	-1.8	709.659	15.5105	3	5396	220721_Shining_TC_TMT10_A_01.raw	1	P67809|YBOX1_HUMAN	104471	83529.3	152668	122374	128552	106871	87637.4	81124.9	81409.9	79403.7	1	0.8	1.46	1.17	1.23	1.02	0.84	0.78	0.78	0.76	TMT10plex
A(+229.16)ADPPAENSSAPEAEQGGAE	119.87	34	2125.96	-0.5	1063.99	15.5409	2	5311	220721_Shining_TC_TMT10_A_01.raw	1	P67809|YBOX1_HUMAN	4520	3988.19	4904.27	5391.77	6294.08	6954	4751.49	3160.66	23239.2	6146.7	1	0.88	1.09	1.19	1.39	1.54	1.05	0.7	5.14	1.36	TMT10plex
A(+229.16)ADPVSPLLHELTFQAM(+15.99)AYDLLDIEQDTYRYETTGLSEAR	90.07	30.18	4787.35	-5.5	1197.84	50.2776	4	18136	220721_Shining_TC_TMT10_A_13.raw	0	Q15833|STXB2_HUMAN	11711.4	12489.5	11886.1	11546.3	14069.5	11185	12720	13732.2	14478.1	13144.7	1	1.07	1.01	0.99	1.2	0.96	1.09	1.17	1.24	1.12	TMT10plex; Oxidation (M)	M17:Oxidation (M):1000.00
A(+229.16)ADPVSPLLHELTFQAM(+15.99)AYDLLDIEQDTYRYETTGLSEAR	84.43	33.18	4787.35	-0.3	1197.84	50.043	4	18052	220721_Shining_TC_TMT10_A_14.raw	0	Q15833|STXB2_HUMAN	5501.79	4940.64	6600.19	8619.55	10556.4	10296.7	6414.13	7828.69	8249.94	11345.1	1	0.9	1.2	1.57	1.92	1.87	1.17	1.42	1.5	2.06	TMT10plex; Oxidation (M)	M17:Oxidation (M):1000.00
A(+229.16)ADQFDIYSSQQSK(+229.16)	121.82	34.42	2045.05	-1.4	682.689	27.0546	3	9739	220721_Shining_TC_TMT10_A_11.raw	1	Q7Z6I8|CE024_HUMAN	306117	295900	362996	353128	378310	383886	335167	370504	293961	361782	1	0.97	1.19	1.15	1.24	1.25	1.09	1.21	0.96	1.18	TMT10plex; TMT10plex
A(+229.16)ADQFDIYSSQQSK(+229.16)	121.62	35.24	2045.05	-1.9	1023.53	27.055	2	9749	220721_Shining_TC_TMT10_A_11.raw	1	Q7Z6I8|CE024_HUMAN	58293.7	58452.5	74374.7	74913.9	76822.6	71539.1	70648.2	71171.1	60081	73516.6	1	1	1.28	1.29	1.32	1.23	1.21	1.22	1.03	1.26	TMT10plex; TMT10plex
A(+229.16)ADQTTAEQGMR	115.37	36.93	1506.73	-0.1	754.372	9.028	2	3037	220721_Shining_TC_TMT10_A_12.raw	1	Q92805|GOGA1_HUMAN	201905	163778	241421	232815	224200	236793	225186	230079	179450	229638	1	0.81	1.2	1.15	1.11	1.17	1.12	1.14	0.89	1.14	TMT10plex
A(+229.16)ADRLEQELLRDTVK(+229.16)	118.13	35.43	2214.27	-1	554.575	32.3739	4	11619	220721_Shining_TC_TMT10_A_11.raw	1	Q6PK04|CC137_HUMAN	89767.1	76325.9	105852	91250.8	102949	118070	87756.9	92403.3	93043.3	87303.4	1	0.85	1.18	1.02	1.15	1.32	0.98	1.03	1.04	0.97	TMT10plex; TMT10plex
A(+229.16)ADRLEQELLRDTVK(+229.16)	118.52	36.67	2214.27	-1.7	739.097	32.3739	3	11703	220721_Shining_TC_TMT10_A_11.raw	1	Q6PK04|CC137_HUMAN	99698.9	99864	115207	107472	125516	118304	104696	119675	102556	107592	1	1	1.16	1.08	1.26	1.19	1.05	1.2	1.03	1.08	TMT10plex; TMT10plex
A(+229.16)ADRLPNLSSPSAEGPPGPPSGPAPR	106.55	35.02	2723.42	-4.6	908.809	23.4616	3	8473	220721_Shining_TC_TMT10_A_12.raw	1	O60784|TOM1_HUMAN	41916.3	42859.1	53019.2	49451.5	51637.5	46101.5	43289.1	48277.4	44483.7	45457.1	1	1.02	1.26	1.18	1.23	1.1	1.03	1.15	1.06	1.08	TMT10plex
A(+229.16)ADSDDGAVSAPAASDGGVSK(+229.16)	120.44	35.73	2305.14	1.4	769.39	18.5533	3	6554	220721_Shining_TC_TMT10_A_13.raw	1	Q96GM8|TOE1_HUMAN	129439	137676	163416	161138	158588	155144	144351	148905	140951	155663	1	1.06	1.26	1.24	1.23	1.2	1.12	1.15	1.09	1.2	TMT10plex; TMT10plex
A(+229.16)ADSDDGAVSAPAASDGGVSK(+229.16)	116.81	34.27	2305.14	1.4	1153.58	18.5822	2	6604	220721_Shining_TC_TMT10_A_13.raw	1	Q96GM8|TOE1_HUMAN	9583.6	8478.55	10567.2	10874.7	11614.3	10807.8	8814.26	11731.2	8799.52	11777.1	1	0.88	1.1	1.13	1.21	1.13	0.92	1.22	0.92	1.23	TMT10plex; TMT10plex
A(+229.16)ADSIC(+57.02)DGDLVDSQIR	121.62	36.61	1962.95	-4.8	982.479	28.0978	2	10128	220721_Shining_TC_TMT10_A_13.raw	1	P35251|RFC1_HUMAN	317950	339209	403373	365880	436906	501692	489035	528834	418246	550603	1	1.07	1.27	1.15	1.37	1.58	1.54	1.66	1.32	1.73	TMT10plex; Carbamidomethylation
A(+229.16)ADSIC(+57.02)DGDLVDSQIR	121.58	37.12	1962.95	-2.9	655.323	28.1023	3	10180	220721_Shining_TC_TMT10_A_13.raw	1	P35251|RFC1_HUMAN	236753	222066	267201	257323	272432	277811	252493	258065	239773	264226	1	0.94	1.13	1.09	1.15	1.17	1.07	1.09	1.01	1.12	TMT10plex; Carbamidomethylation
A(+229.16)ADSLQQNLQR	124.02	36.44	1471.79	-1.5	736.903	15.5307	2	5452	220721_Shining_TC_TMT10_A_09.raw	1	Q1ED39|KNOP1_HUMAN	122826	118115	139825	144017	149225	152346	138624	144038	133511	164349	1	0.96	1.14	1.17	1.21	1.24	1.13	1.17	1.09	1.34	TMT10plex
A(+229.16)ADSQNSGEGNTGAAESSFSQEVSR	102.18	36.79	2714.22	-2.1	1358.12	19.2737	2	6667	220721_Shining_TC_TMT10_A_08.raw	1	P12270|TPR_HUMAN	7404.72	6957.45	8019.33	8240.74	9711.96	11072.7	10063.6	9869.77	8909.18	12016.4	1	0.94	1.08	1.11	1.31	1.5	1.36	1.33	1.2	1.62	TMT10plex
A(+229.16)ADSQNSGEGNTGAAESSFSQEVSR	121.12	36.08	2714.22	-3.5	905.745	19.3031	3	6662	220721_Shining_TC_TMT10_A_08.raw	1	P12270|TPR_HUMAN	34215.2	42637.2	47048.8	43451	47160.2	39249.7	43707.5	52933.7	43101.9	50212.1	1	1.25	1.38	1.27	1.38	1.15	1.28	1.55	1.26	1.47	TMT10plex
A(+229.16)ADTQVSETLK(+229.16)R	98.52	36.93	1776.01	1.3	593.013	14.8786	3	5213	220721_Shining_TC_TMT10_A_12.raw	1	Q92616|GCN1_HUMAN	449925	475905	549445	536395	554833	545583	547300	538875	503579	546957	1	1.06	1.22	1.19	1.23	1.21	1.22	1.2	1.12	1.22	TMT10plex; TMT10plex
A(+229.16)ADVLVYLADDTVVPLAVENLPSLSAHELHR	121.58	34.27	3555.91	-3.5	889.983	50.5907	4	18123	220721_Shining_TC_TMT10_A_01.raw	1	Q9BZ67|FRMD8_HUMAN	15808.2	17279.3	16093.6	16929.1	20816.8	19650.3	18890.5	14144.3	16423.4	15760	1	1.09	1.02	1.07	1.32	1.24	1.19	0.89	1.04	1	TMT10plex
A(+229.16)ADVLVYLADDTVVPLAVENLPSLSAHELHR	121.74	34.31	3555.91	-1.4	712.189	50.5958	5	18173	220721_Shining_TC_TMT10_A_01.raw	1	Q9BZ67|FRMD8_HUMAN	4967.21	3201.23	6008.68	4801.45	4672.67	5801.21	4538.77	4863.62	4772.32	4771.05	1	0.64	1.21	0.97	0.94	1.17	0.91	0.98	0.96	0.96	TMT10plex
A(+229.16)ADWIR	58.27	35.88	959.539	-0.2	480.777	20.4852	2	7193	220721_Shining_TC_TMT10_A_01.raw	1	Q96G46|DUS3L_HUMAN	175172	178868	200890	207738	200646	203291	153510	157130	149479	146697	1	1.02	1.15	1.19	1.15	1.16	0.88	0.9	0.85	0.84	TMT10plex
A(+229.16)AEAAAAPAESAAPAAGEEPSK(+229.16)EEGEPK(+229.16)	119.55	34.34	3322.71	-2	831.684	19.1577	4	6830	220721_Shining_TC_TMT10_A_11.raw	0	P80723|BASP1_HUMAN	109746	111087	126125	122168	110483	115756	78987.3	78073.6	74595.8	74437.2	1	1.01	1.15	1.11	1.01	1.05	0.72	0.71	0.68	0.68	TMT10plex; TMT10plex; TMT10plex
A(+229.16)AEAAAAPAESAAPAAGEEPSK(+229.16)EEGEPK(+229.16)	119.28	32.53	3322.71	-3.1	1108.58	19.3261	3	6860	220721_Shining_TC_TMT10_A_11.raw	1	P80723|BASP1_HUMAN	57462.9	52583.7	58252.8	53785.6	52605.6	56299	24370.2	29127.5	27021.2	23647.2	1	0.92	1.01	0.94	0.92	0.98	0.42	0.51	0.47	0.41	TMT10plex; TMT10plex; TMT10plex
A(+229.16)AEAAAAPAESAAPAAGEEPSK(+229.16)EEGEPK(+229.16)	115.23	36.48	3322.71	-3.5	665.548	19.3276	5	6948	220721_Shining_TC_TMT10_A_11.raw	1	P80723|BASP1_HUMAN	224528	231840	292820	259504	257834	262928	219097	216816	193665	189417	1	1.03	1.3	1.16	1.15	1.17	0.98	0.97	0.86	0.84	TMT10plex; TMT10plex; TMT10plex
A(+229.16)AEAAINILK(+229.16)	73.01	36.91	1470.92	3.4	736.468	31.0455	2	11296	220721_Shining_TC_TMT10_A_05.raw	1	O75569|PRKRA_HUMAN	539390	574596	659065	617031	615779	608970	603112	617070	532569	630583	1	1.07	1.22	1.14	1.14	1.13	1.12	1.14	0.99	1.17	TMT10plex; TMT10plex
A(+229.16)AEAAPPTQEAQGETEPTEQAPDALEQAADTSR	120.84	36.41	3608.69	1.1	903.181	27.6705	4	10047	220721_Shining_TC_TMT10_A_03.raw	1	Q8N163|CCAR2_HUMAN	51091.3	43588.6	64418.1	55848.4	56906.3	61640.9	44820.9	45891.9	42405.2	52048.5	1	0.85	1.26	1.09	1.11	1.21	0.88	0.9	0.83	1.02	TMT10plex
A(+229.16)AEAAPPTQEAQGETEPTEQAPDALEQAADTSR	124.78	36.08	3608.69	2	1203.91	27.6759	3	10013	220721_Shining_TC_TMT10_A_03.raw	1	Q8N163|CCAR2_HUMAN	6681.05	5220.84	7934.42	9523.62	7330.77	9406.33	7203.68	8598.2	7061.2	7323.28	1	0.78	1.19	1.43	1.1	1.41	1.08	1.29	1.06	1.1	TMT10plex
A(+229.16)AEAAPPTQEAQGETEPTEQAPDALEQAADTSRR	118.28	34.35	3764.79	1	1255.94	23.2459	3	8298	220721_Shining_TC_TMT10_A_05.raw	1	Q8N163|CCAR2_HUMAN	45128.4	42848.4	50956.3	43118.1	45942.3	54737.5	50053.2	55352.3	44572.6	55743.7	1	0.95	1.13	0.96	1.02	1.21	1.11	1.23	0.99	1.24	TMT10plex
A(+229.16)AEAEQEMQR	116.93	33.6	1390.67	2.6	696.345	11.1918	2	3402	220721_Shining_TC_TMT10_A_07.raw	1	P35240|MERL_HUMAN	107408	112315	134779	123017	129984	129057	112608	123397	101879	117535	1	1.05	1.25	1.15	1.21	1.2	1.05	1.15	0.95	1.09	TMT10plex
A(+229.16)AEAFK(+229.16)	67.55	34	1093.65	-0.9	547.834	15.6301	2	5470	220721_Shining_TC_TMT10_A_01.raw	1	Q9H6S3|ES8L2_HUMAN	385006	392819	453925	439726	479419	444419	376985	367908	356583	339281	1	1.02	1.18	1.14	1.25	1.15	0.98	0.96	0.93	0.88	TMT10plex; TMT10plex
A(+229.16)AEAFLR	65.23	35.39	1005.58	-0.5	503.798	20.3318	2	7138	220721_Shining_TC_TMT10_A_01.raw	1	Q14692|BMS1_HUMAN	146340	151258	177038	182015	175328	188621	175962	179662	165780	174605	1	1.03	1.21	1.24	1.2	1.29	1.2	1.23	1.13	1.19	TMT10plex
A(+229.16)AEAGDRQSMILVAR	121.25	34.61	1815.98	0.5	606.335	17.7148	3	6279	220721_Shining_TC_TMT10_A_10.raw	1	O00418|EF2K_HUMAN	147142	141496	178753	172262	175185	174449	172240	168318	163262	169252	1	0.96	1.21	1.17	1.19	1.19	1.17	1.14	1.11	1.15	TMT10plex
A(+229.16)AEALHGEADSSGVLAAVDATVNK(+229.16)	122.18	35.07	2753.46	-0.8	918.827	35.4644	3	12758	220721_Shining_TC_TMT10_A_10.raw	1	Q14554|PDIA5_HUMAN	86328.3	78869	105373	94221.8	94340	105369	85760.2	85654.8	83771.6	85675.8	1	0.91	1.22	1.09	1.09	1.22	0.99	0.99	0.97	0.99	TMT10plex; TMT10plex
A(+229.16)AEC(+57.02)NIVVTQPR	120.99	28.95	1585.84	-4.9	529.62	16.8333	3	5761	220721_Shining_TC_TMT10_A_08.raw	1	Q08211|DHX9_HUMAN	539183	497901	642713	627128	607267	618719	513343	639226	592172	624532	1	0.92	1.19	1.16	1.13	1.15	0.95	1.19	1.1	1.16	TMT10plex; Carbamidomethylation
A(+229.16)AEC(+57.02)NIVVTQPR	118.6	36.03	1585.84	-4.5	793.926	16.8625	2	5690	220721_Shining_TC_TMT10_A_08.raw	1	Q08211|DHX9_HUMAN	88686.5	91278.1	108315	98285.4	100407	103266	90305.3	97770.7	87806	95496.3	1	1.03	1.22	1.11	1.13	1.16	1.02	1.1	0.99	1.08	TMT10plex; Carbamidomethylation
A(+229.16)AEC(+57.02)NIVVTQPR	107.08	38.31	1585.84	-4.5	793.926	16.8625	2	5879	220721_Shining_TC_TMT10_A_08.raw	1	Q08211|DHX9_HUMAN	70841.1	75589	85292.4	84256.5	95296	101770	85776.9	83596.8	68461.4	81199.4	1	1.07	1.2	1.19	1.35	1.44	1.21	1.18	0.97	1.15	TMT10plex; Carbamidomethylation
A(+229.16)AEDAVYELQSK(+229.16)	124.54	34.46	1780.96	-2.7	891.486	27.8557	2	9707	220721_Shining_TC_TMT10_A_06.raw	1	Q92817|EVPL_HUMAN	239740	244996	299134	278671	280642	293267	282422	280371	256483	280810	1	1.02	1.25	1.16	1.17	1.22	1.18	1.17	1.07	1.17	TMT10plex; TMT10plex
A(+229.16)AEDDEDDDVD	68.23	31.85	1436.56	-3	719.287	13.7287	2	4574	220721_Shining_TC_TMT10_A_08.raw	1	P06454|PTMA_HUMAN	45421.7	46123.7	52255.2	56575.6	52389.7	56330.2	45681.5	50629.2	47030.7	49422	1	1.02	1.15	1.25	1.15	1.24	1.01	1.11	1.04	1.09	TMT10plex
A(+229.16)AEDDEDDDVDTK(+229.16)	122.33	33.57	1894.87	-1.2	948.44	14.5308	2	5059	220721_Shining_TC_TMT10_A_13.raw	1	P06454|PTMA_HUMAN	38240.9	42883.3	53126.3	52050	43774.9	33875.5	31950.6	27231.4	28699.5	25736.6	1	1.12	1.39	1.36	1.14	0.89	0.84	0.71	0.75	0.67	TMT10plex; TMT10plex
A(+229.16)AEDDEDDDVDTK(+229.16)	115.72	36.66	1894.87	-0.2	948.441	14.3841	2	4997	220721_Shining_TC_TMT10_A_12.raw	1	P06454|PTMA_HUMAN	318603	284016	367508	340265	295160	247454	235716	174419	187316	146817	1	0.89	1.15	1.07	0.93	0.78	0.74	0.55	0.59	0.46	TMT10plex; TMT10plex
A(+229.16)AEDDEDDDVDTK(+229.16)	115.72	35.98	1894.87	-0.2	948.441	14.3841	2	5197	220721_Shining_TC_TMT10_A_12.raw	1	P06454|PTMA_HUMAN	59368.6	59434.2	79392.6	64676.9	63262.5	54349.5	48252.1	42166.6	48001.8	38200.7	1	1	1.34	1.09	1.07	0.92	0.81	0.71	0.81	0.64	TMT10plex; TMT10plex
A(+229.16)AEDDEDDDVDTK(+229.16)	115.59	35.24	1894.87	0.1	632.63	14.3885	3	5017	220721_Shining_TC_TMT10_A_12.raw	1	P06454|PTMA_HUMAN	599315	523248	750407	680402	614961	629433	479134	438911	437880	392718	1	0.87	1.25	1.14	1.03	1.05	0.8	0.73	0.73	0.66	TMT10plex; TMT10plex
A(+229.16)AEDDEDDDVDTK(+229.16)	121.26	36.66	1894.87	1.1	948.443	14.5866	2	5116	220721_Shining_TC_TMT10_A_11.raw	1	P06454|PTMA_HUMAN	295295	416314	336956	492758	298510	380019	223949	268920	178526	210286	1	1.41	1.14	1.67	1.01	1.29	0.76	0.91	0.6	0.71	TMT10plex; TMT10plex
A(+229.16)AEDDEDDDVDTK(+229.16)	121.39	32.86	1894.87	1.1	948.443	14.5866	2	5138	220721_Shining_TC_TMT10_A_11.raw	1	P06454|PTMA_HUMAN	293154	463210	375244	518159	344849	434263	262961	316644	181896	229411	1	1.58	1.28	1.77	1.18	1.48	0.9	1.08	0.62	0.78	TMT10plex; TMT10plex
A(+229.16)AEDDEDDDVDTK(+229.16)K(+229.16)	120.05	37.32	2252.13	-4.6	751.713	14.1635	3	4743	220721_Shining_TC_TMT10_A_08.raw	1	P06454|PTMA_HUMAN	113354	75126.4	125759	101230	103030	80654.2	88823.2	71060.9	78958.6	57713.1	1	0.66	1.11	0.89	0.91	0.71	0.78	0.63	0.7	0.51	TMT10plex; TMT10plex; TMT10plex
A(+229.16)AEDDEDDDVDTK(+229.16)K(+229.16)	119.93	36.22	2252.13	1.6	751.717	13.6947	3	4307	220721_Shining_TC_TMT10_A_07.raw	1	P06454|PTMA_HUMAN	14949799	15441373	18179732	18783688	15459316	12834717	11793918	8802797	9215390	7.22808e+06	1	1.03	1.22	1.26	1.03	0.86	0.79	0.59	0.62	0.48	TMT10plex; TMT10plex; TMT10plex
A(+229.16)AEDDEDDDVDTK(+229.16)K(+229.16)	120.38	30.14	2252.13	3	1127.07	13.6947	2	4296	220721_Shining_TC_TMT10_A_07.raw	1	P06454|PTMA_HUMAN	131381	127224	154540	164628	129592	106172	101325	80305.1	72300.2	68530.9	1	0.97	1.18	1.25	0.99	0.81	0.77	0.61	0.55	0.52	TMT10plex; TMT10plex; TMT10plex
A(+229.16)AEDDEDDDVDTK(+229.16)K(+229.16)	120.06	36.12	2252.13	3.5	564.041	13.7231	4	4321	220721_Shining_TC_TMT10_A_07.raw	1	P06454|PTMA_HUMAN	1.60066e+06	1.61212e+06	1.94359e+06	1.96034e+06	1694938	1.52814e+06	1.44141e+06	1.39414e+06	1336464	1.37604e+06	1	1.01	1.21	1.22	1.06	0.95	0.9	0.87	0.83	0.86	TMT10plex; TMT10plex; TMT10plex
A(+229.16)AEDDEDDDVDTK(+229.16)K(+229.16)QK(+229.16)	118.88	35.61	2737.44	3.9	685.371	13.318	4	4735	220721_Shining_TC_TMT10_A_02.raw	0	P06454|PTMA_HUMAN	810993	730248	977432	870347	848794	711680	737457	623688	614208	517938	1	0.9	1.21	1.07	1.05	0.88	0.91	0.77	0.76	0.64	TMT10plex; TMT10plex; TMT10plex; TMT10plex
A(+229.16)AEDDEDDDVDTK(+229.16)K(+229.16)QK(+229.16)	107.52	35.52	2737.44	0	913.488	13.4831	3	4758	220721_Shining_TC_TMT10_A_02.raw	1	P06454|PTMA_HUMAN	82875.1	80573.6	100847	102959	89485.1	83810.4	76713.7	63787.1	64259.1	61667.8	1	0.97	1.22	1.24	1.08	1.01	0.93	0.77	0.78	0.74	TMT10plex; TMT10plex; TMT10plex; TMT10plex
A(+229.16)AEDDEDDDVDTK(+229.16)K(+229.16)QK(+229.16)	118.48	36.06	2737.44	2.8	685.37	13.9145	4	4959	220721_Shining_TC_TMT10_A_02.raw	0	P06454|PTMA_HUMAN	115816	112292	155507	137642	148013	157375	119495	107494	113825	109297	1	0.97	1.34	1.19	1.28	1.36	1.03	0.93	0.98	0.94	TMT10plex; TMT10plex; TMT10plex; TMT10plex
A(+229.16)AEDDEDDDVDTK(+229.16)K(+229.16)QK(+229.16)	121.12	37.32	2737.44	-2.9	685.366	13.8301	4	4740	220721_Shining_TC_TMT10_A_01.raw	0	P06454|PTMA_HUMAN	737351	954602	930237	1.05962e+06	838559	992132	802869	810750	654466	737508	1	1.29	1.26	1.44	1.14	1.35	1.09	1.1	0.89	1	TMT10plex; TMT10plex; TMT10plex; TMT10plex
A(+229.16)AEDDEDDDVDTK(+229.16)K(+229.16)QK(+229.16)(-0.98)	54.14	35.5	2736.46	-6.2	548.296	13.4831	5	4780	220721_Shining_TC_TMT10_A_02.raw	1	P06454|PTMA_HUMAN	166969	184396	202042	199440	200587	173205	169960	153702	149501	134351	1	1.1	1.21	1.19	1.2	1.04	1.02	0.92	0.9	0.8	TMT10plex; TMT10plex; TMT10plex; TMT10plex; Amidation	K16:TMT10plex:1000.00;K16:Amidation:1000.00
A(+229.16)AEDGFR	122.39	34.24	993.508	2.3	497.762	10.0197	2	3342	220721_Shining_TC_TMT10_A_14.raw	1	Q9UKS6|PACN3_HUMAN	595328	583593	748091	727717	717566	763381	696018	693743	643912	738518	1	0.98	1.26	1.22	1.21	1.28	1.17	1.17	1.08	1.24	TMT10plex
A(+229.16)AEDLFVNIR	123.15	32.97	1375.77	0.4	688.891	33.4793	2	12096	220721_Shining_TC_TMT10_A_14.raw	1	Q9Y2A7|NCKP1_HUMAN	494178	569890	584633	579148	589873	590683	420124	465076	499486	435559	1	1.15	1.18	1.17	1.19	1.2	0.85	0.94	1.01	0.88	TMT10plex
A(+229.16)AEDSPYWVSPAYSK(+229.16)	122.79	36.8	2128.09	-0.1	1065.05	31.8214	2	11472	220721_Shining_TC_TMT10_A_14.raw	1	Q9NW82|WDR70_HUMAN	54414.9	42560.4	60233	59824.4	60389.7	57303	61535	58339.4	50247.7	61556.3	1	0.78	1.11	1.1	1.11	1.05	1.13	1.07	0.92	1.13	TMT10plex; TMT10plex
A(+229.16)AEDSPYWVSPAYSK(+229.16)	122.78	30.01	2128.09	1.3	710.371	31.8491	3	11481	220721_Shining_TC_TMT10_A_14.raw	1	Q9NW82|WDR70_HUMAN	174945	181212	218880	212929	218884	218824	210587	213405	190004	207692	1	1.04	1.25	1.22	1.25	1.25	1.2	1.22	1.09	1.19	TMT10plex; TMT10plex
A(+229.16)AEEAASTLASSIHPEQC(+57.02)IK(+229.16)	121.9	35.76	2570.34	-1.9	857.786	31.9217	3	11526	220721_Shining_TC_TMT10_A_11.raw	1	Q7Z460|CLAP1_HUMAN	134068	146699	169108	166214	167783	171002	166489	160402	162459	161499	1	1.09	1.26	1.24	1.25	1.28	1.24	1.2	1.21	1.2	TMT10plex; Carbamidomethylation; TMT10plex
A(+229.16)AEEAASTLASSIHPEQC(+57.02)IK(+229.16)	121.1	35.27	2570.34	-4.8	643.59	31.9818	4	11583	220721_Shining_TC_TMT10_A_11.raw	1	Q7Z460|CLAP1_HUMAN	67995.7	68619.1	73339.6	74980.9	81246.9	96255.6	97935.5	123166	110866	93735.7	1	1.01	1.08	1.1	1.19	1.42	1.44	1.81	1.63	1.38	TMT10plex; Carbamidomethylation; TMT10plex
A(+229.16)AEEAEEAR	65.56	35.91	1203.59	-0.6	602.804	6.8812	2	2241	220721_Shining_TC_TMT10_A_13.raw	1	Q15149|PLEC_HUMAN	190362	184196	223209	251606	218692	260020	205619	232136	196369	261659	1	0.97	1.17	1.32	1.15	1.37	1.08	1.22	1.03	1.37	TMT10plex
A(+229.16)AEEAEEAR	123.14	33.43	1203.59	-1.8	602.803	7.014	2	2170	220721_Shining_TC_TMT10_A_14.raw	1	Q15149|PLEC_HUMAN	74146.6	60202.4	86213.9	69798.7	73093.2	67991.6	70055.3	61301.7	60531.7	56388.4	1	0.81	1.16	0.94	0.99	0.92	0.94	0.83	0.82	0.76	TMT10plex
A(+229.16)AEEAEEAR	106.25	34.16	1203.59	-1.8	602.803	7.014	2	2350	220721_Shining_TC_TMT10_A_14.raw	1	Q15149|PLEC_HUMAN	75772.7	67159.3	98853.4	80510.8	88019.4	82225.8	82199.5	76546	83445.5	72565.6	1	0.89	1.3	1.06	1.16	1.09	1.08	1.01	1.1	0.96	TMT10plex
A(+229.16)AEEAFVNDIDESSPGTEWER	119.26	34.76	2580.18	3.5	861.071	38.7135	3	13774	220721_Shining_TC_TMT10_A_07.raw	1	P09496|CLCA_HUMAN	202648	243456	256108	260196	275110	273078	245164	255881	228717	250009	1	1.2	1.26	1.28	1.36	1.35	1.21	1.26	1.13	1.23	TMT10plex
A(+229.16)AEEAFVNDIDESSPGTEWER	119.96	37.08	2580.18	4.1	1291.1	38.7163	2	13768	220721_Shining_TC_TMT10_A_07.raw	1	P09496|CLCA_HUMAN	51012.6	52457.3	71982.1	58621.1	71733.1	71374.2	72320.6	70051.2	55114.3	66617.2	1	1.03	1.41	1.15	1.41	1.4	1.42	1.37	1.08	1.31	TMT10plex
A(+229.16)AEEAK(+229.16)	65.55	33.2	1075.63	1.3	538.822	6.1222	2	1933	220721_Shining_TC_TMT10_A_02.raw	1	Q96DT7|ZBT10_HUMAN:Q9Y617|SERC_HUMAN:Q9UBI9|HDC_HUMAN:P35241|RADI_HUMAN:Q86VL8|S47A2_HUMAN	41686.5	38345.8	45627.6	47259.7	56081.5	46848	57935.3	53668.2	48312.5	61352.2	1	0.92	1.09	1.13	1.35	1.12	1.39	1.29	1.16	1.47	TMT10plex; TMT10plex
A(+229.16)AEEAK(+229.16)	53.77	33.49	1075.63	1.3	538.822	6.1222	2	2124	220721_Shining_TC_TMT10_A_02.raw	1	Q96DT7|ZBT10_HUMAN:Q9Y617|SERC_HUMAN:Q9UBI9|HDC_HUMAN:P35241|RADI_HUMAN:Q86VL8|S47A2_HUMAN	65617.7	70755.7	79301.3	86270.9	102998	90070.9	97224.2	88005.9	81672.3	90281.1	1	1.08	1.21	1.31	1.57	1.37	1.48	1.34	1.24	1.38	TMT10plex; TMT10plex
A(+229.16)AEEAK(+229.16)K(+229.16)	79.19	34.93	1432.89	0.7	717.451	8.1663	2	2706	220721_Shining_TC_TMT10_A_12.raw	1	Q9Y617|SERC_HUMAN:Q9UBI9|HDC_HUMAN:Q86VL8|S47A2_HUMAN	164223	197115	186161	197981	218233	209538	222335	183854	185571	159147	1	1.2	1.13	1.21	1.33	1.28	1.35	1.12	1.13	0.97	TMT10plex; TMT10plex; TMT10plex
A(+229.16)AEEAK(+229.16)K(+229.16)	105.67	36.74	1432.89	3.3	478.637	8.2816	3	2722	220721_Shining_TC_TMT10_A_11.raw	1	Q9Y617|SERC_HUMAN:Q9UBI9|HDC_HUMAN:Q86VL8|S47A2_HUMAN	1.16325e+06	1.54704e+06	1.3649e+06	1.563e+06	1.6122e+06	1506086	1.47739e+06	1.34161e+06	1.18785e+06	1.12566e+06	1	1.33	1.17	1.34	1.39	1.29	1.27	1.15	1.02	0.97	TMT10plex; TMT10plex; TMT10plex
A(+229.16)AEEAK(+229.16)K(+229.16)FGTINIVHPK(+229.16)	114.15	32.28	2768.67	-5.2	554.739	22.1957	5	7572	220721_Shining_TC_TMT10_A_06.raw	0	Q9Y617|SERC_HUMAN	89940.1	100521	113370	110582	120649	133351	219106	226071	178718	254448	1	1.12	1.26	1.23	1.34	1.48	2.44	2.51	1.99	2.83	TMT10plex; TMT10plex; TMT10plex; TMT10plex
A(+229.16)AEEEDEADPK(+229.16)	121.85	35.09	1660.82	-0.5	831.417	12.4921	2	4246	220721_Shining_TC_TMT10_A_15.raw	1	P20962|PTMS_HUMAN	19730.2	22894.2	27473.9	26525.1	25765	23227.1	21488.3	21600.4	19200.8	19476.6	1	1.16	1.39	1.34	1.31	1.18	1.09	1.09	0.97	0.99	TMT10plex; TMT10plex
A(+229.16)AEEEDEADPK(+229.16)R	121.67	38.65	1816.92	0	606.648	9.94	3	3362	220721_Shining_TC_TMT10_A_03.raw	1	P20962|PTMS_HUMAN	147956	186933	186693	225547	183874	221753	186559	198833	172505	191470	1	1.26	1.26	1.52	1.24	1.5	1.26	1.34	1.17	1.29	TMT10plex; TMT10plex
A(+229.16)AEEEDEADPK(+229.16)R	126.37	35.1	1816.92	0.8	909.468	9.4775	2	3199	220721_Shining_TC_TMT10_A_04.raw	1	P20962|PTMS_HUMAN	14959.4	15315.1	20333.3	19960.9	22254.3	17325	20843.6	18260.1	14118.2	16653	1	1.02	1.36	1.33	1.49	1.16	1.39	1.22	0.94	1.11	TMT10plex; TMT10plex
A(+229.16)AEEEDEADPK(+229.16)R	126.84	35.21	1816.92	0.3	606.648	9.4817	3	3152	220721_Shining_TC_TMT10_A_04.raw	1	P20962|PTMS_HUMAN	161399	169914	206475	219268	209882	188584	186353	186035	184956	165277	1	1.05	1.28	1.36	1.3	1.17	1.15	1.15	1.15	1.02	TMT10plex; TMT10plex
A(+229.16)AEEEK(+229.16)	97.49	32.03	1133.63	0	567.824	7.1113	2	2296	220721_Shining_TC_TMT10_A_12.raw	1	O15427|MOT4_HUMAN:P48788|TNNI2_HUMAN:P30566|PUR8_HUMAN:O95072|REC8_HUMAN:Q02952|AKA12_HUMAN:Q9UH65|SWP70_HUMAN	38496.6	38162.4	45197.4	41152.4	49612.1	37784.1	36641.6	30890.8	32702.8	29818.4	1	0.99	1.17	1.07	1.29	0.98	0.95	0.8	0.85	0.77	TMT10plex; TMT10plex
A(+229.16)AEEEK(+229.16)K(+229.16)R	53.05	36.6	1646.99	1.1	412.756	4.3234	4	1239	220721_Shining_TC_TMT10_A_10.raw	1	Q9UH65|SWP70_HUMAN	84371.5	96638.9	102510	105641	103054	112281	121544	122377	100151	113966	1	1.15	1.21	1.25	1.22	1.33	1.44	1.45	1.19	1.35	TMT10plex; TMT10plex; TMT10plex
A(+229.16)AEEEPSTSATVPMSK(+229.16)	126.71	36.04	2092.08	-2	1047.04	20.1804	2	7286	220721_Shining_TC_TMT10_A_04.raw	1	Q13356|PPIL2_HUMAN	24423.5	25453.7	31847.2	35934	37107	31398.4	31669.8	33271.5	25594.4	34354.2	1	1.04	1.3	1.47	1.52	1.29	1.3	1.36	1.05	1.41	TMT10plex; TMT10plex
A(+229.16)AEEFVNIYYETMDK(+229.16)	112.37	31.65	2280.14	0	761.054	45.2121	3	16362	220721_Shining_TC_TMT10_A_12.raw	1	Q9NPJ8|NXT2_HUMAN	51412.7	55238.1	67793.4	56546.9	60418.7	58560.2	45539.7	49795.1	46934.8	39203	1	1.07	1.32	1.1	1.18	1.14	0.89	0.97	0.91	0.76	TMT10plex; TMT10plex
A(+229.16)AEEFVNVYYTTMDK(+229.16)	122.08	32.38	2238.13	0	747.05	42.317	3	15094	220721_Shining_TC_TMT10_A_15.raw	1	Q9UKK6|NXT1_HUMAN	43184.9	46711.9	51318.9	49212.5	56418.5	53763.2	44341.7	49284.5	41647.8	45579.3	1	1.08	1.19	1.14	1.31	1.24	1.03	1.14	0.96	1.06	TMT10plex; TMT10plex
A(+229.16)AEEGK(+229.16)DYPFAR	121.17	36.37	1810.96	-0.9	604.661	18.3663	3	6477	220721_Shining_TC_TMT10_A_10.raw	1	Q9NPF5|DMAP1_HUMAN	312100	316019	385729	368665	370405	375139	351139	348990	314555	331387	1	1.01	1.24	1.18	1.19	1.2	1.13	1.12	1.01	1.06	TMT10plex; TMT10plex
A(+229.16)AEEIGIK(+229.16)	78.37	35.13	1287.78	-3	644.895	20.7002	2	7417	220721_Shining_TC_TMT10_A_10.raw	1	P11586|C1TC_HUMAN	1.18432e+06	1.15675e+06	1.45175e+06	1.46858e+06	1331866	1.25625e+06	1.2182e+06	1.16251e+06	1.04656e+06	1.0997e+06	1	0.98	1.23	1.24	1.12	1.06	1.03	0.98	0.88	0.93	TMT10plex; TMT10plex
A(+229.16)AEELSK(+229.16)	87.23	35.68	1204.71	1.8	603.362	13.4683	2	4200	220721_Shining_TC_TMT10_A_07.raw	1	Q8WUM4|PDC6I_HUMAN	1.5907e+06	1.56946e+06	1.93519e+06	1.91573e+06	1.92605e+06	1.77874e+06	1691950	1.85386e+06	1.57677e+06	1.60959e+06	1	0.99	1.22	1.2	1.21	1.12	1.06	1.17	0.99	1.01	TMT10plex; TMT10plex
A(+229.16)AEEPSK(+229.16)VEEK(+229.16)	124.73	35.87	1903.09	-1.3	952.55	12.8847	2	4565	220721_Shining_TC_TMT10_A_03.raw	1	P29966|MARCS_HUMAN	240579	243432	280384	272561	244474	216378	142090	127540	129305	108842	1	1.01	1.17	1.13	1.02	0.9	0.59	0.53	0.54	0.45	TMT10plex; TMT10plex; TMT10plex
A(+229.16)AEEPSK(+229.16)VEEK(+229.16)	123.29	32.87	1903.09	-1.5	635.369	12.9141	3	4543	220721_Shining_TC_TMT10_A_03.raw	1	P29966|MARCS_HUMAN	9249859	9317454	10414303	10797020	9508288	7.44035e+06	5316457	4.75021e+06	4536514	3871344	1	1.01	1.13	1.17	1.03	0.8	0.57	0.51	0.49	0.42	TMT10plex; TMT10plex; TMT10plex
A(+229.16)AEEPSK(+229.16)VEEK(+229.16)	119.64	34.34	1903.09	0.1	635.37	12.4099	3	4362	220721_Shining_TC_TMT10_A_02.raw	1	P29966|MARCS_HUMAN	685256	824701	772284	962746	674435	768779	414274	489940	361972	407292	1	1.2	1.13	1.4	0.98	1.12	0.6	0.71	0.53	0.59	TMT10plex; TMT10plex; TMT10plex
A(+229.16)AEEQGDDQDSEK(+229.16)	121.21	36.6	1878.88	-1	940.449	9.4801	2	3118	220721_Shining_TC_TMT10_A_15.raw	1	Q1KMD3|HNRL2_HUMAN	31785.5	33018.4	32503.8	33918.7	31465.3	30567.7	12886.6	10234.5	12866.8	10749.1	1	1.04	1.02	1.07	0.99	0.96	0.41	0.32	0.4	0.34	TMT10plex; TMT10plex
A(+229.16)AEEQLSAR	113.81	35.54	1202.65	0.4	602.33	9.7198	2	3256	220721_Shining_TC_TMT10_A_13.raw	1	Q96CS2|HAUS1_HUMAN	596267	601952	741381	692243	723088	775352	698197	765104	702016	663862	1	1.01	1.24	1.16	1.21	1.3	1.17	1.28	1.18	1.11	TMT10plex
A(+229.16)AEESASQIQSSAQR	122.9	35.99	1790.9	1.1	597.973	12.3172	3	4264	220721_Shining_TC_TMT10_A_14.raw	1	Q13751|LAMB3_HUMAN	753924	661714	863036	839984	924626	980755	828854	864287	747082	906049	1	0.88	1.14	1.11	1.23	1.3	1.1	1.15	0.99	1.2	TMT10plex
A(+229.16)AEESASQIQSSAQR	122.95	36	1790.9	1.1	896.456	12.3178	2	4207	220721_Shining_TC_TMT10_A_14.raw	1	Q13751|LAMB3_HUMAN	31312.6	29123.5	34690.9	32438.2	31502.7	41638.4	36776.4	41046.1	36190.3	37477.4	1	0.93	1.11	1.04	1.01	1.33	1.17	1.31	1.16	1.2	TMT10plex
A(+229.16)AEETNM(+15.99)EK(+229.16)	115.15	37.04	1495.76	0.2	748.887	8.196	2	2725	220721_Shining_TC_TMT10_A_12.raw	1	Q9UHB6|LIMA1_HUMAN	362675	334767	464689	400984	426720	483315	421779	408648	533758	442774	1	0.92	1.28	1.11	1.18	1.33	1.16	1.13	1.47	1.22	TMT10plex; Oxidation (M); TMT10plex	M7:Oxidation (M):1000.00
A(+229.16)AEETNMEK(+229.16)	118.64	32.71	1479.76	-2	740.888	12.8764	2	4340	220721_Shining_TC_TMT10_A_15.raw	1	Q9UHB6|LIMA1_HUMAN	138192	131837	173454	162416	172511	156481	149488	159816	121773	153247	1	0.95	1.26	1.18	1.25	1.13	1.08	1.16	0.88	1.11	TMT10plex; TMT10plex
A(+229.16)AEETNMEK(+229.16)K(+229.16)	121.29	35.53	1837.02	-3.9	613.346	11.854	3	3879	220721_Shining_TC_TMT10_A_08.raw	1	Q9UHB6|LIMA1_HUMAN	157211	146416	187534	182212	185458	187861	176947	194955	153363	201508	1	0.93	1.19	1.16	1.18	1.19	1.13	1.24	0.98	1.28	TMT10plex; TMT10plex; TMT10plex
A(+229.16)AEEVEAK(+229.16)	70.71	37.71	1303.74	0.4	652.877	12.8408	2	4377	220721_Shining_TC_TMT10_A_14.raw	1	Q9NX63|MIC19_HUMAN	623475	603600	722430	715128	689016	744734	664925	718676	616201	667229	1	0.97	1.16	1.15	1.11	1.19	1.07	1.15	0.99	1.07	TMT10plex; TMT10plex
A(+229.16)AEEVEAK(+229.16)	84.32	34.56	1303.74	0.4	652.877	12.8408	2	4570	220721_Shining_TC_TMT10_A_14.raw	1	Q9NX63|MIC19_HUMAN	477799	462152	557967	573643	565475	573129	525217	538856	498672	532858	1	0.97	1.17	1.2	1.18	1.2	1.1	1.13	1.04	1.12	TMT10plex; TMT10plex
A(+229.16)AEFGEPTSEQTGTAAGK(+229.16)	126.91	36.69	2209.13	0.8	1105.57	19.8613	2	7145	220721_Shining_TC_TMT10_A_04.raw	1	O95425|SVIL_HUMAN	42999.8	45660.2	58600.5	56066.7	60414	57735.9	56470	60721.1	48601.9	64805.8	1	1.06	1.36	1.3	1.4	1.34	1.31	1.41	1.13	1.51	TMT10plex; TMT10plex
A(+229.16)AEFGEPTSEQTGTAAGK(+229.16)	126.98	36.83	2209.13	0.9	737.384	19.8654	3	7170	220721_Shining_TC_TMT10_A_04.raw	1	O95425|SVIL_HUMAN	597678	637136	700168	704536	715303	805803	703149	696317	597743	750494	1	1.07	1.17	1.18	1.2	1.35	1.18	1.17	1	1.26	TMT10plex; TMT10plex
A(+229.16)AEFIR	53.8	36.18	934.544	1	468.28	16.7797	2	5977	220721_Shining_TC_TMT10_A_14.raw	1	Q8TBF4|ZCRB1_HUMAN	296128	323726	310083	306722	388996	409190	344191	386854	320612	371835	1	1.09	1.05	1.04	1.31	1.38	1.16	1.31	1.08	1.26	TMT10plex
A(+229.16)AEFNSNLNR	117.17	33.03	1363.7	1.3	682.861	15.7831	2	5537	220721_Shining_TC_TMT10_A_11.raw	1	Q8WUB8|PHF10_HUMAN	204890	212569	247038	245148	256858	265827	204486	203256	216697	212260	1	1.04	1.21	1.2	1.25	1.3	1	0.99	1.06	1.04	TMT10plex
A(+229.16)AEFNSNLNR	120.29	35.1	1363.7	0.4	682.86	15.5755	2	5475	220721_Shining_TC_TMT10_A_10.raw	1	Q8WUB8|PHF10_HUMAN	136289	159496	158046	176114	169837	195975	145581	162115	162763	149092	1	1.17	1.16	1.29	1.25	1.44	1.07	1.19	1.19	1.09	TMT10plex
A(+229.16)AEGAEAQGFSGLFAAYTDHPPPFR	121.67	35.5	2835.38	-0.2	946.134	41.3946	3	14758	220721_Shining_TC_TMT10_A_15.raw	1	Q9P253|VPS18_HUMAN	31031	32047	34205	33272.7	35626.7	36577.3	31638.4	33391.8	26203	32344.4	1	1.03	1.1	1.07	1.15	1.18	1.02	1.08	0.84	1.04	TMT10plex
A(+229.16)AEGGLSSPEFSELC(+57.02)IWLGSQIK(+229.16)	108.9	29.17	2936.54	1.7	1469.28	49.957	2	18248	220721_Shining_TC_TMT10_A_05.raw	1	Q52LJ0|FA98B_HUMAN	40675.9	45282.1	53150.4	48641.7	56112.4	50952.5	47265.4	45774	44585.7	52540.5	1	1.11	1.31	1.2	1.38	1.25	1.16	1.13	1.1	1.29	TMT10plex; Carbamidomethylation; TMT10plex
A(+229.16)AEGGLSSPEFSELC(+57.02)IWLGSQIK(+229.16)	114.97	33.6	2936.54	0.2	979.853	49.9889	3	18253	220721_Shining_TC_TMT10_A_05.raw	1	Q52LJ0|FA98B_HUMAN	147050	136706	177799	159445	161644	186373	178196	161400	158925	181063	1	0.93	1.21	1.08	1.1	1.27	1.21	1.1	1.08	1.23	TMT10plex; Carbamidomethylation; TMT10plex
A(+229.16)AEGGLSSPEFSELC(+57.02)IWLGSQIK(+229.16)	126.77	27.96	2936.54	-0.4	735.141	49.7088	4	18178	220721_Shining_TC_TMT10_A_04.raw	1	Q52LJ0|FA98B_HUMAN	47015.6	50574.8	58222.2	61127.3	57083.2	57631.5	54135.7	54713.5	51896.6	61289.9	1	1.08	1.24	1.3	1.21	1.23	1.15	1.16	1.1	1.3	TMT10plex; Carbamidomethylation; TMT10plex
A(+229.16)AEGGLSSPEFSELC(+57.02)IWLGSQIK(+229.16)	126.98	29.92	2936.54	-1.8	979.851	49.7088	3	18156	220721_Shining_TC_TMT10_A_04.raw	1	Q52LJ0|FA98B_HUMAN	136700	130587	163701	159271	162250	159133	157297	159673	149169	177580	1	0.96	1.2	1.17	1.19	1.16	1.15	1.17	1.09	1.3	TMT10plex; Carbamidomethylation; TMT10plex
A(+229.16)AEGSPGTPDESTPPPR	113.29	35.96	1893.93	1.7	947.972	10.6693	2	3130	220721_Shining_TC_TMT10_A_07.raw	1	Q14696|MESD_HUMAN	8366.08	4394.28	7335.08	6965.77	9209.49	7840.02	7303.95	7796.28	7272.35	8244.1	1	0.53	0.88	0.83	1.1	0.94	0.87	0.93	0.87	0.99	TMT10plex
A(+229.16)AEGVSAADM(+15.99)AK(+229.16)	126.88	36.53	1593.84	0.9	797.93	13.3856	2	4685	220721_Shining_TC_TMT10_A_04.raw	1	Q9NW13|RBM28_HUMAN	73823.7	74830.5	100071	98121.2	90690	101900	88901.6	92301.7	114153	80808.4	1	1.01	1.36	1.33	1.23	1.38	1.2	1.25	1.55	1.09	TMT10plex; Oxidation (M); TMT10plex	M10:Oxidation (M):1000.00
A(+229.16)AEGVSAADMAK(+229.16)	120.27	30.76	1577.85	-3.8	526.955	19.0065	3	6535	220721_Shining_TC_TMT10_A_08.raw	1	Q9NW13|RBM28_HUMAN	259757	275676	307608	295720	314835	309875	304967	345509	289120	347617	1	1.06	1.18	1.14	1.21	1.19	1.17	1.33	1.11	1.34	TMT10plex; TMT10plex
A(+229.16)AEGVSAADMAK(+229.16)	100.13	31.72	1577.85	-3.7	789.929	19.0065	2	6586	220721_Shining_TC_TMT10_A_08.raw	1	Q9NW13|RBM28_HUMAN	404292	395143	505248	431925	494843	497747	390104	419494	343847	415061	1	0.98	1.25	1.07	1.22	1.23	0.96	1.04	0.85	1.03	TMT10plex; TMT10plex
A(+229.16)AEGVSAADMAK(+229.16)	112.41	36.71	1577.85	0.8	789.932	18.0444	2	5970	220721_Shining_TC_TMT10_A_07.raw	1	Q9NW13|RBM28_HUMAN	372358	367841	447264	441015	440829	466584	362169	410130	318604	388596	1	0.99	1.2	1.18	1.18	1.25	0.97	1.1	0.86	1.04	TMT10plex; TMT10plex
A(+229.16)AEGWSAPILTLAR	116.09	33	1683.95	-4.3	842.979	38.3693	2	13704	220721_Shining_TC_TMT10_A_06.raw	0	Q96T51|RUFY1_HUMAN	252706	285201	336041	326960	320545	321220	284082	303545	258852	294471	1	1.13	1.33	1.29	1.27	1.27	1.12	1.2	1.02	1.17	TMT10plex
A(+229.16)AEHEVPLQER	122.05	30.38	1506.8	0.6	503.274	9.6586	3	3333	220721_Shining_TC_TMT10_A_11.raw	1	Q9P260|RELCH_HUMAN	231871	213717	299876	309179	284470	297934	266669	273349	246982	287593	1	0.92	1.29	1.33	1.23	1.28	1.15	1.18	1.07	1.24	TMT10plex
A(+229.16)AEIAK(+229.16)	57.43	31.47	1059.67	-1	530.841	14.205	2	4906	220721_Shining_TC_TMT10_A_15.raw	1	P42262|GRIA2_HUMAN:P42261|GRIA1_HUMAN	409020	383272	480743	439039	446683	445977	378462	357819	354106	361793	1	0.94	1.18	1.07	1.09	1.09	0.93	0.87	0.87	0.88	TMT10plex; TMT10plex
A(+229.16)AEILAR	49.83	31.16	971.597	1.4	486.806	16.3961	2	5754	220721_Shining_TC_TMT10_A_13.raw	1	P05023|AT1A1_HUMAN	275243	268759	337005	329312	328426	366670	304733	315600	300921	326980	1	0.98	1.22	1.2	1.19	1.33	1.11	1.15	1.09	1.19	TMT10plex
A(+229.16)AEILAR	34.9	35	971.597	1.1	486.806	16.3185	2	5829	220721_Shining_TC_TMT10_A_12.raw	1	P05023|AT1A1_HUMAN	1250371	1.14933e+06	1.48474e+06	1.46916e+06	1.49605e+06	1.50078e+06	1.49528e+06	1.4133e+06	1.38414e+06	1.50199e+06	1	0.92	1.19	1.17	1.2	1.2	1.2	1.13	1.11	1.2	TMT10plex
A(+229.16)AEILAR	67.08	30.03	971.597	0.5	486.806	16.1916	2	5660	220721_Shining_TC_TMT10_A_14.raw	1	P05023|AT1A1_HUMAN	1.22415e+06	1.04567e+06	1.39168e+06	1.46819e+06	1.42259e+06	1.44848e+06	1.32711e+06	1.33653e+06	1.18994e+06	1.47235e+06	1	0.85	1.14	1.2	1.16	1.18	1.08	1.09	0.97	1.2	TMT10plex
A(+229.16)AEILAR	62.1	34.53	971.597	0.5	486.806	16.1916	2	5856	220721_Shining_TC_TMT10_A_14.raw	1	P05023|AT1A1_HUMAN	361078	355618	419867	416161	424003	452557	380452	452959	384702	414028	1	0.98	1.16	1.15	1.17	1.25	1.05	1.25	1.07	1.15	TMT10plex
A(+229.16)AEILAR	57.87	35.2	971.597	0.7	486.806	16.6438	2	5776	220721_Shining_TC_TMT10_A_15.raw	1	P05023|AT1A1_HUMAN	116736	119724	139869	127616	133903	128667	118738	111325	113719	119545	1	1.03	1.2	1.09	1.15	1.1	1.02	0.95	0.97	1.02	TMT10plex
A(+229.16)AEINGEVDDDDAGGEWR	124.8	36.8	2146.96	-0.6	1074.49	26.3022	2	9555	220721_Shining_TC_TMT10_A_03.raw	1	Q92614|MY18A_HUMAN	36962.9	36819.4	48040.3	48785.5	51765.2	50513.7	42032	44049.5	41534.8	43532.5	1	1	1.3	1.32	1.4	1.37	1.14	1.19	1.12	1.18	TMT10plex
A(+229.16)AEIYGVTHTR	122.92	33.45	1445.78	1.9	482.936	15.3184	3	5333	220721_Shining_TC_TMT10_A_13.raw	1	Q9HCS7|SYF1_HUMAN	185769	172869	193478	197206	179631	230748	180498	221294	197916	228029	1	0.93	1.04	1.06	0.97	1.24	0.97	1.19	1.07	1.23	TMT10plex
A(+229.16)AEIYGVTHTR	123.06	32.33	1445.78	2.6	482.936	15.1979	3	5355	220721_Shining_TC_TMT10_A_14.raw	1	Q9HCS7|SYF1_HUMAN	203473	213324	269080	267252	243338	254340	215806	217435	218057	218956	1	1.05	1.32	1.31	1.2	1.25	1.06	1.07	1.07	1.08	TMT10plex
A(+229.16)AEK(+229.16)DGIK(+229.16)	73.63	35.58	1517.94	-0.3	506.987	12.3741	3	4098	220721_Shining_TC_TMT10_A_15.raw	1	Q8IZV5|RDH10_HUMAN	359999	372645	432660	426180	394993	409941	267987	312600	260939	298408	1	1.04	1.2	1.18	1.1	1.14	0.74	0.87	0.72	0.83	TMT10plex; TMT10plex; TMT10plex
A(+229.16)AEK(+229.16)LYLADPMK(+229.16)	118.58	33.44	2036.19	1.6	679.74	28.3924	3	10222	220721_Shining_TC_TMT10_A_05.raw	0	P49458|SRP09_HUMAN	763570	736864	935958	892064	978250	1.02604e+06	1.18555e+06	1.28755e+06	988120	1.36289e+06	1	0.97	1.23	1.17	1.28	1.34	1.55	1.69	1.29	1.78	TMT10plex; TMT10plex; TMT10plex
A(+229.16)AEK(+229.16)LYLADPMK(+229.16)	124.95	35.71	2036.19	3.5	1019.11	28.5754	2	10268	220721_Shining_TC_TMT10_A_05.raw	1	P49458|SRP09_HUMAN	70940.5	75514.3	91972.3	85057.4	105410	112566	130949	150371	109606	148593	1	1.06	1.3	1.2	1.49	1.59	1.85	2.12	1.55	2.09	TMT10plex; TMT10plex; TMT10plex
A(+229.16)AEK(+229.16)LYLADPMK(+229.16)AR	115.42	36.9	2263.33	0.2	566.841	23.1011	4	7921	220721_Shining_TC_TMT10_A_06.raw	1	P49458|SRP09_HUMAN	594933	600592	774649	704712	868310	939981	1.55577e+06	1777386	1.24913e+06	2223670	1	1.01	1.3	1.18	1.46	1.58	2.62	2.99	2.1	3.74	TMT10plex; TMT10plex; TMT10plex
A(+229.16)AEK(+229.16)VSEAR	85.01	35.63	1417.83	0.5	473.617	8.1969	3	2714	220721_Shining_TC_TMT10_A_12.raw	1	O75348|VATG1_HUMAN	1.91226e+06	1.97171e+06	2.54397e+06	2.24329e+06	2679000	2447177	3.40186e+06	3.32927e+06	3.00753e+06	3.64813e+06	1	1.03	1.33	1.17	1.4	1.28	1.78	1.74	1.57	1.91	TMT10plex; TMT10plex
A(+229.16)AEK(+229.16)VSEAR	113.42	35.37	1417.83	-0.3	709.922	8.2239	2	2723	220721_Shining_TC_TMT10_A_12.raw	1	O75348|VATG1_HUMAN	103702	115164	139498	140983	132766	147841	159597	157898	142841	173744	1	1.11	1.35	1.36	1.28	1.43	1.54	1.52	1.38	1.68	TMT10plex; TMT10plex
A(+229.16)AEK(+229.16)VSEAR	79.81	34.11	1417.83	3.3	473.619	8.3127	3	2754	220721_Shining_TC_TMT10_A_11.raw	1	O75348|VATG1_HUMAN	2.54786e+06	2.82578e+06	3.11219e+06	3.26872e+06	3.42245e+06	3.17768e+06	3466422	3443503	2926312	3.34848e+06	1	1.11	1.22	1.28	1.34	1.25	1.36	1.35	1.15	1.31	TMT10plex; TMT10plex
A(+229.16)AELAK(+229.16)	57.43	31.47	1059.67	-1	530.841	14.205	2	4906	220721_Shining_TC_TMT10_A_15.raw	1	P17568|NDUB7_HUMAN:Q6PI26|SHQ1_HUMAN	409020	383272	480743	439039	446683	445977	378462	357819	354106	361793	1	0.94	1.18	1.07	1.09	1.09	0.93	0.87	0.87	0.88	TMT10plex; TMT10plex
A(+229.16)AELEK(+229.16)	75.02	34.7	1117.67	-3.6	559.843	14.1351	2	4733	220721_Shining_TC_TMT10_A_08.raw	1	Q99549|MPP8_HUMAN:Q96ME7|ZN512_HUMAN:O95900|TRUB2_HUMAN:O60610|DIAP1_HUMAN	1.29158e+06	1359560	1.56621e+06	1.64833e+06	1.59953e+06	1.46262e+06	1.37925e+06	1335169	1.18446e+06	1.18276e+06	1	1.05	1.21	1.28	1.24	1.13	1.07	1.03	0.92	0.92	TMT10plex; TMT10plex
A(+229.16)AELEMELNEHSLVIDTLK(+229.16)EVDETRK(+229.16)	103.15	34.78	3699	2	740.809	40.7128	5	14609	220721_Shining_TC_TMT10_A_08.raw	1	Q9UHV9|PFD2_HUMAN	88535.5	75757.7	97747.5	100551	100737	105685	93706.4	101677	84097.1	99297.4	1	0.86	1.1	1.14	1.14	1.19	1.06	1.15	0.95	1.12	TMT10plex; TMT10plex; TMT10plex
A(+229.16)AELEMELNEHSLVIDTLK(+229.16)EVDETRK(+229.16)	124.08	32.88	3699	-3.7	740.805	40.7508	5	14916	220721_Shining_TC_TMT10_A_09.raw	1	Q9UHV9|PFD2_HUMAN	174687	154124	207292	180919	205183	201700	255737	264967	217126	279159	1	0.88	1.19	1.04	1.17	1.15	1.46	1.52	1.24	1.6	TMT10plex; TMT10plex; TMT10plex
A(+229.16)AELEPDQLLAWQGLANLYEK(+229.16)	117.19	33.96	2829.53	-0.6	944.184	49.4539	3	17983	220721_Shining_TC_TMT10_A_02.raw	1	Q6PGP7|TTC37_HUMAN	91339.4	99954.6	122536	112905	126834	134255	101789	99126.2	84580	112847	1	1.09	1.34	1.24	1.39	1.47	1.11	1.09	0.93	1.24	TMT10plex; TMT10plex
A(+229.16)AELERK(+229.16)	51.86	35.62	1273.78	-0.8	425.599	9.9604	3	3397	220721_Shining_TC_TMT10_A_12.raw	0	O15127|SCAM2_HUMAN	1.00347e+06	905840	1.17012e+06	1.02023e+06	1064169	1.10302e+06	996549	1002193	851998	873938	1	0.9	1.17	1.02	1.06	1.1	0.99	1	0.85	0.87	TMT10plex; TMT10plex
A(+229.16)AELERK(+229.16)	45.31	35.63	1273.78	2.5	425.6	10.1759	3	3473	220721_Shining_TC_TMT10_A_11.raw	0	O15127|SCAM2_HUMAN	1.25108e+06	1.14371e+06	1.59375e+06	1.41219e+06	1.37097e+06	1.59292e+06	1.32602e+06	1.31296e+06	1.18254e+06	1.37992e+06	1	0.91	1.27	1.13	1.1	1.27	1.06	1.05	0.95	1.1	TMT10plex; TMT10plex
A(+229.16)AELETDIR	109.2	35.03	1245.68	2.9	623.847	19.5685	2	6945	220721_Shining_TC_TMT10_A_14.raw	1	O94906|PRP6_HUMAN	619367	585624	737487	681118	789378	814666	792099	788868	798226	765477	1	0.95	1.19	1.1	1.27	1.32	1.28	1.27	1.29	1.24	TMT10plex
A(+229.16)AELFGLTAEEVYLVHDELDK(+229.16)PLGR	115.29	36.34	3242.76	1.3	811.698	47.0606	4	16966	220721_Shining_TC_TMT10_A_13.raw	1	Q86Y79|PTH_HUMAN	28188.3	28018.9	35759.9	34464.8	33870.8	36593.1	30646.4	43153.4	34538.8	40782.8	1	0.99	1.27	1.22	1.2	1.3	1.09	1.53	1.23	1.45	TMT10plex; TMT10plex
A(+229.16)AELFGLTAEEVYLVHDELDK(+229.16)PLGR	115.4	36.94	3242.76	0.1	1081.93	46.8617	3	16924	220721_Shining_TC_TMT10_A_14.raw	1	Q86Y79|PTH_HUMAN	18478	24152.6	21044.1	20598.1	22267	24245	20274.1	22167.8	19957.1	23216.8	1	1.31	1.14	1.11	1.21	1.31	1.1	1.2	1.08	1.26	TMT10plex; TMT10plex
A(+229.16)AELFGLTAEEVYLVHDELDK(+229.16)PLGR	99.62	36.7	3242.76	-1.2	811.696	46.8937	4	16884	220721_Shining_TC_TMT10_A_14.raw	1	Q86Y79|PTH_HUMAN	64307.9	62944.5	92808.9	83835.8	97982.4	91988.8	99076.1	118177	68308.3	100737	1	0.98	1.44	1.3	1.52	1.43	1.54	1.84	1.06	1.57	TMT10plex; TMT10plex
A(+229.16)AELFHQLSQALEVLTDAAAR	117.52	32.16	2482.34	0.5	621.592	51.9492	4	18700	220721_Shining_TC_TMT10_A_08.raw	1	Q9NVM6|DJC17_HUMAN	9631.87	9447.94	9463.24	10281.5	11032.6	9550.79	9317.23	9672.1	7193.17	10580	1	0.98	0.98	1.07	1.15	0.99	0.97	1	0.75	1.1	TMT10plex
A(+229.16)AELFHQLSQALEVLTDAAAR	116.67	28.39	2482.34	-0.1	828.453	51.9793	3	18693	220721_Shining_TC_TMT10_A_08.raw	1	Q9NVM6|DJC17_HUMAN	65609.6	65254	74224.1	79879.5	73976.8	72764.3	75920.6	71697.4	65440.6	71565.5	1	0.99	1.13	1.22	1.13	1.11	1.16	1.09	1	1.09	TMT10plex
A(+229.16)AELFVETIAK(+229.16)	124.68	34.91	1648.98	-5.9	825.493	41.0225	2	14984	220721_Shining_TC_TMT10_A_03.raw	1	Q9NR33|DPOE4_HUMAN	108760	120937	136814	133404	129056	130428	125155	124462	115291	116317	1	1.11	1.26	1.23	1.19	1.2	1.15	1.14	1.06	1.07	TMT10plex; TMT10plex
A(+229.16)AELFVETIAK(+229.16)	125.13	36.27	1648.98	0.5	825.498	40.1176	2	14694	220721_Shining_TC_TMT10_A_04.raw	1	Q9NR33|DPOE4_HUMAN	375168	388444	425615	423574	437852	431339	373349	388273	332101	354501	1	1.04	1.13	1.13	1.17	1.15	1	1.03	0.89	0.94	TMT10plex; TMT10plex
A(+229.16)AELIANSLATAGDGLIELR	124.92	36.5	2226.24	-2.8	743.086	49.8303	3	18084	220721_Shining_TC_TMT10_A_03.raw	1	P35232|PHB1_HUMAN	19778.2	18640.5	20449.8	20186.4	22480.1	25891.4	20401.6	23105.7	22075	23534.8	1	0.94	1.03	1.02	1.14	1.31	1.03	1.17	1.12	1.19	TMT10plex
A(+229.16)AELIANSLATAGDGLIELR	114.38	34.21	2226.24	-1.1	743.087	49.2308	3	17897	220721_Shining_TC_TMT10_A_02.raw	1	P35232|PHB1_HUMAN	5203.38	6616.99	7427.73	7274.82	11208.3	9262.12	8081.11	9187.73	8154.71	9241.5	1	1.27	1.43	1.4	2.15	1.78	1.55	1.77	1.57	1.78	TMT10plex
A(+229.16)AELIANSLATAGDGLIELR	126.79	24.06	2226.24	-7.1	1114.12	49.4728	2	17998	220721_Shining_TC_TMT10_A_05.raw	1	P35232|PHB1_HUMAN	363423	381629	431881	448059	401169	414274	360103	389028	324619	369510	1	1.05	1.19	1.23	1.1	1.14	0.99	1.07	0.89	1.02	TMT10plex
A(+229.16)AELIANSLATAGDGLIELR	126.28	24.55	2226.24	-6	743.084	49.4761	3	18014	220721_Shining_TC_TMT10_A_05.raw	1	P35232|PHB1_HUMAN	260738	336891	341504	403571	310888	371590	354583	330544	314508	331037	1	1.29	1.31	1.55	1.19	1.43	1.36	1.27	1.21	1.27	TMT10plex
A(+229.16)AELIANSLATAGDGLIELR	126.32	23.1	2226.24	1	743.089	49.8931	3	18201	220721_Shining_TC_TMT10_A_05.raw	1	P35232|PHB1_HUMAN	76780.5	83459.4	105947	103521	102808	109647	96865.4	101581	88036.8	103872	1	1.09	1.38	1.35	1.34	1.43	1.26	1.32	1.15	1.35	TMT10plex
A(+229.16)AELIANSLATAGDGLIELR	122.02	28.61	2226.24	1	743.089	49.8931	3	18394	220721_Shining_TC_TMT10_A_05.raw	1	P35232|PHB1_HUMAN	62233.6	57763.1	72219.6	73000.5	76994.8	77148.9	77579.9	82652	67583.5	89827.4	1	0.93	1.16	1.17	1.24	1.24	1.25	1.33	1.09	1.44	TMT10plex
A(+229.16)AELIANSLATAGDGLIELR	126.49	25.3	2226.24	-0.5	1114.13	49.9691	2	18190	220721_Shining_TC_TMT10_A_05.raw	1	P35232|PHB1_HUMAN	185700	191750	234864	231026	227670	234217	202810	214206	173704	213406	1	1.03	1.26	1.24	1.23	1.26	1.09	1.15	0.94	1.15	TMT10plex
A(+229.16)AELIANSLATAGDGLIELR	106.95	26.36	2226.24	-5.3	743.084	50.8794	3	18751	220721_Shining_TC_TMT10_A_05.raw	1	P35232|PHB1_HUMAN	57840.6	56096.7	69175.6	63484.3	70322.7	65801.7	56714.9	59516.5	53062.2	59864.7	1	0.97	1.2	1.1	1.22	1.14	0.98	1.03	0.92	1.03	TMT10plex
A(+229.16)AELIANSLATAGDGLIELR	127	26.02	2226.24	-2.2	743.086	49.2214	3	17938	220721_Shining_TC_TMT10_A_04.raw	1	P35232|PHB1_HUMAN	24730.9	25360.6	27304.5	24686.1	25732.2	31005.6	24368.7	24841.7	23093.1	27899.5	1	1.03	1.1	1	1.04	1.25	0.99	1	0.93	1.13	TMT10plex
A(+229.16)AELIANSLATAGDGLIELR	126.93	31.54	2226.24	-2.3	1114.13	49.222	2	17966	220721_Shining_TC_TMT10_A_04.raw	1	P35232|PHB1_HUMAN	124717	128760	159409	147164	148134	157465	131065	129616	115386	128830	1	1.03	1.28	1.18	1.19	1.26	1.05	1.04	0.93	1.03	TMT10plex
A(+229.16)AELIANSLATAGDGLIELR	124.65	33.22	2226.24	-0.2	743.088	49.7635	3	17864	220721_Shining_TC_TMT10_A_01.raw	1	P35232|PHB1_HUMAN	5647.79	6916.41	9156.6	8137.93	8153.87	6013.99	6613.96	7604.4	6238.48	7806.64	1	1.22	1.62	1.44	1.44	1.06	1.17	1.35	1.1	1.38	TMT10plex
A(+229.16)AELLAR	49.83	31.16	971.597	1.4	486.806	16.3961	2	5754	220721_Shining_TC_TMT10_A_13.raw	1	P54707|AT12A_HUMAN	275243	268759	337005	329312	328426	366670	304733	315600	300921	326980	1	0.98	1.22	1.2	1.19	1.33	1.11	1.15	1.09	1.19	TMT10plex
A(+229.16)AELLAR	34.9	35	971.597	1.1	486.806	16.3185	2	5829	220721_Shining_TC_TMT10_A_12.raw	1	P54707|AT12A_HUMAN	1250371	1.14933e+06	1.48474e+06	1.46916e+06	1.49605e+06	1.50078e+06	1.49528e+06	1.4133e+06	1.38414e+06	1.50199e+06	1	0.92	1.19	1.17	1.2	1.2	1.2	1.13	1.11	1.2	TMT10plex
A(+229.16)AELLAR	67.08	30.03	971.597	0.5	486.806	16.1916	2	5660	220721_Shining_TC_TMT10_A_14.raw	1	P54707|AT12A_HUMAN	1.22415e+06	1.04567e+06	1.39168e+06	1.46819e+06	1.42259e+06	1.44848e+06	1.32711e+06	1.33653e+06	1.18994e+06	1.47235e+06	1	0.85	1.14	1.2	1.16	1.18	1.08	1.09	0.97	1.2	TMT10plex
A(+229.16)AELLAR	62.1	34.53	971.597	0.5	486.806	16.1916	2	5856	220721_Shining_TC_TMT10_A_14.raw	1	P54707|AT12A_HUMAN	361078	355618	419867	416161	424003	452557	380452	452959	384702	414028	1	0.98	1.16	1.15	1.17	1.25	1.05	1.25	1.07	1.15	TMT10plex
A(+229.16)AELLAR	57.87	35.2	971.597	0.7	486.806	16.6438	2	5776	220721_Shining_TC_TMT10_A_15.raw	1	P54707|AT12A_HUMAN	116736	119724	139869	127616	133903	128667	118738	111325	113719	119545	1	1.03	1.2	1.09	1.15	1.1	1.02	0.95	0.97	1.02	TMT10plex
A(+229.16)AELLMSC(+57.02)FR	120.45	35.5	1425.73	2.3	713.875	37.631	2	13383	220721_Shining_TC_TMT10_A_07.raw	1	Q5JVF3|PCID2_HUMAN	436478	431469	523355	521976	534073	549324	476056	505028	423971	487872	1	0.99	1.2	1.2	1.22	1.26	1.09	1.16	0.97	1.12	TMT10plex; Carbamidomethylation
A(+229.16)AELQAQWER	115.87	35.49	1429.75	-3	715.881	22.9109	2	8181	220721_Shining_TC_TMT10_A_10.raw	1	O15020|SPTN2_HUMAN	233828	228338	295252	278954	281842	297770	266007	250259	261974	268677	1	0.98	1.26	1.19	1.21	1.27	1.14	1.07	1.12	1.15	TMT10plex
A(+229.16)AELTATQVEEEEEEEDFRK(+229.16)	123.34	36.9	2810.39	-1	937.802	28.0228	3	10214	220721_Shining_TC_TMT10_A_09.raw	1	O75717|WDHD1_HUMAN	93233.1	92230.6	110589	105403	106254	114490	94706.6	101805	90336.4	98758.6	1	0.99	1.19	1.13	1.14	1.23	1.02	1.09	0.97	1.06	TMT10plex; TMT10plex
A(+229.16)AELWGEQAEAR	116.14	32.74	1558.79	-3.1	780.402	23.7678	2	8365	220721_Shining_TC_TMT10_A_08.raw	1	Q08379|GOGA2_HUMAN	33931.7	32520.3	41827.9	37833.6	42905.8	40088.9	39334.3	40934.5	36936.7	36223.1	1	0.96	1.23	1.11	1.26	1.18	1.16	1.21	1.09	1.07	TMT10plex
A(+229.16)AEMLSQLDLFSRNEDLEEIASTDLK(+229.16)	106.28	28.69	3395.75	-0.4	849.945	47.7585	4	17213	220721_Shining_TC_TMT10_A_14.raw	1	P78318|IGBP1_HUMAN	47388.4	48190.7	57245.5	46058.4	53325.8	51175.6	52674.2	49454.6	41469.9	39273	1	1.02	1.21	0.97	1.13	1.08	1.11	1.04	0.88	0.83	TMT10plex; TMT10plex
A(+229.16)AEMLSQLDLFSRNEDLEEIASTDLK(+229.16)	107.9	34.09	3395.75	-0.8	849.945	48.0712	4	17162	220721_Shining_TC_TMT10_A_15.raw	1	P78318|IGBP1_HUMAN	15350.6	12948.5	15252.7	14497.5	17412.7	11863.6	13784	11209.2	9338.36	12781	1	0.84	0.99	0.94	1.13	0.77	0.9	0.73	0.61	0.83	TMT10plex; TMT10plex
A(+229.16)AEMLSQLDLFSRNEDLEEIASTDLK(+229.16)	68.97	34.3	3395.75	2.6	1132.93	48.0712	3	17141	220721_Shining_TC_TMT10_A_15.raw	1	P78318|IGBP1_HUMAN	5045.64	4186.34	5811.8	4504.48	6401.5	4427.78	5709.82	3988.9	4874.59	3601.25	1	0.83	1.15	0.89	1.27	0.88	1.13	0.79	0.97	0.71	TMT10plex; TMT10plex
A(+229.16)AENIK(+229.16)	51.88	35.28	1102.68	-2.9	552.343	10.7234	2	3649	220721_Shining_TC_TMT10_A_12.raw	1	O75608|LYPA1_HUMAN:O95372|LYPA2_HUMAN	1.5197e+06	1.64122e+06	1.8738e+06	1738973	1.71627e+06	1.57105e+06	1.60056e+06	1.36674e+06	1.21998e+06	1.24108e+06	1	1.08	1.23	1.14	1.13	1.03	1.05	0.9	0.8	0.82	TMT10plex; TMT10plex
A(+229.16)AENLK(+229.16)	51.88	35.28	1102.68	-2.9	552.343	10.7234	2	3649	220721_Shining_TC_TMT10_A_12.raw	1	Q8IXY8|PPIL6_HUMAN	1.5197e+06	1.64122e+06	1.8738e+06	1738973	1.71627e+06	1.57105e+06	1.60056e+06	1.36674e+06	1.21998e+06	1.24108e+06	1	1.08	1.23	1.14	1.13	1.03	1.05	0.9	0.8	0.82	TMT10plex; TMT10plex
A(+229.16)AEPQEQEFGK(+229.16)	119.81	36.34	1690.89	0.6	564.639	17.8745	3	6432	220721_Shining_TC_TMT10_A_02.raw	1	Q9C0C2|TB182_HUMAN	602617	645535	702005	692181	715210	705583	674616	758877	593475	652299	1	1.07	1.16	1.15	1.19	1.17	1.12	1.26	0.98	1.08	TMT10plex; TMT10plex
A(+229.16)AEPQEQEFGK(+229.16)	119.16	35.34	1690.89	-0.2	846.454	17.9022	2	6392	220721_Shining_TC_TMT10_A_02.raw	1	Q9C0C2|TB182_HUMAN	95567	89623.3	106538	107065	107127	98489.6	101022	104233	94588.7	97265.6	1	0.94	1.11	1.12	1.12	1.03	1.06	1.09	0.99	1.02	TMT10plex; TMT10plex
A(+229.16)AEPQPSSLSYR	81.73	35.76	1533.8	1.5	767.908	15.1347	2	5160	220721_Shining_TC_TMT10_A_05.raw	1	Q6ZNC8|MBOA1_HUMAN	318884	352258	402959	435547	417555	417167	370618	499950	373875	568239	1	1.1	1.26	1.37	1.31	1.31	1.16	1.57	1.17	1.78	TMT10plex
A(+229.16)AEQYTPK(+229.16)	122.29	34.77	1364.77	2.5	455.932	13.243	3	4644	220721_Shining_TC_TMT10_A_11.raw	1	P49327|FAS_HUMAN	2.24771e+06	2.23428e+06	2.9658e+06	2.46864e+06	2.7739e+06	2.613e+06	2.27805e+06	2.12737e+06	1.71197e+06	2.08548e+06	1	0.99	1.32	1.1	1.23	1.16	1.01	0.95	0.76	0.93	TMT10plex; TMT10plex
A(+229.16)AEQYTPK(+229.16)	121.96	33.13	1364.77	1.6	683.394	13.2715	2	4580	220721_Shining_TC_TMT10_A_11.raw	1	P49327|FAS_HUMAN	1.60369e+06	1553179	1953683	1.93254e+06	1.91478e+06	1.92674e+06	1.39346e+06	1.463e+06	1.27501e+06	1.33269e+06	1	0.97	1.22	1.21	1.19	1.2	0.87	0.91	0.8	0.83	TMT10plex; TMT10plex
A(+229.16)AEQYTPK(+229.16)	122.43	37.11	1364.77	1.6	683.394	13.2715	2	4776	220721_Shining_TC_TMT10_A_11.raw	1	P49327|FAS_HUMAN	396563	397924	475716	454604	458408	484273	410193	418525	396578	398866	1	1	1.2	1.15	1.16	1.22	1.03	1.06	1	1.01	TMT10plex; TMT10plex
A(+229.16)AERGDVEK(+229.16)	55.43	32.87	1431.81	-1.1	478.276	7.5822	3	2513	220721_Shining_TC_TMT10_A_03.raw	1	Q9BZF9|UACA_HUMAN	262228	285002	307901	323927	349340	324728	288210	339339	255593	322624	1	1.09	1.17	1.24	1.33	1.24	1.1	1.29	0.97	1.23	TMT10plex; TMT10plex
A(+229.16)AESAEIEPR	65.13	28.58	1300.68	-5.1	651.345	11.614	2	3789	220721_Shining_TC_TMT10_A_08.raw	1	Q9NS91|RAD18_HUMAN	109609	104805	125765	124904	128653	138420	124103	142945	132934	134711	1	0.96	1.15	1.14	1.17	1.26	1.13	1.3	1.21	1.23	TMT10plex
A(+229.16)AESETPGK(+229.16)	122.59	36.61	1346.74	-0.9	674.379	9.6175	2	3291	220721_Shining_TC_TMT10_A_03.raw	1	O76021|RL1D1_HUMAN	369656	379014	429059	442560	387365	364073	261759	245490	218929	226486	1	1.03	1.16	1.2	1.05	0.98	0.71	0.66	0.59	0.61	TMT10plex; TMT10plex
A(+229.16)AESETPGK(+229.16)SPEK(+229.16)	108.26	36.07	2017.13	2.8	673.386	10.5498	3	3059	220721_Shining_TC_TMT10_A_07.raw	1	O76021|RL1D1_HUMAN	85308.7	86467.3	95497.6	98762.3	81945.2	80748.1	50010.4	56448.6	43767.3	47234.2	1	1.01	1.12	1.16	0.96	0.95	0.59	0.66	0.51	0.55	TMT10plex; TMT10plex; TMT10plex
A(+229.16)AESETPGK(+229.16)SPEK(+229.16)	74.78	37.07	2017.13	4.5	505.292	10.7086	4	3212	220721_Shining_TC_TMT10_A_07.raw	1	O76021|RL1D1_HUMAN	202779	242302	264731	272073	262611	284237	305481	346540	331823	344553	1	1.19	1.31	1.34	1.3	1.4	1.51	1.71	1.64	1.7	TMT10plex; TMT10plex; TMT10plex
A(+229.16)AESIDQK(+229.16)NDSQLVIEAYK(+229.16)	118.34	31.18	2808.55	-1.6	937.188	30.7138	3	11092	220721_Shining_TC_TMT10_A_11.raw	1	Q96RU3|FNBP1_HUMAN	94345.6	92588.5	124475	105548	114263	114244	91870.1	93458.4	96857.7	92825.9	1	0.98	1.32	1.12	1.21	1.21	0.97	0.99	1.03	0.98	TMT10plex; TMT10plex; TMT10plex
A(+229.16)AESLADPTEYENLFPGLK(+229.16)	121.64	35.19	2522.33	-0.2	841.784	44.9938	3	16206	220721_Shining_TC_TMT10_A_13.raw	1	P35606|COPB2_HUMAN	186860	180040	232095	212635	220882	213590	161789	149918	135111	144178	1	0.96	1.24	1.14	1.18	1.14	0.87	0.8	0.72	0.77	TMT10plex; TMT10plex
A(+229.16)AESLADPTEYENLFPGLK(+229.16)	121.65	37.12	2522.33	0.4	631.59	45.0284	4	16268	220721_Shining_TC_TMT10_A_13.raw	1	P35606|COPB2_HUMAN	39616.5	41443.7	51906.9	45256.8	43061.6	43902.9	32838.4	29644.1	29498.4	28622	1	1.05	1.31	1.14	1.09	1.11	0.83	0.75	0.74	0.72	TMT10plex; TMT10plex
A(+229.16)AESLADPTEYENLFPGLK(+229.16)	121.66	32.47	2522.33	-1.2	1262.17	45.0284	2	16214	220721_Shining_TC_TMT10_A_13.raw	1	P35606|COPB2_HUMAN	54028.9	49642.8	58494.5	63948.9	58731.6	59711.2	44252.3	41957.1	40120.2	41736.2	1	0.92	1.08	1.18	1.09	1.11	0.82	0.78	0.74	0.77	TMT10plex; TMT10plex
A(+229.16)AESLADPTEYENLFPGLK(+229.16)	115.12	36.88	2522.33	0.8	841.785	44.6879	3	16195	220721_Shining_TC_TMT10_A_12.raw	1	P35606|COPB2_HUMAN	72225.5	75226.3	86439.8	97332.3	80764.4	86300	58248.8	64373.4	55741.8	65990	1	1.04	1.2	1.35	1.12	1.19	0.81	0.89	0.77	0.91	TMT10plex; TMT10plex
A(+229.16)AESLTAIPEPASPQLLETPIHASQIQK(+229.16)	122.1	33.31	3397.89	-0.1	850.479	38.0894	4	13749	220721_Shining_TC_TMT10_A_13.raw	1	Q14676|MDC1_HUMAN	42744.7	41373.1	45960	43369.8	50253.5	48804.2	48146.7	47253	43980.8	41084.8	1	0.97	1.08	1.01	1.18	1.14	1.13	1.11	1.03	0.96	TMT10plex; TMT10plex
A(+229.16)AESLTAIPEPASPQLLETPIHASQIQK(+229.16)	122.87	35.48	3397.89	-0.5	1133.64	37.8903	3	13672	220721_Shining_TC_TMT10_A_14.raw	1	Q14676|MDC1_HUMAN	25200.7	24259.7	32498.1	27966.6	30315.2	31569	24532.5	28004.7	24762.6	31577.8	1	0.96	1.29	1.11	1.2	1.25	0.97	1.11	0.98	1.25	TMT10plex; TMT10plex
A(+229.16)AESLTAIPEPASPQLLETPIHASQIQK(+229.16)	122.74	30.95	3397.89	-1.1	850.478	37.921	4	13752	220721_Shining_TC_TMT10_A_14.raw	1	Q14676|MDC1_HUMAN	56129.6	52215.2	59795.9	61459.7	68151.3	70781.7	68739.8	74338.6	64920.5	75430.5	1	0.93	1.07	1.09	1.21	1.26	1.22	1.32	1.16	1.34	TMT10plex; TMT10plex
A(+229.16)AESPDQK(+229.16)	71.48	36.67	1302.72	-1.2	652.366	8.6078	2	2863	220721_Shining_TC_TMT10_A_03.raw	1	P53985|MOT1_HUMAN	273594	273123	309156	321653	287897	281019	230963	217320	213722	224318	1	1	1.13	1.18	1.05	1.03	0.84	0.79	0.78	0.82	TMT10plex; TMT10plex
A(+229.16)AESPDQK(+229.16)DTDGGPK(+229.16)EEESPV	89.48	36.15	2872.45	-0.2	719.121	17.5105	4	6208	220721_Shining_TC_TMT10_A_10.raw	1	P53985|MOT1_HUMAN	1.56802e+06	1595984	1795412	1.88448e+06	1.98e+06	2.25242e+06	1.87419e+06	2.11295e+06	1695860	2.12178e+06	1	1.02	1.15	1.2	1.26	1.44	1.2	1.35	1.08	1.35	TMT10plex; TMT10plex; TMT10plex
A(+229.16)AESPDQK(+229.16)DTDGGPK(+229.16)EEESPV	111.79	36.72	2872.45	-0.4	958.492	17.5105	3	6207	220721_Shining_TC_TMT10_A_10.raw	1	P53985|MOT1_HUMAN	2.26566e+06	2277034	2.42072e+06	2.54392e+06	2560460	2.92784e+06	2.49204e+06	2565819	2.12474e+06	2756546	1	1.01	1.07	1.12	1.13	1.29	1.1	1.13	0.94	1.22	TMT10plex; TMT10plex; TMT10plex
A(+229.16)AESSSDSSDSDSSEDDEAPSK(+229.16)PAGTTK(+229.16)	107.63	36.42	3444.61	1	1149.21	14.4361	3	5016	220721_Shining_TC_TMT10_A_13.raw	1	Q14978|NOLC1_HUMAN	43416.6	38326.8	51403.9	45570	59434.3	39015.1	35304.9	32728.1	31172.2	26594	1	0.88	1.18	1.05	1.37	0.9	0.81	0.75	0.72	0.61	TMT10plex; TMT10plex; TMT10plex
A(+229.16)AESSSDSSDSDSSEDDEAPSK(+229.16)PAGTTK(+229.16)	121.36	33.11	3444.61	0.6	862.16	14.44	4	5019	220721_Shining_TC_TMT10_A_13.raw	1	Q14978|NOLC1_HUMAN	110306	100583	123865	114396	139951	89063.8	95863.9	89463.2	74839.4	82900.4	1	0.91	1.12	1.04	1.27	0.81	0.87	0.81	0.68	0.75	TMT10plex; TMT10plex; TMT10plex
A(+229.16)AESVSK(+229.16)PDVSEEAPGPSK(+229.16)	106.24	34.84	2571.4	1.7	643.858	18.8172	4	6325	220721_Shining_TC_TMT10_A_07.raw	1	Q9BY42|RTF2_HUMAN	309243	349537	416230	398710	405810	392108	372512	376797	322670	379178	1	1.13	1.35	1.29	1.31	1.27	1.2	1.22	1.04	1.23	TMT10plex; TMT10plex; TMT10plex
A(+229.16)AESVSK(+229.16)PDVSEEAPGPSK(+229.16)	119.88	36.79	2571.4	1.5	858.142	18.8172	3	6324	220721_Shining_TC_TMT10_A_07.raw	1	Q9BY42|RTF2_HUMAN	234598	236150	271491	266358	290899	253447	239055	241979	216725	229993	1	1.01	1.16	1.14	1.24	1.08	1.02	1.03	0.92	0.98	TMT10plex; TMT10plex; TMT10plex
A(+229.16)AETC(+57.02)QEPK(+229.16)	124.66	36.53	1490.78	-0.1	746.398	9.2428	2	3099	220721_Shining_TC_TMT10_A_03.raw	1	Q9P032|NDUF4_HUMAN	88148.6	91982.3	103461	98061.4	100565	90132.8	76215.9	83056.4	79965.3	79740.6	1	1.04	1.17	1.11	1.14	1.02	0.86	0.94	0.91	0.9	TMT10plex; Carbamidomethylation; TMT10plex
A(+229.16)AETHFGFETVSEEEK(+229.16)GGK(+229.16)	106.75	30.53	2739.43	-5.4	685.862	22.8607	4	8018	220721_Shining_TC_TMT10_A_08.raw	1	Q5HYK3|COQ5_HUMAN	154326	147277	180491	185352	167661	164795	140062	152916	130573	147857	1	0.95	1.17	1.2	1.09	1.07	0.91	0.99	0.85	0.96	TMT10plex; TMT10plex; TMT10plex
A(+229.16)AETIIDTK(+229.16)	99.3	35.4	1418.84	-0.9	710.426	22.1559	2	7896	220721_Shining_TC_TMT10_A_09.raw	1	Q9GZS1|RPA49_HUMAN	162699	168130	194278	184284	187214	214631	185880	199017	171350	216175	1	1.03	1.19	1.13	1.15	1.32	1.14	1.22	1.05	1.33	TMT10plex; TMT10plex
A(+229.16)AETIIDTK(+229.16)	76.94	36.56	1418.84	-2.9	710.425	22.4705	2	8088	220721_Shining_TC_TMT10_A_10.raw	1	Q9GZS1|RPA49_HUMAN	645669	691794	746286	727761	787857	895028	793863	841657	799672	818249	1	1.07	1.16	1.13	1.22	1.39	1.23	1.3	1.24	1.27	TMT10plex; TMT10plex
A(+229.16)AETVLK(+229.16)	64.99	37.15	1188.75	3.2	595.383	17.1393	2	5971	220721_Shining_TC_TMT10_A_14.raw	1	P56192|SYMC_HUMAN	571925	529644	686506	655330	633217	618604	496192	503169	450894	482490	1	0.93	1.2	1.15	1.11	1.08	0.87	0.88	0.79	0.84	TMT10plex; TMT10plex
A(+229.16)AETVLK(+229.16)	70.74	35.74	1188.75	-2.1	595.38	17.4448	2	6090	220721_Shining_TC_TMT10_A_15.raw	1	P56192|SYMC_HUMAN	692791	680794	856108	743900	827123	783323	661213	628643	564602	627150	1	0.98	1.24	1.07	1.19	1.13	0.95	0.91	0.81	0.91	TMT10plex; TMT10plex
A(+229.16)AETVLK(+229.16)QQGVLALRPYLQK(+229.16)	118.73	24.63	2912.78	-2.7	729.2	35.6317	4	12576	220721_Shining_TC_TMT10_A_07.raw	1	P56192|SYMC_HUMAN	141939	153044	187732	173075	205531	214010	288888	308330	235712	323905	1	1.08	1.32	1.22	1.45	1.51	2.04	2.17	1.66	2.28	TMT10plex; TMT10plex; TMT10plex
A(+229.16)AEVLNK(+229.16)	63.76	36.69	1201.74	1.3	401.589	17.8213	3	6362	220721_Shining_TC_TMT10_A_03.raw	1	P52272|HNRPM_HUMAN	104774	98403.2	122364	113972	109181	104239	86355.4	83549.7	77593.7	67942.4	1	0.94	1.17	1.09	1.04	0.99	0.82	0.8	0.74	0.65	TMT10plex; TMT10plex
A(+229.16)AEVLNK(+229.16)	65.14	34.91	1201.74	1.2	601.88	17.8552	2	6327	220721_Shining_TC_TMT10_A_03.raw	1	P52272|HNRPM_HUMAN	1.01925e+06	942991	1.19687e+06	1.15865e+06	1109871	1.07342e+06	935561	913614	798443	815104	1	0.93	1.17	1.14	1.09	1.05	0.92	0.9	0.78	0.8	TMT10plex; TMT10plex
A(+229.16)AEVLNK(+229.16)	62.54	36.13	1201.74	-0.8	401.588	17.3776	3	6224	220721_Shining_TC_TMT10_A_02.raw	1	P52272|HNRPM_HUMAN	135048	133896	154847	164821	145172	152038	104704	105052	95698.8	89954.2	1	0.99	1.15	1.22	1.07	1.13	0.78	0.78	0.71	0.67	TMT10plex; TMT10plex
A(+229.16)AEVLNK(+229.16)	64.38	36.51	1201.74	-0.7	601.879	17.3776	2	6188	220721_Shining_TC_TMT10_A_02.raw	1	P52272|HNRPM_HUMAN	1.48604e+06	1.4597e+06	1.63028e+06	1.57361e+06	1.5515e+06	1.46279e+06	1179176	1.32109e+06	1.06453e+06	1.02781e+06	1	0.98	1.1	1.06	1.04	0.98	0.79	0.89	0.72	0.69	TMT10plex; TMT10plex
A(+229.16)AEVLNK(+229.16)HSLSGRPLK(+229.16)	119.76	38.08	2406.47	3.5	482.303	16.8685	5	5523	220721_Shining_TC_TMT10_A_07.raw	1	P52272|HNRPM_HUMAN	1.15832e+06	1.30469e+06	1.69498e+06	1.46309e+06	1.66365e+06	1799542	1.76127e+06	2.07194e+06	1512408	1.7968e+06	1	1.13	1.46	1.26	1.44	1.55	1.52	1.79	1.31	1.55	TMT10plex; TMT10plex; TMT10plex
A(+229.16)AEVLNK(+229.16)HSLSGRPLK(+229.16)	97.92	36.8	2406.47	1.4	602.625	16.9312	4	5524	220721_Shining_TC_TMT10_A_07.raw	1	P52272|HNRPM_HUMAN	606343	648889	773328	713705	804640	837452	862219	962330	810097	874016	1	1.07	1.28	1.18	1.33	1.38	1.42	1.59	1.34	1.44	TMT10plex; TMT10plex; TMT10plex
A(+229.16)AEVWMDEFK(+229.16)ELYYHR	115.16	28.02	2544.29	1	637.08	43.0612	4	15715	220721_Shining_TC_TMT10_A_02.raw	1	Q8IXK2|GLT12_HUMAN	33313.5	28690.2	31394.1	31548.1	38678.7	44674.7	37762.6	41071.9	34043.9	39152.9	1	0.86	0.94	0.95	1.16	1.34	1.13	1.23	1.02	1.18	TMT10plex; TMT10plex
A(+229.16)AEVWMDEYK(+229.16)	124.15	35.88	1698.87	0.8	850.443	32.8861	2	11989	220721_Shining_TC_TMT10_A_09.raw	1	Q10471|GALT2_HUMAN:Q8N4A0|GALT4_HUMAN	136229	127735	160100	157890	154933	150619	117657	112844	110750	117742	1	0.94	1.18	1.16	1.14	1.11	0.86	0.83	0.81	0.86	TMT10plex; TMT10plex
A(+229.16)AEWQLDQPSWSGR	120.44	37.1	1858.92	-2.8	930.463	32.3599	2	11634	220721_Shining_TC_TMT10_A_13.raw	1	Q9NVZ3|NECP2_HUMAN	76915.1	84450.5	98231.2	90184.1	92948.2	93602.8	77844.7	81065.5	78028.7	75194.7	1	1.1	1.28	1.17	1.21	1.22	1.01	1.05	1.01	0.98	TMT10plex
A(+229.16)AFAAEMAATIER	123.19	35.01	1579.82	-2.4	527.614	37.5063	3	13475	220721_Shining_TC_TMT10_A_01.raw	1	Q96PN7|TREF1_HUMAN	6042.11	8249.09	9054.08	8235.13	8195.16	10143.1	8639.07	10910.7	8397.98	7941.68	1	1.37	1.5	1.36	1.36	1.68	1.43	1.81	1.39	1.31	TMT10plex
A(+229.16)AFAHFPELYDFALSNVAEVDTR	127.02	30.03	2811.41	-3.1	938.14	46.1261	3	16871	220721_Shining_TC_TMT10_A_04.raw	1	O60306|AQR_HUMAN	94573.4	83582.7	108238	97036.6	99710	107448	91765.5	101104	91452.5	102498	1	0.88	1.14	1.03	1.05	1.14	0.97	1.07	0.97	1.08	TMT10plex
A(+229.16)AFALGGLGSGFASNREELSALVAPAFAHTSQVLVDK(+229.16)	125.04	36.97	4159.25	-0.6	832.856	45.5143	5	16375	220721_Shining_TC_TMT10_A_06.raw	1	P27708|PYR1_HUMAN	149412	152416	179427	173728	187808	162130	148982	146139	141511	147782	1	1.02	1.2	1.16	1.26	1.09	1	0.98	0.95	0.99	TMT10plex; TMT10plex
A(+229.16)AFALGGLGSGFASNREELSALVAPAFAHTSQVLVDK(+229.16)	125.61	35.07	4159.25	-0.3	1040.82	45.5389	4	16342	220721_Shining_TC_TMT10_A_06.raw	1	P27708|PYR1_HUMAN	295760	307232	350474	334768	382108	328782	317904	332967	280858	298618	1	1.04	1.18	1.13	1.29	1.11	1.07	1.13	0.95	1.01	TMT10plex; TMT10plex
A(+229.16)AFDDAIAELDTLSEESYK(+229.16)	126.61	28.37	2545.28	-1.8	1273.65	50.3444	2	18358	220721_Shining_TC_TMT10_A_05.raw	1	P62258|1433E_HUMAN	244900	223308	274919	267444	236919	203613	169164	156342	151119	132615	1	0.91	1.12	1.09	0.97	0.83	0.69	0.64	0.62	0.54	TMT10plex; TMT10plex
A(+229.16)AFDDAIAELDTLSEESYK(+229.16)	126.89	32.8	2545.28	-1.4	1273.65	50.0713	2	18270	220721_Shining_TC_TMT10_A_04.raw	1	P62258|1433E_HUMAN	212365	225785	244778	257894	213626	203962	154250	133436	132927	119578	1	1.06	1.15	1.21	1.01	0.96	0.73	0.63	0.63	0.56	TMT10plex; TMT10plex
A(+229.16)AFDDAIAELDTLSEESYK(+229.16)	126.99	33.6	2545.28	0.3	849.436	50.077	3	18258	220721_Shining_TC_TMT10_A_04.raw	1	P62258|1433E_HUMAN	209173	210332	244825	254309	200984	202937	147167	142614	133349	113243	1	1.01	1.17	1.22	0.96	0.97	0.7	0.68	0.64	0.54	TMT10plex; TMT10plex
A(+229.16)AFDDAIAELDTLSEESYK(+229.16)D	114.59	36.65	2660.31	-1	887.777	50.2842	3	18307	220721_Shining_TC_TMT10_A_02.raw	1	P62258|1433E_HUMAN	23296.7	24411.1	24493.1	25649.6	26997.7	23901.3	25199.7	25131.9	21742.9	19751.4	1	1.05	1.05	1.1	1.16	1.03	1.08	1.08	0.93	0.85	TMT10plex; TMT10plex
A(+229.16)AFDDAIAELDTLSEESYK(+229.16)DSTLIM(+15.99)QLLR(-0.98)	112.21	27.7	3730.94	2.1	933.744	51.5316	4	18583	220721_Shining_TC_TMT10_A_14.raw	1	P62258|1433E_HUMAN	72535.8	68865.3	66835.6	83162.2	79883.2	80349.6	79932.6	76679.4	64595.3	66737.8	1	0.95	0.92	1.15	1.1	1.11	1.1	1.06	0.89	0.92	TMT10plex; TMT10plex; Oxidation (M); Amidation	M25:Oxidation (M):1000.00;R29:Amidation:1000.00
A(+229.16)AFDDAIAELDTLSEESYK(+229.16)DSTLIM(+15.99)QLLR(-0.98)	121.79	35.75	3730.94	2.1	933.744	51.6442	4	18589	220721_Shining_TC_TMT10_A_01.raw	1	P62258|1433E_HUMAN	32588	32950.1	38130.9	41341.7	35578.8	43443.1	40864.3	40978.2	34099.3	35431.3	1	1.01	1.17	1.27	1.09	1.33	1.25	1.26	1.05	1.09	TMT10plex; TMT10plex; Oxidation (M); Amidation	M25:Oxidation (M):1000.00;R29:Amidation:1000.00
A(+229.16)AFDQR	65.28	36.34	935.503	0.6	468.759	8.8437	2	2931	220721_Shining_TC_TMT10_A_10.raw	1	Q13596|SNX1_HUMAN:Q96PL2|TECTB_HUMAN	604699	624397	732172	715523	763594	650157	571528	575015	562327	562609	1	1.03	1.21	1.18	1.26	1.08	0.95	0.95	0.93	0.93	TMT10plex
A(+229.16)AFENWEVEVTFR	122.89	36.01	1825.92	-1.7	913.966	41.9404	2	15156	220721_Shining_TC_TMT10_A_13.raw	1	P49257|LMAN1_HUMAN	125242	133219	161904	145310	158290	159884	119913	144961	114736	145284	1	1.06	1.29	1.16	1.26	1.28	0.96	1.16	0.92	1.16	TMT10plex
A(+229.16)AFERESDVPLK(+229.16)TEEFEVTK(+229.16)	124.01	36.73	3011.64	-0.7	753.917	29.53	4	10735	220721_Shining_TC_TMT10_A_09.raw	1	Q969H8|MYDGF_HUMAN	173391	192860	228581	212964	267608	288137	373795	429891	342855	452099	1	1.11	1.32	1.23	1.54	1.66	2.16	2.48	1.98	2.61	TMT10plex; TMT10plex; TMT10plex
A(+229.16)AFFVTLDETEEGYRSEDPDTSMDSYAK(+229.16)	113.76	35.57	3631.69	-0.6	908.93	41.0639	4	14728	220721_Shining_TC_TMT10_A_08.raw	1	P50416|CPT1A_HUMAN	118696	111883	135542	140975	142406	139133	126615	139416	94726.8	136516	1	0.94	1.14	1.19	1.2	1.17	1.07	1.17	0.8	1.15	TMT10plex; TMT10plex
A(+229.16)AFFVTLDETEEGYRSEDPDTSMDSYAK(+229.16)	114.91	34.64	3631.69	0.4	1211.57	41.0734	3	14742	220721_Shining_TC_TMT10_A_08.raw	1	P50416|CPT1A_HUMAN	75801.9	64276	92538.3	82624.8	89396.3	91508.4	89645.2	97609.9	64024.7	92790.3	1	0.85	1.22	1.09	1.18	1.21	1.18	1.29	0.84	1.22	TMT10plex; TMT10plex
A(+229.16)AFGC(+57.02)FGNWLATVEQR	120.04	23.18	2055.02	5.6	686.018	46.0861	3	16590	220721_Shining_TC_TMT10_A_07.raw	1	Q8IWA0|WDR75_HUMAN	106093	106197	129098	119196	119606	133846	110686	111735	114685	155778	1	1	1.22	1.12	1.13	1.26	1.04	1.05	1.08	1.47	TMT10plex; Carbamidomethylation
A(+229.16)AFGC(+57.02)FGNWLATVEQR	120	28.58	2055.02	0.8	1028.52	46.1157	2	16592	220721_Shining_TC_TMT10_A_07.raw	1	Q8IWA0|WDR75_HUMAN	150978	142388	185140	156893	177699	178218	148435	145065	154642	146735	1	0.94	1.23	1.04	1.18	1.18	0.98	0.96	1.02	0.97	TMT10plex; Carbamidomethylation
A(+229.16)AFGEEVDAVDTGISR	116.56	35.95	1864.94	0.5	933.476	31.5699	2	11400	220721_Shining_TC_TMT10_A_01.raw	1	O00273|DFFA_HUMAN	188005	193968	230025	246452	224864	232632	195280	212755	176795	196557	1	1.03	1.22	1.31	1.2	1.24	1.04	1.13	0.94	1.05	TMT10plex
A(+229.16)AFGGSGGRGSSSGGGYSSGSSSYGSGGR	91.88	35.82	2729.22	-9.7	910.739	16.7375	3	5824	220721_Shining_TC_TMT10_A_15.raw	0	P35908|K22E_HUMAN	2110.51	2387.54	2299.83	3193.84	1127.2	3443.25	2791.93	1760.4	2365.44	2095.75	1	1.13	1.09	1.51	0.53	1.63	1.32	0.83	1.12	0.99	TMT10plex
A(+229.16)AFGISDSYVD	118.2	28.67	1372.67	0.5	687.343	36.9147	2	13324	220721_Shining_TC_TMT10_A_10.raw	1	Q9UQ35|SRRM2_HUMAN	52526	60444.6	72752.3	73857.5	73445.7	83171.9	66283.5	68716.9	71797.5	71445	1	1.15	1.39	1.41	1.4	1.58	1.26	1.31	1.37	1.36	TMT10plex
A(+229.16)AFGISDSYVDGSSFDPQR	115.01	36.77	2247.06	0.1	750.029	36.5255	3	13179	220721_Shining_TC_TMT10_A_12.raw	1	Q9UQ35|SRRM2_HUMAN	58659.4	62313.5	69491.1	78653.5	72887.8	72572.8	70983.3	66253.6	67078.3	71449.9	1	1.06	1.18	1.34	1.24	1.24	1.21	1.13	1.14	1.22	TMT10plex
A(+229.16)AFGISDSYVDGSSFDPQR	110.33	36.5	2247.06	-2.4	1124.54	36.5503	2	13181	220721_Shining_TC_TMT10_A_12.raw	1	Q9UQ35|SRRM2_HUMAN	34041.3	31722	46296.4	41036	42871.3	47883.8	37420.7	43772.1	32225.9	46115.4	1	0.93	1.36	1.21	1.26	1.41	1.1	1.29	0.95	1.35	TMT10plex
A(+229.16)AFGISDSYVDGSSFDPQRR	116.17	37.16	2403.17	-0.3	802.062	32.2406	3	11364	220721_Shining_TC_TMT10_A_15.raw	1	Q9UQ35|SRRM2_HUMAN	39812.9	40971.5	44960	49799.1	50215	47733.4	47578.4	55356.1	50581.8	49462.2	1	1.03	1.13	1.25	1.26	1.2	1.2	1.39	1.27	1.24	TMT10plex
A(+229.16)AFGISDSYVDGSSFDPQRR	123.22	36.22	2403.17	-1	802.062	32.2273	3	11491	220721_Shining_TC_TMT10_A_01.raw	1	Q9UQ35|SRRM2_HUMAN	94841.3	117418	119376	114193	123271	125184	109393	113127	104715	115885	1	1.24	1.26	1.2	1.3	1.32	1.15	1.19	1.1	1.22	TMT10plex
A(+229.16)AFGLSEAGFNTAC(+57.02)VTK(+229.16)	126.66	37.18	2201.16	0.9	734.726	34.5313	3	12232	220721_Shining_TC_TMT10_A_06.raw	1	P31040|SDHA_HUMAN	2.05661e+06	1.88332e+06	2.52599e+06	2.20257e+06	2.47259e+06	2528893	2288979	2486233	2.05907e+06	2.67416e+06	1	0.92	1.23	1.07	1.2	1.23	1.11	1.21	1	1.3	TMT10plex; Carbamidomethylation; TMT10plex
A(+229.16)AFGLSEAGFNTAC(+57.02)VTK(+229.16)	126.95	37.02	2201.16	1.6	1101.59	34.5544	2	12212	220721_Shining_TC_TMT10_A_06.raw	1	P31040|SDHA_HUMAN	356937	351842	422574	410672	423844	420694	416639	460155	364819	476305	1	0.99	1.18	1.15	1.19	1.18	1.17	1.29	1.02	1.33	TMT10plex; Carbamidomethylation; TMT10plex
A(+229.16)AFGQGSGPIM(+15.99)LDEVQC(+57.02)TGTEASLADC(+57.02)K(+229.16)	124.07	36.35	3386.62	-2.1	1129.88	37.0495	3	13494	220721_Shining_TC_TMT10_A_09.raw	1	Q08380|LG3BP_HUMAN	47866.8	40318.4	57969.7	55291	51108.2	57484	51048.3	54717.2	66713.4	49556.2	1	0.84	1.21	1.16	1.07	1.2	1.07	1.14	1.39	1.04	TMT10plex; Oxidation (M); Carbamidomethylation; Carbamidomethylation; TMT10plex	M11:Oxidation (M):1000.00
A(+229.16)AFGQGSGPIM(+15.99)LDEVQC(+57.02)TGTEASLADC(+57.02)K(+229.16)	118.12	34.32	3386.62	-0.8	847.662	37.0368	4	13413	220721_Shining_TC_TMT10_A_10.raw	1	Q08380|LG3BP_HUMAN	62694.9	59601.9	76923.5	79043.5	80529.7	78769	70249.5	76897.9	69486.4	75028.2	1	0.95	1.23	1.26	1.28	1.26	1.12	1.23	1.11	1.2	TMT10plex; Oxidation (M); Carbamidomethylation; Carbamidomethylation; TMT10plex	M11:Oxidation (M):1000.00
A(+229.16)AFGQGSGPIM(+15.99)LDEVQC(+57.02)TGTEASLADC(+57.02)K(+229.16)	114.57	32.74	3386.62	0.5	1129.88	37.0976	3	13373	220721_Shining_TC_TMT10_A_10.raw	1	Q08380|LG3BP_HUMAN	20851.4	20029.8	22722.8	25156.7	25047.5	23603.8	20277	24079.6	24878.9	29705.3	1	0.96	1.09	1.21	1.2	1.13	0.97	1.15	1.19	1.42	TMT10plex; Oxidation (M); Carbamidomethylation; Carbamidomethylation; TMT10plex	M11:Oxidation (M):1000.00
A(+229.16)AFGQGSGPIM(+15.99)LDEVQC(+57.02)TGTEASLADC(+57.02)K(+229.16)	116.12	36.67	3386.62	-1.9	847.661	39.5694	4	14292	220721_Shining_TC_TMT10_A_10.raw	1	Q08380|LG3BP_HUMAN	99598.8	114306	120249	119062	131638	135316	117171	127236	107167	137332	1	1.15	1.21	1.2	1.32	1.36	1.18	1.28	1.08	1.38	TMT10plex; Oxidation (M); Carbamidomethylation; Carbamidomethylation; TMT10plex	M11:Oxidation (M):1000.00
A(+229.16)AFGQGSGPIM(+15.99)LDEVQC(+57.02)TGTEASLADC(+57.02)K(+229.16)	117.31	34.65	3386.62	-1.4	1129.88	39.6076	3	14253	220721_Shining_TC_TMT10_A_10.raw	1	Q08380|LG3BP_HUMAN	47123	48594.4	60391.3	51671.3	53210.7	58954.4	47251.5	53424.8	45930.1	54259.6	1	1.03	1.28	1.1	1.13	1.25	1	1.13	0.97	1.15	TMT10plex; Oxidation (M); Carbamidomethylation; Carbamidomethylation; TMT10plex	M11:Oxidation (M):1000.00
A(+229.16)AFGQGSGPIMLDEVQC(+57.02)TGTEASLADC(+57.02)K(+229.16)	114.71	37.13	3370.62	0	843.663	39.7299	4	14317	220721_Shining_TC_TMT10_A_10.raw	1	Q08380|LG3BP_HUMAN	87743.5	85505.2	108629	108889	119332	109947	105941	111486	87836.3	115728	1	0.97	1.24	1.24	1.36	1.25	1.21	1.27	1	1.32	TMT10plex; Carbamidomethylation; Carbamidomethylation; TMT10plex
A(+229.16)AFGQGSGPIMLDEVQC(+57.02)TGTEASLADC(+57.02)K(+229.16)	122.19	33.2	3370.62	-0.2	1124.55	39.7299	3	14318	220721_Shining_TC_TMT10_A_10.raw	1	Q08380|LG3BP_HUMAN	86301.4	90155.2	109764	102597	103214	114234	107069	121784	82340.2	114772	1	1.04	1.27	1.19	1.2	1.32	1.24	1.41	0.95	1.33	TMT10plex; Carbamidomethylation; Carbamidomethylation; TMT10plex
A(+229.16)AFIK(+229.16)AEK(+229.16)ENPGLTQDIIMK(+229.16)	126.24	36.83	3132.84	0.6	784.217	31.5997	4	11153	220721_Shining_TC_TMT10_A_06.raw	0	Q9BUL8|PDC10_HUMAN	884857	862848	1.08905e+06	1050274	1.17459e+06	1.13167e+06	1.21363e+06	1.25602e+06	897846	1.28437e+06	1	0.98	1.23	1.19	1.33	1.28	1.37	1.42	1.01	1.45	TMT10plex; TMT10plex; TMT10plex; TMT10plex
A(+229.16)AFLNFFR	121.95	35.08	1213.68	2.7	607.849	42.5645	2	15415	220721_Shining_TC_TMT10_A_11.raw	1	Q5JTZ9|SYAM_HUMAN	24935.8	26070.6	30644.9	29547.1	26885.6	32672	26862.2	25410.6	24919.7	28094.7	1	1.05	1.23	1.18	1.08	1.31	1.08	1.02	1	1.13	TMT10plex
A(+229.16)AFLNFFR	122.34	36.75	1213.68	0.7	607.848	42.1874	2	15229	220721_Shining_TC_TMT10_A_10.raw	1	Q5JTZ9|SYAM_HUMAN	350575	342679	388816	402636	408770	440264	412169	411973	372076	442358	1	0.98	1.11	1.15	1.17	1.26	1.18	1.18	1.06	1.26	TMT10plex
A(+229.16)AFLQYC(+57.02)R	121.65	31.81	1256.65	0.6	629.335	22.9446	2	7881	220721_Shining_TC_TMT10_A_07.raw	1	Q8WUM0|NU133_HUMAN	4.4635e+06	4328208	5613320	5087978	5.39933e+06	5.31459e+06	4.9849e+06	4.98504e+06	4545438	4.7883e+06	1	0.97	1.26	1.14	1.21	1.19	1.12	1.12	1.02	1.07	TMT10plex; Carbamidomethylation
A(+229.16)AFNSGK(+229.16)VDIVAIND	119.4	32.18	1991.11	2.5	664.712	34.7309	3	12625	220721_Shining_TC_TMT10_A_03.raw	1	P04406|G3P_HUMAN	766305	686970	841574	811041	892209	752405	868702	862060	737354	852335	1	0.9	1.1	1.06	1.16	0.98	1.13	1.12	0.96	1.11	TMT10plex; TMT10plex
A(+229.16)AFNSGK(+229.16)VDIVAIND	111.65	36.61	1991.11	1.3	996.563	34.7332	2	12574	220721_Shining_TC_TMT10_A_03.raw	1	P04406|G3P_HUMAN	113086	102543	130243	116840	130087	116805	129005	127770	113119	126561	1	0.91	1.15	1.03	1.15	1.03	1.14	1.13	1	1.12	TMT10plex; TMT10plex
A(+229.16)AFNSGK(+229.16)VDIVAIND	107.58	32.82	1991.11	1.3	996.563	34.7332	2	12767	220721_Shining_TC_TMT10_A_03.raw	1	P04406|G3P_HUMAN	72258.5	75109.5	89063.8	88271.8	88966.3	86177.5	92196.8	89959.7	84112.6	85096.1	1	1.04	1.23	1.22	1.23	1.19	1.28	1.24	1.16	1.18	TMT10plex; TMT10plex
A(+229.16)AFQGAMK(+229.16)	122.7	34.67	1280.73	-3.5	641.371	16.9583	2	5535	220721_Shining_TC_TMT10_A_06.raw	1	Q7Z5J4|RAI1_HUMAN	507243	536206	625984	601094	609443	651243	639710	689145	591081	679062	1	1.06	1.23	1.19	1.2	1.28	1.26	1.36	1.17	1.34	TMT10plex; TMT10plex
A(+229.16)AFQK(+229.16)QNDTPK(+229.16)GPQPPTVSPIR	118.27	31.16	3063.74	1.5	766.944	20.3557	4	6875	220721_Shining_TC_TMT10_A_07.raw	1	P46087|NOP2_HUMAN	138765	150417	184058	162554	217546	233826	311002	371815	284194	434170	1	1.08	1.33	1.17	1.57	1.69	2.24	2.68	2.05	3.13	TMT10plex; TMT10plex; TMT10plex
A(+229.16)AFQLGSPWR	111.23	35.41	1360.75	-4.5	681.377	32.7384	2	11659	220721_Shining_TC_TMT10_A_08.raw	1	P05091|ALDH2_HUMAN	707508	674251	797047	734608	807378	882656	711560	770260	614584	750890	1	0.95	1.13	1.04	1.14	1.25	1.01	1.09	0.87	1.06	TMT10plex
A(+229.16)AFQLGSPWRR	63.88	36.3	1516.85	-0.5	506.623	25.5971	3	9251	220721_Shining_TC_TMT10_A_10.raw	1	P05091|ALDH2_HUMAN	59971.3	64740	76021.1	70175.8	78063.9	84443.2	78786.1	94289	81813.4	93168.3	1	1.08	1.27	1.17	1.3	1.41	1.31	1.57	1.36	1.55	TMT10plex
A(+229.16)AFQSLLDAQADEAVLDHPDLK(+229.16)	115.68	36.1	2824.5	0.4	942.508	41.9038	3	15172	220721_Shining_TC_TMT10_A_12.raw	1	Q9UBI1|COMD3_HUMAN	91455.4	96715.8	118582	115548	108926	104734	83682.7	87648.5	84178.6	81422.7	1	1.06	1.3	1.26	1.19	1.15	0.92	0.96	0.92	0.89	TMT10plex; TMT10plex
A(+229.16)AFQSQYK(+229.16)	121.83	35.89	1399.79	-1.6	700.899	15.8165	2	5104	220721_Shining_TC_TMT10_A_06.raw	1	Q86XP3|DDX42_HUMAN	873967	849050	1.1204e+06	1.01971e+06	1.06638e+06	1.20469e+06	1.07844e+06	1.16235e+06	1.03812e+06	1.36105e+06	1	0.97	1.28	1.17	1.22	1.38	1.23	1.33	1.19	1.56	TMT10plex; TMT10plex
A(+229.16)AFTAFEEAQLPR	121.08	37.58	1678.89	0.8	560.637	36.5155	3	12991	220721_Shining_TC_TMT10_A_15.raw	1	Q96CT7|CC124_HUMAN	18606.8	23361.8	24431.8	25365.8	27223.7	24993.8	26115	22187.5	23339.5	24193.7	1	1.26	1.31	1.36	1.46	1.34	1.4	1.19	1.25	1.3	TMT10plex
A(+229.16)AFTAFEEAQLPR	121.57	33.34	1678.89	-1.6	840.45	36.5155	2	12975	220721_Shining_TC_TMT10_A_15.raw	1	Q96CT7|CC124_HUMAN	36523.6	37114.4	49314.3	43407.2	42086.3	48014.6	40217.8	42119	38397.2	44422.1	1	1.02	1.35	1.19	1.15	1.31	1.1	1.15	1.05	1.22	TMT10plex
A(+229.16)AFTAFEEAQLPR	106.79	36.39	1678.89	-1.2	840.45	36.5026	2	13148	220721_Shining_TC_TMT10_A_01.raw	1	Q96CT7|CC124_HUMAN	447968	442987	579928	553468	542632	512653	478924	440464	405946	442635	1	0.99	1.29	1.24	1.21	1.14	1.07	0.98	0.91	0.99	TMT10plex
A(+229.16)AFTAFEEAQLPR	122.62	36.58	1678.89	-0.7	560.636	36.5633	3	13057	220721_Shining_TC_TMT10_A_01.raw	1	Q96CT7|CC124_HUMAN	12553.1	14013.9	15968.5	14124	13493.8	16181.2	14542.8	14004.7	13871.2	16969.6	1	1.12	1.27	1.13	1.07	1.29	1.16	1.12	1.11	1.35	TMT10plex
A(+229.16)AFTAFEEAQLPR	123.83	35.63	1678.89	-0.7	560.636	36.5633	3	13247	220721_Shining_TC_TMT10_A_01.raw	1	Q96CT7|CC124_HUMAN	23931.1	25380	29572.8	30299	24106.3	29338.2	20509.8	21992.1	20460.7	42261.7	1	1.06	1.24	1.27	1.01	1.23	0.86	0.92	0.85	1.77	TMT10plex
A(+229.16)AFTVSLD	95.53	31.85	1051.58	1.7	526.796	36.5996	2	13375	220721_Shining_TC_TMT10_A_02.raw	1	Q9UKD2|MRT4_HUMAN	5684.34	5701.96	6570.95	6710.61	5471.54	7077.23	5697.71	5556.75	5406.21	6119.01	1	1	1.16	1.18	0.96	1.25	1	0.98	0.95	1.08	TMT10plex
A(+229.16)AFTVSLD	85.77	36.26	1051.58	-1.7	526.794	37.3259	2	13421	220721_Shining_TC_TMT10_A_01.raw	1	Q9UKD2|MRT4_HUMAN	5842.77	5825.07	7463.13	8810.22	7605.46	8573.79	7526.7	9173.88	5867.5	8172.37	1	1	1.28	1.51	1.3	1.47	1.29	1.57	1	1.4	TMT10plex
A(+229.16)AFTVSLDPGPLEQFPHSM(+15.99)EPQLR(-0.98)	119.87	29.16	2910.49	-4.4	971.166	39.4043	3	14176	220721_Shining_TC_TMT10_A_01.raw	0	Q9UKD2|MRT4_HUMAN	58392.7	54479.3	76550.3	74170.5	65028.2	69175.2	57194.4	60736.7	59057.3	58662.7	1	0.93	1.31	1.27	1.11	1.18	0.98	1.04	1.01	1	TMT10plex; Oxidation (M); Amidation	M19:Oxidation (M):1000.00;R24:Amidation:1000.00
A(+229.16)AFTVSLDPGPLEQFPHSMEPQLR	124.94	31.68	2895.48	-0.2	966.167	42.1785	3	15348	220721_Shining_TC_TMT10_A_03.raw	1	Q9UKD2|MRT4_HUMAN	58838.5	63141.4	69461.8	73551.5	67922.3	75100.3	59578.3	67546.7	65650.9	68977.8	1	1.07	1.18	1.25	1.15	1.28	1.01	1.15	1.12	1.17	TMT10plex
A(+229.16)AFTVSLDPGPLEQFPHSMEPQLR	114.57	36.68	2895.48	-1.4	724.876	41.5052	4	15122	220721_Shining_TC_TMT10_A_02.raw	1	Q9UKD2|MRT4_HUMAN	108254	99744.1	125192	121003	129375	136937	125157	142640	112239	134210	1	0.92	1.16	1.12	1.2	1.26	1.16	1.32	1.04	1.24	TMT10plex
A(+229.16)AFTVSLDPGPLEQFPHSMEPQLR	117.22	34.43	2895.48	-1.8	966.165	41.5356	3	15120	220721_Shining_TC_TMT10_A_02.raw	1	Q9UKD2|MRT4_HUMAN	195563	207738	234086	226254	219995	270956	234610	252703	193110	228490	1	1.06	1.2	1.16	1.12	1.39	1.2	1.29	0.99	1.17	TMT10plex
A(+229.16)AFVAYALAFPR	121.94	33.92	1524.87	1.1	509.296	44.1564	3	15976	220721_Shining_TC_TMT10_A_11.raw	1	Q6XQN6|PNCB_HUMAN	8669.81	6528.52	10358.4	7208.12	6359.95	7374.34	9481.65	6589.23	8334.42	7895.33	1	0.75	1.19	0.83	0.73	0.85	1.09	0.76	0.96	0.91	TMT10plex
A(+229.16)AFVAYALAFPR	122.75	28.49	1524.87	0.5	509.296	43.793	3	15822	220721_Shining_TC_TMT10_A_10.raw	1	Q6XQN6|PNCB_HUMAN	4096.42	4431.5	5866.1	4252.22	5558.91	5368.76	5722.45	5370.82	5991.03	6616.31	1	1.08	1.43	1.04	1.36	1.31	1.4	1.31	1.46	1.62	TMT10plex
A(+229.16)AFVSEQQQK(+229.16)	119.12	34.95	1592.89	-0.7	531.971	16.6047	3	5969	220721_Shining_TC_TMT10_A_02.raw	1	P26006|ITA3_HUMAN	498538	503531	620038	596847	582644	608577	522354	586381	473856	553796	1	1.01	1.24	1.2	1.17	1.22	1.05	1.18	0.95	1.11	TMT10plex; TMT10plex
A(+229.16)AFVSEQQQK(+229.16)	97.28	36.43	1592.89	-1.5	797.452	16.6319	2	5928	220721_Shining_TC_TMT10_A_02.raw	1	P26006|ITA3_HUMAN	274845	271098	299967	304949	300139	370935	332872	347153	277199	358341	1	0.99	1.09	1.11	1.09	1.35	1.21	1.26	1.01	1.3	TMT10plex; TMT10plex
A(+229.16)AFYHQPWAQEAVGR	121.54	35.74	1959	0.8	654.006	23.6492	3	8424	220721_Shining_TC_TMT10_A_05.raw	1	Q92925|SMRD2_HUMAN	579701	539719	701418	677203	666078	686330	624772	678499	604060	590051	1	0.93	1.21	1.17	1.15	1.18	1.08	1.17	1.04	1.02	TMT10plex
A(+229.16)AGADPGEGEEGR	106.44	36.94	1443.68	-1.5	722.846	6.678	2	2169	220721_Shining_TC_TMT10_A_02.raw	1	Q562E7|WDR81_HUMAN	4641.03	4653.43	3769.95	3394.5	4362.39	5759.44	3585.74	3763.77	3022.89	3182.96	1	1	0.81	0.73	0.94	1.24	0.77	0.81	0.65	0.69	TMT10plex
A(+229.16)AGAGAAK(+229.16)	45.03	32.33	1073.66	0.3	537.837	5.2966	2	1754	220721_Shining_TC_TMT10_A_02.raw	1	P16401|H15_HUMAN	45616.3	48969.4	52436.9	61653.7	61816	54382.7	55333.4	55056.9	47003.1	53041.8	1	1.07	1.15	1.35	1.36	1.19	1.21	1.21	1.03	1.16	TMT10plex; TMT10plex
A(+229.16)AGAGM(+15.99)ISK(+229.16)	115.43	36.48	1278.74	-0.8	640.375	12.019	2	4232	220721_Shining_TC_TMT10_A_03.raw	1	Q96D46|NMD3_HUMAN	212381	220746	275045	257465	251991	252270	215901	236873	224297	231522	1	1.04	1.3	1.21	1.19	1.19	1.02	1.12	1.06	1.09	TMT10plex; Oxidation (M); TMT10plex	M6:Oxidation (M):1000.00
A(+229.16)AGALGSASSGSMPNLAAR	77.72	31.46	1916.99	3.7	959.508	24.4685	2	8903	220721_Shining_TC_TMT10_A_04.raw	1	Q9P2Q2|FRM4A_HUMAN	29254.5	25538.3	31320.1	30081.1	31888.4	36945.5	30842.4	33018.8	32908.2	32178.7	1	0.87	1.07	1.03	1.09	1.26	1.05	1.13	1.12	1.1	TMT10plex
A(+229.16)AGALLTEGEAC(+57.02)HMSLSSPELGPLTK(+229.16)	116.81	31.13	3097.62	0.2	775.412	38.665	4	13771	220721_Shining_TC_TMT10_A_15.raw	1	Q12802|AKP13_HUMAN	45457.5	48142.7	58575	53772.5	57265.2	53977.2	55786.3	53716	46932.6	54693.1	1	1.06	1.29	1.18	1.26	1.19	1.23	1.18	1.03	1.2	TMT10plex; Carbamidomethylation; TMT10plex
A(+229.16)AGAPGAAC(+57.02)RPGC(+57.02)SQK(+229.16)	113.74	36.44	2016.04	-0.7	673.02	8.3453	3	2855	220721_Shining_TC_TMT10_A_02.raw	1	O95685|PPR3D_HUMAN	157325	160972	193178	187471	204676	184695	165818	162382	141255	155875	1	1.02	1.23	1.19	1.3	1.17	1.05	1.03	0.9	0.99	TMT10plex; Carbamidomethylation; Carbamidomethylation; TMT10plex
A(+229.16)AGAPGASDADGLK(+229.16)PR	111.23	36.56	1911.06	0	638.027	15.4141	3	5379	220721_Shining_TC_TMT10_A_12.raw	1	Q9Y4K1|CRBG1_HUMAN	303531	322739	363625	383526	381699	398161	341465	370413	306062	376847	1	1.06	1.2	1.26	1.26	1.31	1.12	1.22	1.01	1.24	TMT10plex; TMT10plex
A(+229.16)AGASDVVLYK(+229.16)	119.27	36.7	1550.91	0.8	776.462	24.8936	2	9032	220721_Shining_TC_TMT10_A_02.raw	1	Q9NSD9|SYFB_HUMAN	179683	174682	210650	213792	198205	208180	180641	182189	173773	176659	1	0.97	1.17	1.19	1.1	1.16	1.01	1.01	0.97	0.98	TMT10plex; TMT10plex
A(+229.16)AGASDVVLYK(+229.16)	122.13	35.82	1550.91	0.4	517.977	25.5807	3	9065	220721_Shining_TC_TMT10_A_01.raw	1	Q9NSD9|SYFB_HUMAN	173866	181492	206464	216748	211165	202885	177524	163122	163084	149133	1	1.04	1.19	1.25	1.21	1.17	1.02	0.94	0.94	0.86	TMT10plex; TMT10plex
A(+229.16)AGASDVVLYK(+229.16)	108.33	32	1550.91	1	776.462	25.5807	2	9058	220721_Shining_TC_TMT10_A_01.raw	1	Q9NSD9|SYFB_HUMAN	583678	621242	676876	724732	742040	656668	565826	533284	533949	488727	1	1.06	1.16	1.24	1.27	1.13	0.97	0.91	0.91	0.84	TMT10plex; TMT10plex
A(+229.16)AGC(+57.02)DFTNVVK(+229.16)	92.53	35.31	1638.88	-9.9	820.439	24.389	2	8885	220721_Shining_TC_TMT10_A_02.raw	1	P52758|RIDA_HUMAN	175221	172432	201510	192832	203177	211886	208407	213118	204349	211008	1	0.98	1.15	1.1	1.16	1.21	1.19	1.22	1.17	1.2	TMT10plex; Carbamidomethylation; TMT10plex
A(+229.16)AGC(+57.02)DFTNVVK(+229.16)	115.15	36.24	1638.88	-0.2	820.447	24.9878	2	8924	220721_Shining_TC_TMT10_A_01.raw	1	P52758|RIDA_HUMAN	370313	392575	498285	465927	458753	473110	481883	504310	442675	472719	1	1.06	1.35	1.26	1.24	1.28	1.3	1.36	1.2	1.28	TMT10plex; Carbamidomethylation; TMT10plex
A(+229.16)AGC(+57.02)DFTNVVK(+229.16)	122.9	34.27	1638.88	1.7	547.302	25.0133	3	8916	220721_Shining_TC_TMT10_A_01.raw	1	P52758|RIDA_HUMAN	121070	127986	151716	149512	152018	144926	153287	151098	130869	149360	1	1.06	1.25	1.23	1.26	1.2	1.27	1.25	1.08	1.23	TMT10plex; Carbamidomethylation; TMT10plex
A(+229.16)AGDEFETR	123.31	35.69	1223.6	-2.6	612.805	12.0932	2	4169	220721_Shining_TC_TMT10_A_09.raw	1	Q92843|B2CL2_HUMAN	375601	404222	474960	464181	463809	458317	439349	445932	411514	479253	1	1.08	1.26	1.24	1.23	1.22	1.17	1.19	1.1	1.28	TMT10plex
A(+229.16)AGDGGSGPPEK(+229.16)K(+229.16)	115.45	36.61	1857.06	-1.1	620.025	9.4287	3	3179	220721_Shining_TC_TMT10_A_12.raw	1	O75150|BRE1B_HUMAN	346054	359168	416990	408032	424641	459782	448759	434792	383416	482528	1	1.04	1.2	1.18	1.23	1.33	1.3	1.26	1.11	1.39	TMT10plex; TMT10plex; TMT10plex
A(+229.16)AGDSNLK(+229.16)R	123.72	36.51	1388.81	-1.9	463.944	6.6079	3	2163	220721_Shining_TC_TMT10_A_01.raw	1	P30837|AL1B1_HUMAN	572856	502019	629887	640676	649936	619469	554481	924658	635339	1.02387e+06	1	0.88	1.1	1.12	1.13	1.08	0.97	1.61	1.11	1.79	TMT10plex; TMT10plex
A(+229.16)AGDVDIGDAAYYFER	127.01	34.11	1960.94	2.4	654.654	38.3225	3	13978	220721_Shining_TC_TMT10_A_04.raw	1	P09758|TACD2_HUMAN	227565	202046	248776	258881	243854	257668	215558	207782	204768	216838	1	0.89	1.09	1.14	1.07	1.13	0.95	0.91	0.9	0.95	TMT10plex
A(+229.16)AGDVDIGDAAYYFER	126.9	35.8	1960.94	0.8	981.476	38.3225	2	13960	220721_Shining_TC_TMT10_A_04.raw	1	P09758|TACD2_HUMAN	221561	205583	237630	224969	227847	238422	217097	249434	193949	231154	1	0.93	1.07	1.02	1.03	1.08	0.98	1.13	0.88	1.04	TMT10plex
A(+229.16)AGEELEK(+229.16)	76.57	33.68	1303.74	-2.3	652.875	14.6544	2	5105	220721_Shining_TC_TMT10_A_01.raw	1	Q93074|MED12_HUMAN:Q86YW9|MD12L_HUMAN	121465	128298	161584	155129	145124	137620	107033	109851	104547	102756	1	1.06	1.33	1.28	1.19	1.13	0.88	0.9	0.86	0.85	TMT10plex; TMT10plex
A(+229.16)AGEIK(+229.16)	40.94	35.71	1045.65	-0.8	523.834	10.2046	2	3442	220721_Shining_TC_TMT10_A_12.raw	1	O95425|SVIL_HUMAN	2225754	2309848	2.75517e+06	2.72498e+06	2669658	2.39512e+06	2.15524e+06	2.16429e+06	1.96574e+06	1.89187e+06	1	1.04	1.24	1.22	1.2	1.08	0.97	0.97	0.88	0.85	TMT10plex; TMT10plex
A(+229.16)AGELGIAVC(+57.02)NIPSAAVEETADSTIC(+57.02)HILNLYR	117.92	30.91	3756.9	0.3	940.233	51.5226	4	18724	220721_Shining_TC_TMT10_A_03.raw	1	P56545|CTBP2_HUMAN	22656.3	20804.3	23389.2	23887.5	23303.4	22753	23112	21944.7	20313.2	25618.8	1	0.92	1.03	1.05	1.03	1	1.02	0.97	0.9	1.13	TMT10plex; Carbamidomethylation; Carbamidomethylation
A(+229.16)AGELK(+229.16)	40.94	35.71	1045.65	-0.8	523.834	10.2046	2	3442	220721_Shining_TC_TMT10_A_12.raw	1	Q9UQL6|HDAC5_HUMAN	2225754	2309848	2.75517e+06	2.72498e+06	2669658	2.39512e+06	2.15524e+06	2.16429e+06	1.96574e+06	1.89187e+06	1	1.04	1.24	1.22	1.2	1.08	0.97	0.97	0.88	0.85	TMT10plex; TMT10plex
A(+229.16)AGEPIK(+229.16)EGDNDYFTC(+57.02)ITK(+229.16)	108.79	36.72	2815.47	-2.7	939.494	30.0468	3	10851	220721_Shining_TC_TMT10_A_12.raw	1	Q99543|DNJC2_HUMAN	163873	150713	197456	176717	184178	173989	182061	163014	159174	168696	1	0.92	1.2	1.08	1.12	1.06	1.11	0.99	0.97	1.03	TMT10plex; TMT10plex; Carbamidomethylation; TMT10plex
A(+229.16)AGEQEK(+229.16)LEATNR	105.61	36.59	1874.03	-0.5	625.682	11.284	3	3672	220721_Shining_TC_TMT10_A_05.raw	1	O60231|DHX16_HUMAN	1.11972e+06	1.13995e+06	1.36435e+06	1.23659e+06	1.4072e+06	1369665	1317652	1389663	1190354	1.48297e+06	1	1.02	1.22	1.1	1.26	1.22	1.18	1.24	1.06	1.32	TMT10plex; TMT10plex
A(+229.16)AGEVK(+229.16)	40.35	32.57	1031.64	-2.7	516.825	8.5963	2	2792	220721_Shining_TC_TMT10_A_10.raw	1	Q9BRX2|PELO_HUMAN	1.12125e+06	1411886	1.34794e+06	1.55361e+06	1.45916e+06	1.32048e+06	1.3797e+06	1.16127e+06	1.17434e+06	1.11267e+06	1	1.26	1.2	1.39	1.3	1.18	1.23	1.04	1.05	0.99	TMT10plex; TMT10plex
A(+229.16)AGEVLEPANLLAEEK(+229.16)DEDLLFE	121.32	26.9	2972.56	-0.6	744.148	47.7885	4	17235	220721_Shining_TC_TMT10_A_01.raw	1	Q9Y5K8|VATD_HUMAN	22505.5	20630.5	24656.6	25429.5	28936.2	28846.2	19861.2	20937.8	18035.3	22713.4	1	0.92	1.1	1.13	1.29	1.28	0.88	0.93	0.8	1.01	TMT10plex; TMT10plex
A(+229.16)AGEVLEPANLLAEEK(+229.16)DEDLLFE	120.5	30.24	2972.56	-2.4	991.859	47.8195	3	17170	220721_Shining_TC_TMT10_A_01.raw	1	Q9Y5K8|VATD_HUMAN	57755.4	59955.9	70978.1	73366	73065.7	72982.3	70796.1	71324.9	71261	82909.3	1	1.04	1.23	1.27	1.27	1.26	1.23	1.23	1.23	1.44	TMT10plex; TMT10plex
A(+229.16)AGEVLEPANLLAEEK(+229.16)DEDLLFE	65.54	35.39	2972.56	-2.9	1487.28	47.8195	2	17198	220721_Shining_TC_TMT10_A_01.raw	1	Q9Y5K8|VATD_HUMAN	23994.3	22246.8	27359.9	27265.3	24472.6	27583.4	29483.3	23887.3	22001.3	25032.9	1	0.93	1.14	1.14	1.02	1.15	1.23	1	0.92	1.04	TMT10plex; TMT10plex
A(+229.16)AGFK(+229.16)DPLLASGTDGVGTK(+229.16)	126.4	32.72	2491.43	2.3	1246.72	29.6867	2	10688	220721_Shining_TC_TMT10_A_05.raw	1	P22102|PUR2_HUMAN	88774.6	98714.4	112781	111824	117127	104095	115751	107282	88740.9	98188.3	1	1.11	1.27	1.26	1.32	1.17	1.3	1.21	1	1.11	TMT10plex; TMT10plex; TMT10plex
A(+229.16)AGFK(+229.16)DPLLASGTDGVGTK(+229.16)	126.43	33.24	2491.43	2.4	831.484	29.6872	3	10679	220721_Shining_TC_TMT10_A_05.raw	1	P22102|PUR2_HUMAN	1.78728e+06	1.84079e+06	2.19418e+06	2.00341e+06	2.2435e+06	2.00589e+06	2.09514e+06	1.89994e+06	1.64505e+06	1.82185e+06	1	1.03	1.23	1.12	1.26	1.12	1.17	1.06	0.92	1.02	TMT10plex; TMT10plex; TMT10plex
A(+229.16)AGFSSSTTSTSWEGNR	121.27	35.48	1973.93	2.1	987.973	21.3846	2	7605	220721_Shining_TC_TMT10_A_13.raw	1	Q7Z478|DHX29_HUMAN	59485.1	57302.6	68161.9	68095.2	68775.2	72419.8	58650.5	62751.9	50571.9	54143.7	1	0.96	1.15	1.14	1.16	1.22	0.99	1.05	0.85	0.91	TMT10plex
A(+229.16)AGFSSSTTSTSWEGNR	121.82	36.44	1973.93	3.3	658.986	21.4116	3	7602	220721_Shining_TC_TMT10_A_13.raw	1	Q7Z478|DHX29_HUMAN	163575	175051	198067	190205	207833	196860	186999	190659	182175	200942	1	1.07	1.21	1.16	1.27	1.2	1.14	1.17	1.11	1.23	TMT10plex
A(+229.16)AGGATPK(+229.16)	77.09	34.4	1129.69	0.6	565.851	7.8312	2	2498	220721_Shining_TC_TMT10_A_15.raw	1	P16403|H12_HUMAN	70868.1	81830.9	85396.2	90106.8	84136.8	86551.1	78844.2	79498.2	78226.7	86019.7	1	1.15	1.21	1.27	1.19	1.22	1.11	1.12	1.1	1.21	TMT10plex; TMT10plex
A(+229.16)AGGATPK(+229.16)	56.2	35.43	1129.69	-1.2	377.569	6.5529	3	2137	220721_Shining_TC_TMT10_A_01.raw	1	P16403|H12_HUMAN	617358	625129	669220	681478	721433	756016	687846	679501	627160	819982	1	1.01	1.08	1.1	1.17	1.22	1.11	1.1	1.02	1.33	TMT10plex; TMT10plex
A(+229.16)AGGATPK(+229.16)	58.6	33.1	1129.69	-1.4	565.85	6.5529	2	2090	220721_Shining_TC_TMT10_A_01.raw	1	P16403|H12_HUMAN	77509.9	84079.7	97391.6	98826.4	94934.1	95613.8	97707.6	93647.4	86361	104802	1	1.08	1.26	1.28	1.22	1.23	1.26	1.21	1.11	1.35	TMT10plex; TMT10plex
A(+229.16)AGGATPK(+229.16)	52.79	31.47	1129.69	3.6	565.852	6.9178	2	2250	220721_Shining_TC_TMT10_A_01.raw	0	P16403|H12_HUMAN	47836.1	52843.1	58998	59204.5	67281.7	60895.2	59795.2	57281.2	57460.7	64504.2	1	1.1	1.23	1.24	1.41	1.27	1.25	1.2	1.2	1.35	TMT10plex; TMT10plex
A(+229.16)AGGATPK(+229.16)	51.71	33.91	1129.69	-0.5	565.85	7.436	2	2375	220721_Shining_TC_TMT10_A_01.raw	0	P16403|H12_HUMAN	37839.1	31073.7	37784.1	43105.7	40175.7	41126.8	36540.4	40499	33496.7	39186.9	1	0.82	1	1.14	1.06	1.09	0.97	1.07	0.89	1.04	TMT10plex; TMT10plex
A(+229.16)AGGFTHDELLK(+229.16)	123.04	36.15	1715.96	1.3	572.995	22.4709	3	8011	220721_Shining_TC_TMT10_A_13.raw	1	P56182|RRP1_HUMAN	251905	233864	280818	276209	273115	264428	205548	215443	195477	211093	1	0.93	1.11	1.1	1.08	1.05	0.82	0.86	0.78	0.84	TMT10plex; TMT10plex
A(+229.16)AGGFTHDELLK(+229.16)	116.16	36.75	1715.96	-3	572.993	22.2163	3	7958	220721_Shining_TC_TMT10_A_12.raw	1	P56182|RRP1_HUMAN	338375	320395	398983	396648	362478	386472	277846	293780	269245	271983	1	0.95	1.18	1.17	1.07	1.14	0.82	0.87	0.8	0.8	TMT10plex; TMT10plex
A(+229.16)AGGGSYK(+229.16)	106.31	36.9	1167.67	1.2	584.841	8.8607	2	3001	220721_Shining_TC_TMT10_A_02.raw	1	Q92499|DDX1_HUMAN	724012	725685	778240	814680	725341	732038	597391	567663	517778	535286	1	1	1.07	1.13	1	1.01	0.83	0.78	0.72	0.74	TMT10plex; TMT10plex
A(+229.16)AGGIELFVGGIGPDGHIAFNEPGSSLVSR	124.76	30.28	3152.65	-7.3	789.163	43.1721	4	15781	220721_Shining_TC_TMT10_A_04.raw	1	P46926|GNPI1_HUMAN	44847	54917.7	59729.7	59870.9	65155.7	66517.7	64207	67444.4	65605.2	70217.5	1	1.22	1.33	1.34	1.45	1.48	1.43	1.5	1.46	1.57	TMT10plex
A(+229.16)AGGIELFVGGIGPDGHIAFNEPGSSLVSR(-0.98)	120.43	33.42	3151.66	-5.3	1051.56	43.0855	3	15782	220721_Shining_TC_TMT10_A_04.raw	0	P46926|GNPI1_HUMAN	83031.1	90166.6	113826	110364	115535	114934	106834	112344	83631.7	113299	1	1.09	1.37	1.33	1.39	1.38	1.29	1.35	1.01	1.36	TMT10plex; Amidation	R30:Amidation:1000.00
A(+229.16)AGGYDVEK(+229.16)NNSR	120.9	30.81	1837.97	2.6	613.665	10.8529	3	3728	220721_Shining_TC_TMT10_A_11.raw	1	P16401|H15_HUMAN	141625	170462	167882	185086	170875	180497	180950	200187	179514	196923	1	1.2	1.19	1.31	1.21	1.27	1.28	1.41	1.27	1.39	TMT10plex; TMT10plex
A(+229.16)AGIDEQENWHEGK(+229.16)ENIR	124.86	36.3	2553.3	-3.1	852.104	17.9655	3	6428	220721_Shining_TC_TMT10_A_03.raw	1	P28838|AMPL_HUMAN	63095.8	57197	78600.7	75555.4	77011.4	76218.4	76302.1	72155.5	68473.7	78222.6	1	0.91	1.25	1.2	1.22	1.21	1.21	1.14	1.09	1.24	TMT10plex; TMT10plex
A(+229.16)AGIDEQENWHEGK(+229.16)ENIR	123.78	36.44	2553.3	-0.3	639.332	17.9699	4	6432	220721_Shining_TC_TMT10_A_03.raw	1	P28838|AMPL_HUMAN	883567	806434	1.02579e+06	972208	997927	1.02139e+06	988112	989111	848026	1.08681e+06	1	0.91	1.16	1.1	1.13	1.16	1.12	1.12	0.96	1.23	TMT10plex; TMT10plex
A(+229.16)AGK(+229.16)ELTVDNSFEFEK(+229.16)	121.05	34.68	2471.35	-1	824.79	30.8702	3	11132	220721_Shining_TC_TMT10_A_13.raw	0	Q9UHA3|RLP24_HUMAN	199114	216722	237920	247517	248988	265253	212198	244151	210590	254036	1	1.09	1.19	1.24	1.25	1.33	1.07	1.23	1.06	1.28	TMT10plex; TMT10plex; TMT10plex
A(+229.16)AGK(+229.16)ELTVDNSFEFEK(+229.16)	122.87	31.9	2471.35	0.5	824.792	30.8016	3	11073	220721_Shining_TC_TMT10_A_14.raw	1	Q9UHA3|RLP24_HUMAN	329799	310266	373535	346567	369024	366192	351385	344174	289703	343209	1	0.94	1.13	1.05	1.12	1.11	1.07	1.04	0.88	1.04	TMT10plex; TMT10plex; TMT10plex
A(+229.16)AGK(+229.16)GDVPTK(+229.16)	118.52	34.28	1630	1	816.009	11.2544	2	3654	220721_Shining_TC_TMT10_A_05.raw	1	P62424|RL7A_HUMAN	90865.4	87336.1	98594.1	97993.4	96474.9	85178.7	55370.9	62947.1	52940.8	57278.5	1	0.96	1.09	1.08	1.06	0.94	0.61	0.69	0.58	0.63	TMT10plex; TMT10plex; TMT10plex
A(+229.16)AGK(+229.16)GDVPTK(+229.16)	121	29.73	1630	2.5	544.343	11.284	3	3618	220721_Shining_TC_TMT10_A_05.raw	1	P62424|RL7A_HUMAN	1.16965e+06	1.1637e+06	1.35828e+06	1.2832e+06	1.30659e+06	1.2393e+06	991051	990193	901938	914800	1	0.99	1.16	1.1	1.12	1.06	0.85	0.85	0.77	0.78	TMT10plex; TMT10plex; TMT10plex
A(+229.16)AGK(+229.16)GDVPTK(+229.16)RPPVLR	89.68	36.54	2348.46	2.3	588.124	13.2353	4	4111	220721_Shining_TC_TMT10_A_07.raw	1	P62424|RL7A_HUMAN	1.18012e+06	1.25588e+06	1.50851e+06	1.39025e+06	1674248	1.53198e+06	1.66096e+06	1.81749e+06	1.41095e+06	1902713	1	1.06	1.28	1.18	1.42	1.3	1.41	1.54	1.2	1.61	TMT10plex; TMT10plex; TMT10plex
A(+229.16)AGK(+229.16)GDVPTK(+229.16)RPPVLR	91.65	34.18	2348.46	2.4	783.83	13.2353	3	4146	220721_Shining_TC_TMT10_A_07.raw	1	P62424|RL7A_HUMAN	289240	307567	377524	336013	373256	401570	360079	372955	291017	387698	1	1.06	1.31	1.16	1.29	1.39	1.24	1.29	1.01	1.34	TMT10plex; TMT10plex; TMT10plex
A(+229.16)AGK(+229.16)GK(+229.16)LDVQFSGLTK(+229.16)	118.36	35.26	2535.56	1.8	846.194	25.2538	3	8777	220721_Shining_TC_TMT10_A_07.raw	1	P21333|FLNA_HUMAN	187975	190650	238855	229937	237943	218062	213736	230742	192036	218001	1	1.01	1.27	1.22	1.27	1.16	1.14	1.23	1.02	1.16	TMT10plex; TMT10plex; TMT10plex; TMT10plex
A(+229.16)AGK(+229.16)GPLATGGIK(+229.16)	117.76	36.06	1827.15	0.4	610.059	16.3461	3	5303	220721_Shining_TC_TMT10_A_07.raw	1	Q9Y2S6|TMA7_HUMAN	355472	371816	463079	448476	437802	472341	493677	500731	448313	499233	1	1.05	1.3	1.26	1.23	1.33	1.39	1.41	1.26	1.4	TMT10plex; TMT10plex; TMT10plex
A(+229.16)AGLATM(+15.99)ISTM(+15.99)RPDIDNMDEYVR	111.69	28.2	2830.35	-6.3	944.451	32.803	3	11877	220721_Shining_TC_TMT10_A_10.raw	1	O75533|SF3B1_HUMAN	45561.3	44613.7	56241.3	53766.1	52051.6	58174.8	43745.9	46480.7	49203.3	52642.1	1	0.98	1.23	1.18	1.14	1.28	0.96	1.02	1.08	1.16	TMT10plex; Oxidation (M); Oxidation (M)	M7:Oxidation (M):33.80;M11:Oxidation (M):31.93
A(+229.16)AGLATM(+15.99)ISTMRPDIDNMDEYVR	123.15	31.78	2814.36	-0.1	939.126	37.6443	3	13598	220721_Shining_TC_TMT10_A_14.raw	1	O75533|SF3B1_HUMAN	81870	80502.4	99237.7	96153.7	97746.2	96580.4	90795.7	98578.7	100074	97266.5	1	0.98	1.21	1.17	1.19	1.18	1.11	1.2	1.22	1.19	TMT10plex; Oxidation (M)	M7:Oxidation (M):3.13
A(+229.16)AGLATMISTMRPDIDNMDEYVR	126.53	35.51	2798.36	2.4	933.796	42.9596	3	15643	220721_Shining_TC_TMT10_A_05.raw	1	O75533|SF3B1_HUMAN	596415	499519	657597	630443	691734	697803	610975	632784	496079	630675	1	0.84	1.1	1.06	1.16	1.17	1.02	1.06	0.83	1.06	TMT10plex
A(+229.16)AGLEPVGHYEEVELTETSVNVGPER	107.32	35.38	3010.51	-0.8	753.634	33.2123	4	11821	220721_Shining_TC_TMT10_A_15.raw	0	Q9UBS0|KS6B2_HUMAN	54802.9	54132.3	63464.6	62599.7	63632.9	63624.2	46216.9	53912.1	51675	46499.3	1	0.99	1.16	1.14	1.16	1.16	0.84	0.98	0.94	0.85	TMT10plex
A(+229.16)AGLGELGAALLQLVR	86.55	36.63	1780.08	-1	891.045	51.5263	2	18540	220721_Shining_TC_TMT10_A_08.raw	1	P11474|ERR1_HUMAN	179778	191532	212318	217184	218046	226596	189618	164828	135866	176884	1	1.07	1.18	1.21	1.21	1.26	1.05	0.92	0.76	0.98	TMT10plex
A(+229.16)AGLGELGAALLQLVR	119.26	25.87	1780.08	1	594.367	51.5541	3	18542	220721_Shining_TC_TMT10_A_08.raw	1	P11474|ERR1_HUMAN	26013.5	33716.1	40767.5	39268.7	30078	43895.3	24776.2	30156.4	26124.6	33086.1	1	1.3	1.57	1.51	1.16	1.69	0.95	1.16	1	1.27	TMT10plex
A(+229.16)AGLVSDLDADSGLTLSR	124.31	36.02	1989.06	-0.3	995.536	38.1574	2	13911	220721_Shining_TC_TMT10_A_09.raw	1	Q9BW92|SYTM_HUMAN	100957	111574	127580	134470	123746	139386	119373	132935	118191	138406	1	1.11	1.26	1.33	1.23	1.38	1.18	1.32	1.17	1.37	TMT10plex
A(+229.16)AGNASFSK(+229.16)	124.61	33.5	1309.74	1.6	655.878	12.9281	2	4313	220721_Shining_TC_TMT10_A_05.raw	1	O75446|SAP30_HUMAN	357478	373053	430640	421369	435128	462537	392901	404091	358851	407108	1	1.04	1.2	1.18	1.22	1.29	1.1	1.13	1	1.14	TMT10plex; TMT10plex
A(+229.16)AGNASFSK(+229.16)	117.75	34.45	1309.74	0.4	655.877	13.4729	2	4730	220721_Shining_TC_TMT10_A_04.raw	1	O75446|SAP30_HUMAN	256578	274138	310093	325688	299876	320304	250318	290503	235029	269000	1	1.07	1.21	1.27	1.17	1.25	0.98	1.13	0.92	1.05	TMT10plex; TMT10plex
A(+229.16)AGNPGSLAAPIDHK(+229.16)PC(+57.02)SAPLEPK(+229.16)	114.52	35.57	3084.7	0.3	772.183	23.0568	4	8385	220721_Shining_TC_TMT10_A_02.raw	1	Q14676|MDC1_HUMAN	181033	184196	258321	227008	236949	248175	215815	220061	206477	210097	1	1.02	1.43	1.25	1.31	1.37	1.19	1.22	1.14	1.16	TMT10plex; TMT10plex; Carbamidomethylation; TMT10plex
A(+229.16)AGPASPPEEDPERTK(+229.16)	117.32	36.24	2109.11	-2.8	704.042	12.302	3	4247	220721_Shining_TC_TMT10_A_01.raw	1	Q96KM6|Z512B_HUMAN	31802.7	36220.3	37249	40311.5	40881.1	37628.8	33241.6	31958.3	37870.6	33947.5	1	1.14	1.17	1.27	1.29	1.18	1.05	1	1.19	1.07	TMT10plex; TMT10plex
A(+229.16)AGPELQADC(+57.02)DQIVK(+229.16)R	120.21	37.36	2228.2	-3	743.738	20.7502	3	7251	220721_Shining_TC_TMT10_A_08.raw	1	Q460N5|PAR14_HUMAN	92893.8	93865.2	106096	108233	111440	109956	120701	113273	104029	111524	1	1.01	1.14	1.17	1.2	1.18	1.3	1.22	1.12	1.2	TMT10plex; Carbamidomethylation; TMT10plex
A(+229.16)AGPEPQALDEFTSLLIADDTR	120.35	27.41	2558.31	-0.5	853.776	47.9568	3	17250	220721_Shining_TC_TMT10_A_08.raw	1	O95714|HERC2_HUMAN	22928.4	24649.1	24577.7	28535	30781.2	27711.7	23953.1	25748.5	22126	20419.6	1	1.08	1.07	1.24	1.34	1.21	1.04	1.12	0.97	0.89	TMT10plex
A(+229.16)AGPEPQALDEFTSLLIADDTR	94.13	27.57	2558.31	2	1280.16	48.0182	2	17259	220721_Shining_TC_TMT10_A_08.raw	1	O95714|HERC2_HUMAN	2255.22	2598.94	3038.5	5083.22	2205.12	1953.72	1928.32	2423.22	2313.3	2177.13	1	1.15	1.35	2.25	0.98	0.87	0.86	1.07	1.03	0.97	TMT10plex
A(+229.16)AGPGLGNVAMGPR	124.82	35.96	1495.81	0.4	748.914	21.7011	2	7792	220721_Shining_TC_TMT10_A_03.raw	1	O14497|ARI1A_HUMAN	155414	156580	197819	189308	189932	201623	186540	187266	164725	172775	1	1.01	1.27	1.22	1.22	1.3	1.2	1.2	1.06	1.11	TMT10plex
A(+229.16)AGPGLGNVAMGPR	124.91	36.64	1495.81	1.2	499.612	21.7286	3	7858	220721_Shining_TC_TMT10_A_03.raw	1	O14497|ARI1A_HUMAN	71497.6	75967.7	94884.9	94567.6	88640.1	93625.7	78962.6	84573.6	84442.1	91806.9	1	1.06	1.33	1.32	1.24	1.31	1.1	1.18	1.18	1.28	TMT10plex
A(+229.16)AGPLLTDEC(+57.02)R	105.54	36	1430.74	-3.9	716.374	18.981	2	6542	220721_Shining_TC_TMT10_A_08.raw	1	Q9BQ69|MACD1_HUMAN	444192	391934	550534	507671	507358	572992	524334	500070	494432	579771	1	0.88	1.24	1.14	1.14	1.29	1.18	1.13	1.11	1.31	TMT10plex; Carbamidomethylation
A(+229.16)AGPSLSHTSGGTQSK(+229.16)	121.31	35.93	1943.05	-2.4	648.688	9.5418	3	3155	220721_Shining_TC_TMT10_A_15.raw	1	P27694|RFA1_HUMAN	110306	119636	139517	149804	134624	144587	133915	134244	126190	135877	1	1.08	1.26	1.36	1.22	1.31	1.21	1.22	1.14	1.23	TMT10plex; TMT10plex
A(+229.16)AGPSLSHTSGGTQSK(+229.16)	124.51	35.66	1943.05	-0.4	486.769	9.2061	4	3015	220721_Shining_TC_TMT10_A_01.raw	1	P27694|RFA1_HUMAN	136256	162792	164319	194707	165580	171143	162409	158858	159092	158060	1	1.19	1.21	1.43	1.22	1.26	1.19	1.17	1.17	1.16	TMT10plex; TMT10plex
A(+229.16)AGPSLSHTSGGTQSK(+229.16)	124.28	37.25	1943.05	-1.6	648.689	9.2061	3	2972	220721_Shining_TC_TMT10_A_01.raw	1	P27694|RFA1_HUMAN	576160	562650	643679	664547	693855	596498	681242	586767	588732	626032	1	0.98	1.12	1.15	1.2	1.04	1.18	1.02	1.02	1.09	TMT10plex; TMT10plex
A(+229.16)AGPSLSHTSGGTQSK(+229.16)	120.75	34.92	1943.05	-1.7	972.529	9.2061	2	3037	220721_Shining_TC_TMT10_A_01.raw	1	P27694|RFA1_HUMAN	8829.78	7230.89	10634.8	9034.62	9126.01	9403.21	7262.15	7451.53	8249.71	7940.42	1	0.82	1.2	1.02	1.03	1.06	0.82	0.84	0.93	0.9	TMT10plex; TMT10plex
A(+229.16)AGQTVVAQPVHMQQLLK(+229.16)	126.24	36.1	2376.37	-0.9	793.13	25.3412	3	8749	220721_Shining_TC_TMT10_A_06.raw	1	Q96L91|EP400_HUMAN	244015	242614	282170	291954	277221	282230	277433	278641	251679	293957	1	0.99	1.16	1.2	1.14	1.16	1.14	1.14	1.03	1.2	TMT10plex; TMT10plex
A(+229.16)AGSGELGVTM(+15.99)K(+229.16)	121.9	36.71	1593.88	0.8	797.948	17.3436	2	6106	220721_Shining_TC_TMT10_A_13.raw	1	O75369|FLNB_HUMAN	214026	190007	263666	244828	237790	243860	179920	182363	218027	170002	1	0.89	1.23	1.14	1.11	1.14	0.84	0.85	1.02	0.79	TMT10plex; Oxidation (M); TMT10plex	M11:Oxidation (M):1000.00
A(+229.16)AGSGELGVTM(+15.99)K(+229.16)	114.89	34.47	1593.88	0.2	797.947	17.1062	2	6087	220721_Shining_TC_TMT10_A_12.raw	0	O75369|FLNB_HUMAN	108578	118653	148988	150890	136125	149149	102294	111089	130076	90717.9	1	1.09	1.37	1.39	1.25	1.37	0.94	1.02	1.2	0.84	TMT10plex; Oxidation (M); TMT10plex	M11:Oxidation (M):1000.00
A(+229.16)AGSGELGVTM(+15.99)K(+229.16)(-0.98)	80.06	34.44	1592.9	-0.3	531.972	11.3527	3	4002	220721_Shining_TC_TMT10_A_02.raw	1	O75369|FLNB_HUMAN	266522	231696	288410	274677	267303	290551	237569	253976	297077	240810	1	0.87	1.08	1.03	1	1.09	0.89	0.95	1.11	0.9	TMT10plex; Oxidation (M); TMT10plex; Amidation	M11:Oxidation (M):1000.00;K12:TMT10plex:1000.00;K12:Amidation:1000.00
A(+229.16)AGSGELGVTMK(+229.16)	123.63	36.54	1577.89	-1.8	789.948	22.6973	2	7992	220721_Shining_TC_TMT10_A_01.raw	1	O75369|FLNB_HUMAN	215477	202161	251503	239377	234531	227447	186094	183492	155423	158042	1	0.94	1.17	1.11	1.09	1.06	0.86	0.85	0.72	0.73	TMT10plex; TMT10plex
A(+229.16)AGSGELGVTMK(+229.16)GPK(+229.16)	126.58	37.09	2089.22	-2.2	697.412	19.23	3	6691	220721_Shining_TC_TMT10_A_05.raw	1	O75369|FLNB_HUMAN	442888	445292	573690	564474	593839	646389	704318	800413	591490	852092	1	1.01	1.3	1.27	1.34	1.46	1.59	1.81	1.34	1.92	TMT10plex; TMT10plex; TMT10plex
A(+229.16)AGSGELGVTMK(+229.16)GPK(+229.16)	126.41	31.81	2089.22	-2.2	697.412	19.23	3	6883	220721_Shining_TC_TMT10_A_05.raw	1	O75369|FLNB_HUMAN	361963	368362	477870	428375	488673	500457	536501	594296	457460	597823	1	1.02	1.32	1.18	1.35	1.38	1.48	1.64	1.26	1.65	TMT10plex; TMT10plex; TMT10plex
A(+229.16)AGSPSPLPAPDPAPK(+229.16)	121.73	31.93	1930.09	0	966.054	22.5896	2	8065	220721_Shining_TC_TMT10_A_13.raw	1	Q9BZE9|ASPC1_HUMAN	24653.2	28595.7	31457.1	33345.7	28837.5	31779.8	26329.2	22264.2	25303.6	25329.5	1	1.16	1.28	1.35	1.17	1.29	1.07	0.9	1.03	1.03	TMT10plex; TMT10plex
A(+229.16)AGTAGQLLYSNLQHLK(+229.16)	117.74	37.09	2242.28	-3.9	748.432	34.4517	3	12252	220721_Shining_TC_TMT10_A_07.raw	0	Q9NZC4|EHF_HUMAN	106013	106094	130906	129968	130752	142979	145436	157134	127193	158269	1	1	1.23	1.23	1.23	1.35	1.37	1.48	1.2	1.49	TMT10plex; TMT10plex
A(+229.16)AGTC(+57.02)GVLLR	124.19	37.07	1245.71	-1.3	623.86	18.0298	2	6454	220721_Shining_TC_TMT10_A_03.raw	1	Q5T653|RM02_HUMAN	1965759	1.8813e+06	2.44016e+06	2227924	2.53865e+06	2.32627e+06	2.4144e+06	2.31734e+06	2.10837e+06	2.25798e+06	1	0.96	1.24	1.13	1.29	1.18	1.23	1.18	1.07	1.15	TMT10plex; Carbamidomethylation
A(+229.16)AGTDGSDFQHR	121	34.95	1489.71	-2.3	497.577	8.0077	3	2559	220721_Shining_TC_TMT10_A_15.raw	1	Q8N5M9|JAGN1_HUMAN	167029	152473	182239	160444	200812	192808	208392	192788	170906	175907	1	0.91	1.09	0.96	1.2	1.15	1.25	1.15	1.02	1.05	TMT10plex
A(+229.16)AGTEGPFQEVDGVATTR	107.42	36.39	2034.02	-4.1	1018.01	26.6038	2	9734	220721_Shining_TC_TMT10_A_02.raw	1	P10586|PTPRF_HUMAN	23342.6	23029.8	29433.5	28836.8	28634.3	25545.6	25318	26536.9	19361.1	21504.2	1	0.99	1.26	1.24	1.23	1.09	1.08	1.14	0.83	0.92	TMT10plex
A(+229.16)AGTLYTYPENWR	115.7	31.91	1769.89	0	885.954	30.3013	2	11063	220721_Shining_TC_TMT10_A_02.raw	1	P26641|EF1G_HUMAN	104030	97370.5	128995	126389	132159	122260	106991	112261	96842.4	105678	1	0.94	1.24	1.21	1.27	1.18	1.03	1.08	0.93	1.02	TMT10plex
A(+229.16)AGTPK(+229.16)	67.77	36.42	1001.63	0.4	501.821	5.4755	2	1744	220721_Shining_TC_TMT10_A_02.raw	1	Q9BY79|MFRP_HUMAN:P49916|DNLI3_HUMAN	106568	139211	123081	144305	144567	133633	156344	146997	140761	127876	1	1.31	1.15	1.35	1.36	1.25	1.47	1.38	1.32	1.2	TMT10plex; TMT10plex
A(+229.16)AGTPK(+229.16)	60.39	34.7	1001.63	0.4	501.821	5.4755	2	1932	220721_Shining_TC_TMT10_A_02.raw	1	Q9BY79|MFRP_HUMAN:P49916|DNLI3_HUMAN	137297	167928	147001	170733	185561	153331	160026	132614	141679	130229	1	1.22	1.07	1.24	1.35	1.12	1.17	0.97	1.03	0.95	TMT10plex; TMT10plex
A(+229.16)AGVGEFEAGISK(+229.16)	107.22	33.38	1692.95	-4	565.32	28.3994	3	10279	220721_Shining_TC_TMT10_A_12.raw	0	Q05639|EF1A2_HUMAN:P68104|EF1A1_HUMAN:Q5VTE0|EF1A3_HUMAN	99965	103894	114213	123799	104868	113239	105442	101833	115885	91755.9	1	1.04	1.14	1.24	1.05	1.13	1.05	1.02	1.16	0.92	TMT10plex; TMT10plex
A(+229.16)AGVNVEPFWPG	91.62	30.58	1471.77	1.8	736.892	44.0167	2	15837	220721_Shining_TC_TMT10_A_01.raw	1	P05386|RLA1_HUMAN	31823.7	37728.8	44884.9	48138.5	42574.1	43205.9	40772	39218.3	42154.3	44663.9	1	1.19	1.41	1.51	1.34	1.36	1.28	1.23	1.32	1.4	TMT10plex
A(+229.16)AGVNVEPFWPGLFAK(+229.16)	117.55	29.4	2160.21	1.9	721.08	46.3098	3	16852	220721_Shining_TC_TMT10_A_02.raw	1	P05386|RLA1_HUMAN	35032.8	31398.6	35085.7	33544	39832.2	40097	37291.6	38073.9	36087.3	38577.9	1	0.9	1	0.96	1.14	1.14	1.06	1.09	1.03	1.1	TMT10plex; TMT10plex
A(+229.16)AGVNVEPFWPGLFAK(+229.16)	126.75	36.85	2160.21	0.7	1081.11	45.7237	2	16404	220721_Shining_TC_TMT10_A_06.raw	1	P05386|RLA1_HUMAN	289438	289473	332646	325107	330869	340075	326043	363056	314901	358751	1	1	1.15	1.12	1.14	1.17	1.13	1.25	1.09	1.24	TMT10plex; TMT10plex
A(+229.16)AGVNVEPFWPGLFAK(+229.16)	126.62	36.44	2160.21	2.3	721.08	45.756	3	16391	220721_Shining_TC_TMT10_A_06.raw	1	P05386|RLA1_HUMAN	106198	109455	135968	130073	137616	135049	143448	144634	127470	142480	1	1.03	1.28	1.22	1.3	1.27	1.35	1.36	1.2	1.34	TMT10plex; TMT10plex
A(+229.16)AGVNVEPFWPGLFAK(+229.16)	126.4	34.5	2160.21	2.4	1081.12	46.576	2	16995	220721_Shining_TC_TMT10_A_05.raw	1	P05386|RLA1_HUMAN	231147	245850	292692	280071	296686	289482	276462	294258	262139	293355	1	1.06	1.27	1.21	1.28	1.25	1.2	1.27	1.13	1.27	TMT10plex; TMT10plex
A(+229.16)AGVNVEPFWPGLFAK(+229.16)	120.04	28.24	2160.21	3.5	541.063	46.354	4	16677	220721_Shining_TC_TMT10_A_07.raw	1	P05386|RLA1_HUMAN	133534	124249	170176	158636	161898	155434	161821	171290	153296	178230	1	0.93	1.27	1.19	1.21	1.16	1.21	1.28	1.15	1.33	TMT10plex; TMT10plex
A(+229.16)AGVNVEPFWPGLFAK(+229.16)	120.04	27.17	2160.21	2.9	721.081	46.3842	3	16620	220721_Shining_TC_TMT10_A_07.raw	1	P05386|RLA1_HUMAN	550524	577118	657736	630908	664168	611278	605057	654739	541471	606352	1	1.05	1.19	1.15	1.21	1.11	1.1	1.19	0.98	1.1	TMT10plex; TMT10plex
A(+229.16)AGVNVEPFWPGLFAK(+229.16)	120.01	29.93	2160.21	2.5	1081.12	46.3842	2	16622	220721_Shining_TC_TMT10_A_07.raw	1	P05386|RLA1_HUMAN	412962	417198	510314	476555	505437	504923	499830	534200	447957	507684	1	1.01	1.24	1.15	1.22	1.22	1.21	1.29	1.08	1.23	TMT10plex; TMT10plex
A(+229.16)AGVNVEPFWPGLFAK(+229.16)	119.98	26.3	2160.21	2.5	1081.12	46.3842	2	16815	220721_Shining_TC_TMT10_A_07.raw	1	P05386|RLA1_HUMAN	441634	420875	546482	479710	533074	529806	533924	581620	473119	568948	1	0.95	1.24	1.09	1.21	1.2	1.21	1.32	1.07	1.29	TMT10plex; TMT10plex
A(+229.16)AGVNVEPFWPGLFAK(+229.16)	126.96	27.27	2160.21	-5.4	1081.11	46.3602	2	16940	220721_Shining_TC_TMT10_A_04.raw	1	P05386|RLA1_HUMAN	60291.6	65367.2	80179.1	76074.2	79922	83554.3	79182	82126.1	77493.4	88053.4	1	1.08	1.33	1.26	1.33	1.39	1.31	1.36	1.29	1.46	TMT10plex; TMT10plex
A(+229.16)AGVNVEPFWPGLFAK(+229.16)	127.02	34.88	2160.21	-2	721.077	46.3711	3	16929	220721_Shining_TC_TMT10_A_04.raw	1	P05386|RLA1_HUMAN	49029.4	52889.6	66031.7	67615.3	69833.5	57739.6	63673.1	66205.5	58042.4	62971.2	1	1.08	1.35	1.38	1.42	1.18	1.3	1.35	1.18	1.28	TMT10plex; TMT10plex
A(+229.16)AGVNVEPFWPGLFAK(+229.16)	124.02	34.11	2160.21	2	721.08	47.0817	3	16948	220721_Shining_TC_TMT10_A_01.raw	1	P05386|RLA1_HUMAN	27594.1	28207.7	34368.3	34852.5	33089.2	36432.6	31794.9	36284.8	32588.7	36958.8	1	1.02	1.25	1.26	1.2	1.32	1.15	1.31	1.18	1.34	TMT10plex; TMT10plex
A(+229.16)AGVPC(+57.02)R	84.68	29.54	958.522	-0.7	480.268	6.6918	2	2071	220721_Shining_TC_TMT10_A_10.raw	1	Q96T60|PNKP_HUMAN	52884.9	62465.5	62544.8	64884.5	72340.6	64960.5	64142.7	62498.2	63440.5	72721.1	1	1.18	1.18	1.23	1.37	1.23	1.21	1.18	1.2	1.38	TMT10plex; Carbamidomethylation
A(+229.16)AGVPQVNSK(+229.16)	120.77	36.28	1427.85	0.3	714.933	15.3752	2	5513	220721_Shining_TC_TMT10_A_03.raw	1	Q96SB3|NEB2_HUMAN	133950	136218	163975	175623	167179	175128	154417	163938	145307	170124	1	1.02	1.22	1.31	1.25	1.31	1.15	1.22	1.08	1.27	TMT10plex; TMT10plex
A(+229.16)AGVTDGNEVAK(+229.16)	110.88	36.92	1588.88	2.7	795.451	13.9494	2	4412	220721_Shining_TC_TMT10_A_07.raw	1	Q9BX68|HINT2_HUMAN	724494	722291	841991	806701	824055	828694	724274	774927	620133	744484	1	1	1.16	1.11	1.14	1.14	1	1.07	0.86	1.03	TMT10plex; TMT10plex
A(+229.16)AGVVLEM(+15.99)IR	115.76	37	1302.75	0.7	652.384	26.1298	2	9510	220721_Shining_TC_TMT10_A_02.raw	1	Q9Y230|RUVB2_HUMAN	231371	213234	282944	262436	281485	265479	252626	261731	301082	267752	1	0.92	1.22	1.13	1.22	1.15	1.09	1.13	1.3	1.16	TMT10plex; Oxidation (M)	M8:Oxidation (M):1000.00
A(+229.16)AGVVLEM(+15.99)IR	108.54	35.58	1302.75	-0.6	652.384	26.2935	2	9377	220721_Shining_TC_TMT10_A_01.raw	1	Q9Y230|RUVB2_HUMAN	179760	175182	238030	239596	223291	227680	198272	199973	232795	187578	1	0.97	1.32	1.33	1.24	1.27	1.1	1.11	1.3	1.04	TMT10plex; Oxidation (M)	M8:Oxidation (M):1000.00
A(+229.16)AGVVLEMIR	122.84	33.73	1286.76	1.2	644.387	34.4726	2	12221	220721_Shining_TC_TMT10_A_06.raw	1	Q9Y230|RUVB2_HUMAN	2469467	2.62871e+06	3.12589e+06	3.01912e+06	3167761	3013644	3.10954e+06	3.15936e+06	2.44958e+06	3.30468e+06	1	1.06	1.27	1.22	1.28	1.22	1.26	1.28	0.99	1.34	TMT10plex
A(+229.16)AGYDLYSAYDYTIPPM(+15.99)EK(+229.16)	118.82	36.73	2641.3	-5	881.437	38.3629	3	13829	220721_Shining_TC_TMT10_A_13.raw	1	P33316|DUT_HUMAN	92765.9	101527	108395	112042	105324	119241	92990.2	99328.4	105959	105651	1	1.09	1.17	1.21	1.14	1.29	1	1.07	1.14	1.14	TMT10plex; Oxidation (M); TMT10plex	M17:Oxidation (M):1000.00
A(+229.16)AGYDLYSAYDYTIPPM(+15.99)EK(+229.16)	115.62	35.56	2641.3	-4.6	881.437	38.1353	3	13767	220721_Shining_TC_TMT10_A_12.raw	1	P33316|DUT_HUMAN	81160.7	91388.7	112746	106329	116190	113813	112721	112033	127901	110688	1	1.13	1.39	1.31	1.43	1.4	1.39	1.38	1.58	1.36	TMT10plex; Oxidation (M); TMT10plex	M17:Oxidation (M):1000.00
A(+229.16)AGYDLYSAYDYTIPPM(+15.99)EK(+229.16)	109.48	32.62	2641.3	1.3	881.443	38.1169	3	13820	220721_Shining_TC_TMT10_A_14.raw	1	P33316|DUT_HUMAN	55213.7	56214	68398.6	73621.6	67449.7	81734.9	67412.7	69327.2	73099.1	71094.4	1	1.02	1.24	1.33	1.22	1.48	1.22	1.26	1.32	1.29	TMT10plex; Oxidation (M); TMT10plex	M17:Oxidation (M):1000.00
A(+229.16)AGYDLYSAYDYTIPPM(+15.99)EK(+229.16)	114.95	37.04	2641.3	-3.7	881.438	38.6035	3	13740	220721_Shining_TC_TMT10_A_15.raw	1	P33316|DUT_HUMAN	35193.4	35314.1	46035.8	41065.2	45297.8	45693.8	44826.2	40512.8	36686.2	39734.4	1	1	1.31	1.17	1.29	1.3	1.27	1.15	1.04	1.13	TMT10plex; Oxidation (M); TMT10plex	M17:Oxidation (M):1000.00
A(+229.16)AGYDLYSAYDYTIPPMEK(+229.16)	106.71	33.59	2625.31	-2.5	876.108	41.7516	3	15118	220721_Shining_TC_TMT10_A_12.raw	1	P33316|DUT_HUMAN	54131.5	57846.8	68119.8	68643.5	63612	69078.8	63571.7	72732.2	60989.3	75585.6	1	1.07	1.26	1.27	1.18	1.28	1.17	1.34	1.13	1.4	TMT10plex; TMT10plex
A(+229.16)AGYDLYSAYDYTIPPMEK(+229.16)	122.36	35.67	2625.31	0.7	1313.66	41.7312	2	15089	220721_Shining_TC_TMT10_A_14.raw	1	P33316|DUT_HUMAN	50081.3	38209.9	46183.4	47047.1	56726.2	47316.1	57204.3	48488.5	44231.6	48181.1	1	0.76	0.92	0.94	1.13	0.94	1.14	0.97	0.88	0.96	TMT10plex; TMT10plex
A(+229.16)AGYDLYSAYDYTIPPMEK(+229.16)	117.67	34.66	2625.31	-0.7	876.109	42.0397	3	14928	220721_Shining_TC_TMT10_A_15.raw	1	P33316|DUT_HUMAN	50641.9	47703	55013.6	52446.1	58770.9	59369.5	56564.8	53806.3	54263.6	50703.8	1	0.94	1.09	1.04	1.16	1.17	1.12	1.06	1.07	1	TMT10plex; TMT10plex
A(+229.16)AGYDLYSAYDYTIPPMEK(+229.16)	117.97	35.08	2625.31	-0.7	1313.66	42.0397	2	14971	220721_Shining_TC_TMT10_A_15.raw	1	P33316|DUT_HUMAN	25213.6	20762.9	29143.6	26814.9	28802.8	25480	28841.6	27601.5	19472.3	23065	1	0.82	1.16	1.06	1.14	1.01	1.14	1.09	0.77	0.91	TMT10plex; TMT10plex
A(+229.16)AGYDLYSAYDYTIPPMEK(+229.16)	120.47	36.67	2625.31	-0.1	657.334	42.1629	4	14982	220721_Shining_TC_TMT10_A_15.raw	1	P33316|DUT_HUMAN	39737.8	39234.6	50011.2	47010.3	49163.3	45489	44470.2	44188.2	36066.6	41361	1	0.99	1.26	1.18	1.24	1.14	1.12	1.11	0.91	1.04	TMT10plex; TMT10plex
A(+229.16)AGYDVEK(+229.16)NNSR	86.12	29.15	1780.95	-1.9	594.655	10.5814	3	3650	220721_Shining_TC_TMT10_A_12.raw	1	P10412|H14_HUMAN:P16403|H12_HUMAN:Q02539|H11_HUMAN:P16402|H13_HUMAN:P22492|H1T_HUMAN	485990	485397	574268	563857	526878	606184	590828	636989	521183	611667	1	1	1.18	1.16	1.08	1.25	1.22	1.31	1.07	1.26	TMT10plex; TMT10plex
A(+229.16)AGYNFYGTER	121.1	35.37	1476.72	2.4	739.369	21.7486	2	7647	220721_Shining_TC_TMT10_A_15.raw	1	Q9H9Y6|RPA2_HUMAN	277870	268586	307614	313757	304975	325049	237662	248424	203384	241243	1	0.97	1.11	1.13	1.1	1.17	0.86	0.89	0.73	0.87	TMT10plex
A(+229.16)AHASADLPEASSK(+229.16)	126.08	32.69	1811.98	1.5	605.001	11.3007	3	3392	220721_Shining_TC_TMT10_A_06.raw	1	Q5JSZ5|PRC2B_HUMAN	445780	426306	532552	511181	566454	624496	634226	686356	587358	788758	1	0.96	1.19	1.15	1.27	1.4	1.42	1.54	1.32	1.77	TMT10plex; TMT10plex
A(+229.16)AHASADLPEASSK(+229.16)	120.04	29.89	1811.98	2.4	605.001	11.4842	3	3497	220721_Shining_TC_TMT10_A_07.raw	1	Q5JSZ5|PRC2B_HUMAN	279645	278037	338896	335446	336675	345389	325318	334434	304862	341478	1	0.99	1.21	1.2	1.2	1.24	1.16	1.2	1.09	1.22	TMT10plex; TMT10plex
A(+229.16)AHEALGQFC(+57.02)C(+57.02)ALHK(+229.16)	107.71	36.25	2170.12	0.7	543.537	21.6113	4	7685	220721_Shining_TC_TMT10_A_05.raw	1	Q8TEX9|IPO4_HUMAN	271320	286802	322774	319560	316507	331000	336064	380510	306096	338459	1	1.06	1.19	1.18	1.17	1.22	1.24	1.4	1.13	1.25	TMT10plex; Carbamidomethylation; Carbamidomethylation; TMT10plex
A(+229.16)AHGC(+57.02)VTAVSGK(+229.16)	79.15	35.06	1614.89	-1.6	539.304	9.2615	3	3198	220721_Shining_TC_TMT10_A_02.raw	1	O75410|TACC1_HUMAN	253118	260933	372581	324773	320653	338638	301648	308312	288839	336381	1	1.03	1.47	1.28	1.27	1.34	1.19	1.22	1.14	1.33	TMT10plex; Carbamidomethylation; TMT10plex
A(+229.16)AHGVLLQALDEMR	126.94	35.86	1751.96	5.3	584.995	32.5535	3	11920	220721_Shining_TC_TMT10_A_04.raw	0	Q8WZA9|IRGQ_HUMAN	45966	48329.7	59806.1	56474.8	57300	59046.2	52781.8	57012.2	51608.2	57839.3	1	1.05	1.3	1.23	1.25	1.28	1.15	1.24	1.12	1.26	TMT10plex
A(+229.16)AHIFFTDTC(+57.02)PEPLFSELGR	127	32.68	2536.26	1.3	846.429	41.1673	3	15045	220721_Shining_TC_TMT10_A_04.raw	1	Q15833|STXB2_HUMAN	99756.1	99811.9	129575	131685	140451	146555	123112	149306	118162	144571	1	1	1.3	1.32	1.41	1.47	1.23	1.5	1.18	1.45	TMT10plex; Carbamidomethylation
A(+229.16)AHIFNEALVC(+57.02)HQIR	126.3	37.2	2007.07	0	502.774	19.9811	4	6657	220721_Shining_TC_TMT10_A_06.raw	1	O43795|MYO1B_HUMAN	516849	529674	677086	620274	605276	616437	579896	605564	496927	560733	1	1.02	1.31	1.2	1.17	1.19	1.12	1.17	0.96	1.08	TMT10plex; Carbamidomethylation
A(+229.16)AHLC(+57.02)AEAALR	123.14	34.59	1410.76	1.2	471.261	13.4484	3	4617	220721_Shining_TC_TMT10_A_13.raw	1	Q9UQ80|PA2G4_HUMAN	236465	233120	263412	282077	262410	284978	259326	252088	239267	252455	1	0.99	1.11	1.19	1.11	1.21	1.1	1.07	1.01	1.07	TMT10plex; Carbamidomethylation
A(+229.16)AHLC(+57.02)AEAALR	117.33	36.8	1410.76	-2.2	471.26	14.8855	3	5199	220721_Shining_TC_TMT10_A_13.raw	0	Q9UQ80|PA2G4_HUMAN	200477	285794	252840	320514	185901	286211	180769	229899	226151	228184	1	1.43	1.26	1.6	0.93	1.43	0.9	1.15	1.13	1.14	TMT10plex; Carbamidomethylation
A(+229.16)AHLC(+57.02)AEAALR	115.51	31.03	1410.76	6.9	471.264	12.8174	3	4549	220721_Shining_TC_TMT10_A_02.raw	1	Q9UQ80|PA2G4_HUMAN	594116	583046	683808	634086	739858	724462	673545	746113	541796	705285	1	0.98	1.15	1.07	1.25	1.22	1.13	1.26	0.91	1.19	TMT10plex; Carbamidomethylation
A(+229.16)AHLC(+57.02)AEAALR	116.59	30.36	1410.76	0.6	471.261	13.2713	3	4907	220721_Shining_TC_TMT10_A_12.raw	1	Q9UQ80|PA2G4_HUMAN	187528	168196	195125	207120	192348	220818	172048	190040	201014	186388	1	0.9	1.04	1.1	1.03	1.18	0.92	1.01	1.07	0.99	TMT10plex; Carbamidomethylation
A(+229.16)AHLC(+57.02)AEAALR	116.25	36.55	1410.76	0	706.388	13.2713	2	4595	220721_Shining_TC_TMT10_A_12.raw	1	Q9UQ80|PA2G4_HUMAN	89100.3	90440	106747	109818	110670	110422	101459	105703	107422	105134	1	1.02	1.2	1.23	1.24	1.24	1.14	1.19	1.21	1.18	TMT10plex; Carbamidomethylation
A(+229.16)AHLC(+57.02)AEAALR	115.31	32.88	1410.76	-0.3	471.261	16.8276	3	5982	220721_Shining_TC_TMT10_A_12.raw	0	Q9UQ80|PA2G4_HUMAN	104967	113105	133017	132965	137719	143204	134670	167340	139679	170320	1	1.08	1.27	1.27	1.31	1.36	1.28	1.59	1.33	1.62	TMT10plex; Carbamidomethylation
A(+229.16)AHLC(+57.02)AEAALR	115.26	33.67	1410.76	-1.6	471.26	15.433	3	5460	220721_Shining_TC_TMT10_A_12.raw	0	Q9UQ80|PA2G4_HUMAN	118197	137893	142648	155495	142629	140436	128426	122499	133094	121523	1	1.17	1.21	1.32	1.21	1.19	1.09	1.04	1.13	1.03	TMT10plex; Carbamidomethylation
A(+229.16)AHLC(+57.02)AEAALR	115.96	34.77	1410.76	-0.4	471.261	16.2762	3	5777	220721_Shining_TC_TMT10_A_12.raw	0	Q9UQ80|PA2G4_HUMAN	98103.9	107369	119123	116745	117565	122704	111918	107552	113234	104227	1	1.09	1.21	1.19	1.2	1.25	1.14	1.1	1.15	1.06	TMT10plex; Carbamidomethylation
A(+229.16)AHLC(+57.02)AEAALR	123.09	37.23	1410.76	7.1	471.264	13.513	3	4686	220721_Shining_TC_TMT10_A_14.raw	1	Q9UQ80|PA2G4_HUMAN	180238	195395	232487	241311	203459	239260	202876	200440	171946	179322	1	1.08	1.29	1.34	1.13	1.33	1.13	1.11	0.95	0.99	TMT10plex; Carbamidomethylation
A(+229.16)AHSEGNTTAGLDM(+15.99)R	63.08	35.81	1774.85	-0.3	592.623	6.4649	3	2018	220721_Shining_TC_TMT10_A_13.raw	1	P78371|TCPB_HUMAN	16773.1	17164.7	20251.4	16177.7	17231.8	19268	16844.6	16057.9	17422.6	13729	1	1.02	1.21	0.96	1.03	1.15	1	0.96	1.04	0.82	TMT10plex; Oxidation (M)	M14:Oxidation (M):1000.00
A(+229.16)AHSEGNTTAGLDM(+15.99)R	124.93	36.34	1774.85	-1.2	592.622	6.1921	3	1901	220721_Shining_TC_TMT10_A_03.raw	1	P78371|TCPB_HUMAN	16231.5	16237.5	22569.2	18043	23741.8	23063.6	20890.2	25151.2	15464.5	22077	1	1	1.39	1.11	1.46	1.42	1.29	1.55	0.95	1.36	TMT10plex; Oxidation (M)	M14:Oxidation (M):1000.00
A(+229.16)AHSEGNTTAGLDM(+15.99)R	124.86	36.38	1774.85	-1.2	592.622	6.1921	3	2092	220721_Shining_TC_TMT10_A_03.raw	1	P78371|TCPB_HUMAN	36948.3	34013.7	58236.3	46307.3	46309.8	41530.7	48648.9	40445.2	37349.2	47289.5	1	0.92	1.58	1.25	1.25	1.12	1.32	1.09	1.01	1.28	TMT10plex; Oxidation (M)	M14:Oxidation (M):1000.00
A(+229.16)AHSEGNTTAGLDM(+15.99)R	119.98	35.95	1774.85	-1.2	592.622	6.1921	3	2283	220721_Shining_TC_TMT10_A_03.raw	1	P78371|TCPB_HUMAN	7693.52	7056.81	8218.69	7090.74	9935.2	8217.57	8627.27	10194.2	9106.09	7489.48	1	0.92	1.07	0.92	1.29	1.07	1.12	1.33	1.18	0.97	TMT10plex; Oxidation (M)	M14:Oxidation (M):1000.00
A(+229.16)AHSEGNTTAGLDM(+15.99)R	115.21	36.28	1774.85	1.4	592.624	5.5655	3	1865	220721_Shining_TC_TMT10_A_02.raw	1	P78371|TCPB_HUMAN	101739	81009	119563	99695.9	110412	108150	110967	98341.5	97881.6	104907	1	0.8	1.18	0.98	1.09	1.06	1.09	0.97	0.96	1.03	TMT10plex; Oxidation (M)	M14:Oxidation (M):1000.00
A(+229.16)AHSEGNTTAGLDM(+15.99)R	103.83	32.91	1774.85	0.9	592.624	6.5656	3	1950	220721_Shining_TC_TMT10_A_14.raw	1	P78371|TCPB_HUMAN	7767.29	6788.46	8148.25	8369.09	9241.31	8679.7	9276.88	9545.02	7590.62	10620.9	1	0.87	1.05	1.08	1.19	1.12	1.19	1.23	0.98	1.37	TMT10plex; Oxidation (M)	M14:Oxidation (M):1000.00
A(+229.16)AHSEGNTTAGLDM(+15.99)R	123.28	36.25	1774.85	0.9	592.624	6.5656	3	2134	220721_Shining_TC_TMT10_A_14.raw	1	P78371|TCPB_HUMAN	132609	138021	210027	178869	151071	158250	195457	182740	225625	143498	1	1.04	1.58	1.35	1.14	1.19	1.47	1.38	1.7	1.08	TMT10plex; Oxidation (M)	M14:Oxidation (M):1000.00
A(+229.16)AHSEGNTTAGLDM(+15.99)R	117.68	35.65	1774.85	-1.3	592.622	5.7255	3	1865	220721_Shining_TC_TMT10_A_04.raw	1	P78371|TCPB_HUMAN	8030.25	8251.22	9479.72	9062.06	9969.87	9177.63	8724.73	9385.69	8865.73	11925.6	1	1.03	1.18	1.13	1.24	1.14	1.09	1.17	1.1	1.49	TMT10plex; Oxidation (M)	M14:Oxidation (M):1000.00
A(+229.16)AHSEGNTTAGLDM(+15.99)R	74.12	35.5	1774.85	-1.7	592.622	9.9346	3	3250	220721_Shining_TC_TMT10_A_01.raw	1	P78371|TCPB_HUMAN	122134	109354	146534	139688	147129	150701	124162	160458	129483	187245	1	0.9	1.2	1.14	1.2	1.23	1.02	1.31	1.06	1.53	TMT10plex; Oxidation (M)	M14:Oxidation (M):1000.00
A(+229.16)AHSEGNTTAGLDMR	124.89	35.89	1758.85	0.8	880.434	10.169	2	3510	220721_Shining_TC_TMT10_A_03.raw	1	P78371|TCPB_HUMAN	36202.1	29174.5	48612.7	42043.5	44154.9	41820.9	36491.6	36140.7	30079.8	36194.3	1	0.81	1.34	1.16	1.22	1.16	1.01	1	0.83	1	TMT10plex
A(+229.16)AHSEGNTTAGLDMR	124.97	32.23	1758.85	0.6	587.292	10.1999	3	3478	220721_Shining_TC_TMT10_A_03.raw	1	P78371|TCPB_HUMAN	408066	377372	538818	463712	556796	509172	480886	502935	415401	509426	1	0.92	1.32	1.14	1.36	1.25	1.18	1.23	1.02	1.25	TMT10plex
A(+229.16)AHSEGNTTAGLDMR	118.93	35.59	1758.85	0.3	880.434	9.7252	2	3343	220721_Shining_TC_TMT10_A_02.raw	1	P78371|TCPB_HUMAN	30337.7	28215.1	33035.4	34571	32585.3	37085.1	28408.3	29972.8	25070	32332.4	1	0.93	1.09	1.14	1.07	1.22	0.94	0.99	0.83	1.07	TMT10plex
A(+229.16)AHSEGNTTAGLDMR	119.75	33.44	1758.85	0.9	587.292	9.7497	3	3327	220721_Shining_TC_TMT10_A_02.raw	1	P78371|TCPB_HUMAN	206189	228357	275137	254256	243136	261738	254268	315989	255792	298265	1	1.11	1.33	1.23	1.18	1.27	1.23	1.53	1.24	1.45	TMT10plex
A(+229.16)AHSEGNTTAGLDMR	126.99	35.62	1758.85	1.5	587.292	9.654	3	3324	220721_Shining_TC_TMT10_A_04.raw	1	P78371|TCPB_HUMAN	168590	182452	213248	226037	224528	223398	212838	221184	213278	225035	1	1.08	1.26	1.34	1.33	1.33	1.26	1.31	1.27	1.33	TMT10plex
A(+229.16)AHSYNPK(+229.16)	117.64	36.14	1344.76	-0.4	449.259	6.4689	3	2145	220721_Shining_TC_TMT10_A_02.raw	1	Q9BYJ9|YTHD1_HUMAN	77218.7	80570.9	91621.7	95710.3	88630.9	83853.4	74917.4	70574.6	63884.4	69814.5	1	1.04	1.19	1.24	1.15	1.09	0.97	0.91	0.83	0.9	TMT10plex; TMT10plex
A(+229.16)AHVSEQFAR	121.34	35.8	1343.71	2.3	448.913	9.3716	3	3198	220721_Shining_TC_TMT10_A_11.raw	1	Q14999|CUL7_HUMAN	122634	140868	137733	151825	138035	136115	139383	151811	148729	140945	1	1.15	1.12	1.24	1.13	1.11	1.14	1.24	1.21	1.15	TMT10plex
A(+229.16)AIAQALAGEVSVVPPSR	119.99	35.3	1964.13	2.7	655.718	37.895	3	13447	220721_Shining_TC_TMT10_A_07.raw	1	Q2TAY7|SMU1_HUMAN	145418	149340	177449	174482	172540	173856	175173	203331	151599	188808	1	1.03	1.22	1.2	1.19	1.2	1.2	1.4	1.04	1.3	TMT10plex
A(+229.16)AIAQALAGEVSVVPPSR	115.68	29.28	1964.13	1.9	983.072	37.895	2	13460	220721_Shining_TC_TMT10_A_07.raw	1	Q2TAY7|SMU1_HUMAN	123546	116193	147126	140578	149173	155666	148157	142675	125724	151941	1	0.94	1.19	1.14	1.21	1.26	1.2	1.15	1.02	1.23	TMT10plex
A(+229.16)AIAQALAGEVSVVPPSR	118.99	34.68	1964.13	1.9	983.072	37.895	2	13659	220721_Shining_TC_TMT10_A_07.raw	1	Q2TAY7|SMU1_HUMAN	110805	118067	142039	131120	147801	146869	129787	146455	138849	145348	1	1.07	1.28	1.18	1.33	1.33	1.17	1.32	1.25	1.31	TMT10plex
A(+229.16)AIASIPVGSFEAGASGRPGPAPR	92.84	33.25	2464.34	-4.2	822.45	26.6366	3	9261	220721_Shining_TC_TMT10_A_06.raw	1	Q96RK0|CIC_HUMAN	140636	136842	169442	156649	171644	179863	166151	179494	162569	187040	1	0.97	1.2	1.11	1.22	1.28	1.18	1.28	1.16	1.33	TMT10plex
A(+229.16)AIDWFD	109	36.94	1065.53	-1.6	533.773	44.2599	2	15986	220721_Shining_TC_TMT10_A_12.raw	1	P35637|FUS_HUMAN:Q92804|RBP56_HUMAN	16288	16885.7	21896.5	16447.7	23100.3	18682.8	16651.1	14669.2	16585.9	15858.3	1	1.04	1.34	1.01	1.42	1.15	1.02	0.9	1.02	0.97	TMT10plex
A(+229.16)AIDWFDGK(+229.16)EFHGNIIK(+229.16)	126.16	35.1	2647.47	3.2	662.878	36.3994	4	13167	220721_Shining_TC_TMT10_A_05.raw	1	Q92804|RBP56_HUMAN	1.3622e+06	1.3419e+06	1691975	1.51371e+06	1.49616e+06	1.52779e+06	1.36725e+06	1.3601e+06	1.17025e+06	1.38521e+06	1	0.99	1.24	1.11	1.1	1.12	1	1	0.86	1.02	TMT10plex; TMT10plex; TMT10plex
A(+229.16)AIDWFDGK(+229.16)EFHGNIIK(+229.16)	125.83	33.81	2647.47	1.6	883.5	36.3994	3	13241	220721_Shining_TC_TMT10_A_05.raw	1	Q92804|RBP56_HUMAN	644531	640763	744694	728360	737540	792562	707059	711279	640333	668402	1	0.99	1.16	1.13	1.14	1.23	1.1	1.1	0.99	1.04	TMT10plex; TMT10plex; TMT10plex
A(+229.16)AIDWFDGK(+229.16)EFSGNPIK(+229.16)	126.28	36.04	2581.41	2.5	1291.72	39.9866	2	14562	220721_Shining_TC_TMT10_A_05.raw	1	P35637|FUS_HUMAN	248558	232910	290800	277489	246574	248420	181459	163656	162638	163080	1	0.94	1.17	1.12	0.99	1	0.73	0.66	0.65	0.66	TMT10plex; TMT10plex; TMT10plex
A(+229.16)AIDWFDGK(+229.16)EFSGNPIK(+229.16)	120.94	30.69	2581.41	2.5	861.481	39.9964	3	14593	220721_Shining_TC_TMT10_A_05.raw	1	P35637|FUS_HUMAN	2.79893e+06	2.70548e+06	3.33387e+06	3.22272e+06	2.89876e+06	2.91272e+06	2.08547e+06	1.9924e+06	1.89351e+06	1.8507e+06	1	0.97	1.19	1.15	1.04	1.04	0.75	0.71	0.68	0.66	TMT10plex; TMT10plex; TMT10plex
A(+229.16)AIDWFDGK(+229.16)EFSGNPIK(+229.16)VSFATR	123.1	33.15	3242.77	2.7	1081.93	40.4745	3	14480	220721_Shining_TC_TMT10_A_06.raw	1	P35637|FUS_HUMAN	136012	144009	164327	159920	165824	199523	229294	235699	198616	247656	1	1.06	1.21	1.18	1.22	1.47	1.69	1.73	1.46	1.82	TMT10plex; TMT10plex; TMT10plex
A(+229.16)AIDWFDGK(+229.16)EFSGNPIK(+229.16)VSFATR	126.04	32.81	3242.77	3.6	811.703	40.4757	4	14509	220721_Shining_TC_TMT10_A_06.raw	1	P35637|FUS_HUMAN	1443901	1.62171e+06	2.05116e+06	1.69029e+06	1.94621e+06	2.25889e+06	2.92858e+06	3046027	2522546	3277894	1	1.12	1.42	1.17	1.35	1.56	2.03	2.11	1.75	2.27	TMT10plex; TMT10plex; TMT10plex
A(+229.16)AIEHELPTATQK(+229.16)	119.37	28.96	1866.06	-1.2	623.027	19.1857	3	6830	220721_Shining_TC_TMT10_A_10.raw	0	Q6ZMI0|PPR21_HUMAN	157626	148841	185283	188156	191313	185320	192773	191950	168281	199071	1	0.94	1.18	1.19	1.21	1.18	1.22	1.22	1.07	1.26	TMT10plex; TMT10plex
A(+229.16)AIGLLAR	64.65	35.59	1012.66	-3.1	507.336	23.8746	2	8333	220721_Shining_TC_TMT10_A_08.raw	1	P07741|APT_HUMAN	387095	397659	483689	477345	468785	450264	425339	426564	371510	434193	1	1.03	1.25	1.23	1.21	1.16	1.1	1.1	0.96	1.12	TMT10plex
A(+229.16)AIISAEGDSK(+229.16)	122.08	34.78	1518.87	2.1	507.297	20.1714	3	7115	220721_Shining_TC_TMT10_A_13.raw	1	P35232|PHB1_HUMAN	384971	358056	453961	455769	423200	402855	330773	318334	317462	316840	1	0.93	1.18	1.18	1.1	1.05	0.86	0.83	0.82	0.82	TMT10plex; TMT10plex
A(+229.16)AIISAEGDSK(+229.16)	122.59	34.6	1518.87	0.4	760.441	20.1714	2	7103	220721_Shining_TC_TMT10_A_13.raw	1	P35232|PHB1_HUMAN	653925	635629	734408	756705	737939	692236	571863	627058	515813	529035	1	0.97	1.12	1.16	1.13	1.06	0.87	0.96	0.79	0.81	TMT10plex; TMT10plex
A(+229.16)AIISAEGDSK(+229.16)	122.86	33.85	1518.87	0.4	760.441	20.1714	2	7299	220721_Shining_TC_TMT10_A_13.raw	1	P35232|PHB1_HUMAN	302096	313885	345789	353601	348563	332680	293012	323986	261402	299154	1	1.04	1.14	1.17	1.15	1.1	0.97	1.07	0.87	0.99	TMT10plex; TMT10plex
A(+229.16)AIISAEGDSK(+229.16)	113.6	34.82	1518.87	-5.1	760.436	19.8844	2	7061	220721_Shining_TC_TMT10_A_12.raw	1	P35232|PHB1_HUMAN	785766	791592	1.02088e+06	910554	823022	824692	675032	642234	589701	686453	1	1.01	1.3	1.16	1.05	1.05	0.86	0.82	0.75	0.87	TMT10plex; TMT10plex
A(+229.16)AIISAEGDSK(+229.16)	24.75	34.05	1518.87	-5.1	760.436	19.8844	2	7257	220721_Shining_TC_TMT10_A_12.raw	1	P35232|PHB1_HUMAN	796426	979258	1.14219e+06	992919	1.15452e+06	1.16171e+06	868542	867097	681247	880711	1	1.23	1.43	1.25	1.45	1.46	1.09	1.09	0.86	1.11	TMT10plex; TMT10plex
A(+229.16)AIISAEGDSK(+229.16)	115.62	35.34	1518.87	-2.3	507.295	19.9128	3	7106	220721_Shining_TC_TMT10_A_12.raw	1	P35232|PHB1_HUMAN	1.87855e+06	1.98906e+06	2237156	2023032	1.92181e+06	1.99117e+06	1.65524e+06	1.81804e+06	1.2685e+06	1.4936e+06	1	1.06	1.19	1.08	1.02	1.06	0.88	0.97	0.68	0.8	TMT10plex; TMT10plex
A(+229.16)AIISAEGDSK(+229.16)AAELIANSLATAGDGLIELR	122.37	33.84	3497.93	-2.1	1166.98	50.8739	3	18461	220721_Shining_TC_TMT10_A_03.raw	1	P35232|PHB1_HUMAN	33460.5	38586.5	44679	41764.5	45468.3	53628.7	57148	67430.6	61562	76999.9	1	1.15	1.34	1.25	1.36	1.6	1.71	2.02	1.84	2.3	TMT10plex; TMT10plex
A(+229.16)AIISAEGDSK(+229.16)AAELIANSLATAGDGLIELR	126.1	35.1	3497.93	-1.1	875.49	50.2591	4	18295	220721_Shining_TC_TMT10_A_04.raw	1	P35232|PHB1_HUMAN	47732.5	49303.5	61095.8	60342.2	64195.9	64626.3	89924.1	95938.6	80880.3	113469	1	1.03	1.28	1.26	1.34	1.35	1.88	2.01	1.69	2.38	TMT10plex; TMT10plex
A(+229.16)AIISAEGDSK(+229.16)AAELIANSLATAGDGLIELR	123.73	29.41	3497.93	-1.1	875.49	50.2591	4	18486	220721_Shining_TC_TMT10_A_04.raw	1	P35232|PHB1_HUMAN	25758.7	24702.1	33651.4	30892.6	34405.9	35413	44040.4	46143.3	40578.7	53532.8	1	0.96	1.31	1.2	1.34	1.37	1.71	1.79	1.58	2.08	TMT10plex; TMT10plex
A(+229.16)AIISAEGDSK(+229.16)AAELIANSLATAGDGLIELR	123.1	25.17	3497.93	-0.7	700.594	50.26	5	18339	220721_Shining_TC_TMT10_A_04.raw	1	P35232|PHB1_HUMAN	10561.3	13616.6	16473.4	18743	19507.5	17988.9	26010.4	27132.1	20214.2	27912.8	1	1.29	1.56	1.77	1.85	1.7	2.46	2.57	1.91	2.64	TMT10plex; TMT10plex
A(+229.16)AIISAEGDSK(+229.16)AAELIANSLATAGDGLIELR	126.89	32	3497.93	-1.7	1166.98	50.29	3	18297	220721_Shining_TC_TMT10_A_04.raw	1	P35232|PHB1_HUMAN	74288.5	88342.9	112832	91838	113544	123295	181996	196409	157891	212387	1	1.19	1.52	1.24	1.53	1.66	2.45	2.64	2.13	2.86	TMT10plex; TMT10plex
A(+229.16)AILDLEK(+229.16)	46.14	36.32	1329.83	2.5	665.923	31.7681	2	11506	220721_Shining_TC_TMT10_A_03.raw	1	Q15075|EEA1_HUMAN	235274	238594	298765	288076	283527	272039	262419	245908	233471	242038	1	1.01	1.27	1.22	1.21	1.16	1.12	1.05	0.99	1.03	TMT10plex; TMT10plex
A(+229.16)AILDLEK(+229.16)	53.02	28.72	1329.83	3.6	665.923	30.633	2	11220	220721_Shining_TC_TMT10_A_04.raw	1	Q15075|EEA1_HUMAN	294373	303878	349352	327929	346349	330632	326941	336812	307380	374195	1	1.03	1.19	1.11	1.18	1.12	1.11	1.14	1.04	1.27	TMT10plex; TMT10plex
A(+229.16)AILEEK(+229.16)	67.45	33.49	1230.76	2.8	616.388	21.7922	2	7783	220721_Shining_TC_TMT10_A_14.raw	1	Q7Z406|MYH14_HUMAN:Q9ULL1|PKHG1_HUMAN	1.12871e+06	888489	1.57234e+06	1.34196e+06	1.42095e+06	1.34516e+06	921000	882590	877631	794775	1	0.79	1.39	1.19	1.26	1.19	0.82	0.78	0.78	0.7	TMT10plex; TMT10plex
A(+229.16)AILETAPK(+229.16)	126.52	36.4	1370.85	1.9	457.959	21.2305	3	7468	220721_Shining_TC_TMT10_A_05.raw	1	Q9P2E9|RRBP1_HUMAN	476033	464965	545160	536792	517584	531352	460613	479601	407165	457743	1	0.98	1.15	1.13	1.09	1.12	0.97	1.01	0.86	0.96	TMT10plex; TMT10plex
A(+229.16)AILETAPK(+229.16)EVPMVVVPPVGAK(+229.16)	127.3	37.01	2902.75	2.3	726.697	38.3648	4	13709	220721_Shining_TC_TMT10_A_06.raw	1	Q9P2E9|RRBP1_HUMAN	158714	154898	214629	187604	215908	232088	277408	347816	261061	388676	1	0.98	1.35	1.18	1.36	1.46	1.75	2.19	1.64	2.45	TMT10plex; TMT10plex; TMT10plex
A(+229.16)AILPTSIFLTNK(+229.16)	124.24	36.86	1846.13	0	616.385	42.4274	3	15486	220721_Shining_TC_TMT10_A_09.raw	1	O14744|ANM5_HUMAN	188247	176056	223146	225455	219495	203300	142168	160491	126619	162632	1	0.94	1.19	1.2	1.17	1.08	0.76	0.85	0.67	0.86	TMT10plex; TMT10plex
A(+229.16)AILPTSIFLTNK(+229.16)K(+229.16)	124.22	36.46	2203.39	-2.7	551.854	37.109	4	13541	220721_Shining_TC_TMT10_A_09.raw	1	O14744|ANM5_HUMAN	45246.7	47549	57346.2	54586.7	53827.5	53333.2	39738.1	41557.4	36120.5	41726.3	1	1.05	1.27	1.21	1.19	1.18	0.88	0.92	0.8	0.92	TMT10plex; TMT10plex; TMT10plex
A(+229.16)AILPTSIFLTNK(+229.16)K(+229.16)	124.19	35.29	2203.39	-2.9	735.469	37.1686	3	13557	220721_Shining_TC_TMT10_A_09.raw	1	O14744|ANM5_HUMAN	487583	488686	564234	568964	547087	497813	419481	459311	338892	430754	1	1	1.16	1.17	1.12	1.02	0.86	0.94	0.7	0.88	TMT10plex; TMT10plex; TMT10plex
A(+229.16)AILQQTAEYIFSLEQEK(+229.16)	125.68	35.89	2539.39	1.7	847.473	51.0175	3	18402	220721_Shining_TC_TMT10_A_06.raw	1	Q01664|TFAP4_HUMAN	133040	131563	166306	163596	153681	164458	134449	137760	125439	148862	1	0.99	1.25	1.23	1.16	1.24	1.01	1.04	0.94	1.12	TMT10plex; TMT10plex
A(+229.16)AILQQTAEYIFSLEQEK(+229.16)TR	112.67	26.91	2796.54	5	933.193	48.3832	3	17425	220721_Shining_TC_TMT10_A_07.raw	0	Q01664|TFAP4_HUMAN	98745	97250.6	108854	109813	122755	142677	135099	153430	136089	173478	1	0.98	1.1	1.11	1.24	1.44	1.37	1.55	1.38	1.76	TMT10plex; TMT10plex
A(+229.16)AILQTEVDALR	121.89	32.82	1527.88	-0.9	764.948	34.2083	2	12382	220721_Shining_TC_TMT10_A_14.raw	1	O15083|ERC2_HUMAN:Q8IUD2|RB6I2_HUMAN	163285	168280	187603	188915	195443	202306	182160	204649	183344	195715	1	1.03	1.15	1.16	1.2	1.24	1.12	1.25	1.12	1.2	TMT10plex
A(+229.16)AIM(+15.99)QALWLYIK(+229.16)	124.02	37.36	1894.12	-0.6	632.379	46.2049	3	16921	220721_Shining_TC_TMT10_A_09.raw	1	Q92925|SMRD2_HUMAN	31108.1	29956.1	42425.5	32836	35069.1	47044.2	31972.7	37637	32296.6	34634	1	0.96	1.36	1.06	1.13	1.51	1.03	1.21	1.04	1.11	TMT10plex; Oxidation (M); TMT10plex	M4:Oxidation (M):1000.00
A(+229.16)AIQALRK(+229.16)	52.76	36.77	1327.87	0.2	443.631	16.3151	3	5733	220721_Shining_TC_TMT10_A_09.raw	1	P04114|APOB_HUMAN	2.57452e+06	2.79597e+06	3.11657e+06	3.1443e+06	3.39331e+06	3.37521e+06	3.84002e+06	3.80168e+06	3.19597e+06	4.05134e+06	1	1.09	1.21	1.22	1.32	1.31	1.49	1.48	1.24	1.57	TMT10plex; TMT10plex
A(+229.16)AIQALRK(+229.16)	83.25	34.53	1327.87	-0.1	664.942	16.3151	2	5757	220721_Shining_TC_TMT10_A_09.raw	1	P04114|APOB_HUMAN	473589	510362	579936	570942	533448	551480	490508	500913	454830	479959	1	1.08	1.22	1.21	1.13	1.16	1.04	1.06	0.96	1.01	TMT10plex; TMT10plex
A(+229.16)AISSGIEDPVPTLHLTER	124	35.26	2234.21	1.1	745.745	31.338	3	11433	220721_Shining_TC_TMT10_A_09.raw	1	O75175|CNOT3_HUMAN	156347	148834	190098	193025	190342	203973	177207	198311	163167	192268	1	0.95	1.22	1.23	1.22	1.3	1.13	1.27	1.04	1.23	TMT10plex
A(+229.16)AISSGIEDPVPTLHLTER	122	34.93	2234.21	-2.8	745.742	31.569	3	11368	220721_Shining_TC_TMT10_A_10.raw	1	O75175|CNOT3_HUMAN	111687	116178	146120	136266	146799	151752	145503	145397	138733	151887	1	1.04	1.31	1.22	1.31	1.36	1.3	1.3	1.24	1.36	TMT10plex
A(+229.16)AITIR	65.36	30.79	872.565	1.5	437.29	12.8659	2	4530	220721_Shining_TC_TMT10_A_04.raw	1	Q7L014|DDX46_HUMAN:P61221|ABCE1_HUMAN	826635	731967	949793	924372	972760	924474	733070	696633	697506	678151	1	0.89	1.15	1.12	1.18	1.12	0.89	0.84	0.84	0.82	TMT10plex
A(+229.16)AIVEK(+229.16)	48.21	33.45	1087.7	0.6	544.858	15.23	2	5363	220721_Shining_TC_TMT10_A_03.raw	1	P61970|NTF2_HUMAN:Q8IZH2|XRN1_HUMAN:Q2TB90|HKDC1_HUMAN	1.40794e+06	1.30273e+06	1627508	1.57587e+06	1.51908e+06	1.49236e+06	1.34064e+06	1.35611e+06	1.28169e+06	1.17201e+06	1	0.93	1.16	1.12	1.08	1.06	0.95	0.96	0.91	0.83	TMT10plex; TMT10plex
A(+229.16)AIVEK(+229.16)	55.13	36.78	1087.7	0	544.858	14.7417	2	5218	220721_Shining_TC_TMT10_A_02.raw	1	P61970|NTF2_HUMAN:Q2TB90|HKDC1_HUMAN:Q8IZH2|XRN1_HUMAN	2.19162e+06	2.40853e+06	2.72561e+06	2.84116e+06	2.65618e+06	2.47002e+06	2.44152e+06	2.22728e+06	1930055	2.07121e+06	1	1.1	1.24	1.3	1.21	1.13	1.11	1.02	0.88	0.95	TMT10plex; TMT10plex
A(+229.16)AIVEK(+229.16)LSSLPFQK(+229.16)	124.02	35.16	2217.37	-1.8	740.13	40.6296	3	14805	220721_Shining_TC_TMT10_A_09.raw	1	P61970|NTF2_HUMAN	179918	172628	224979	205892	222502	230019	476469	515700	381006	638735	1	0.96	1.25	1.14	1.24	1.28	2.65	2.87	2.12	3.55	TMT10plex; TMT10plex; TMT10plex
A(+229.16)AIVHNVDSDDLISMGSNDIEVLK(+229.16)	124.07	36.39	3012.58	-1.9	1005.2	40.1278	3	14640	220721_Shining_TC_TMT10_A_09.raw	1	O43567|RNF13_HUMAN	108582	93942.9	145420	142521	133844	123860	113065	113297	101483	122689	1	0.87	1.34	1.31	1.23	1.14	1.04	1.04	0.93	1.13	TMT10plex; TMT10plex
A(+229.16)AK(+229.16)ADEEPTPADGR	126.83	34.67	1884.99	0.8	629.339	8.9619	3	3029	220721_Shining_TC_TMT10_A_04.raw	1	Q96AT1|K1143_HUMAN	292097	313627	373088	351342	390281	362128	391906	403546	346838	375400	1	1.07	1.28	1.2	1.34	1.24	1.34	1.38	1.19	1.29	TMT10plex; TMT10plex
A(+229.16)AK(+229.16)APPK(+229.16)K(+229.16)	116.68	30.96	1726.16	-2.8	432.547	8.5028	4	2609	220721_Shining_TC_TMT10_A_08.raw	1	Q14978|NOLC1_HUMAN	670625	678930	830559	781404	840450	894309	934619	1.19543e+06	831559	1360270	1	1.01	1.24	1.17	1.25	1.33	1.39	1.78	1.24	2.03	TMT10plex; TMT10plex; TMT10plex; TMT10plex
A(+229.16)AK(+229.16)DGANIVIAAK(+229.16)	126.11	36.03	1928.2	-1	965.108	20.0298	2	6727	220721_Shining_TC_TMT10_A_06.raw	1	Q6YN16|HSDL2_HUMAN	84360.8	112172	109031	129420	108620	109902	102578	112161	93333.5	112402	1	1.33	1.29	1.53	1.29	1.3	1.22	1.33	1.11	1.33	TMT10plex; TMT10plex; TMT10plex
A(+229.16)AK(+229.16)DGASSSPESASR	65.9	33.94	1877.98	-0.5	627.002	6.4635	3	2003	220721_Shining_TC_TMT10_A_11.raw	1	Q14135|VGLL4_HUMAN	13272.8	14965.9	17410.4	16741.6	17036.8	17900.7	19902	18276.4	17233.5	19646.8	1	1.13	1.31	1.26	1.28	1.35	1.5	1.38	1.3	1.48	TMT10plex; TMT10plex
A(+229.16)AK(+229.16)DLVLGPSGVLQGIRPGK(+229.16)	94.72	35.58	2662.65	-3.7	666.666	32.6259	4	11669	220721_Shining_TC_TMT10_A_08.raw	1	Q49A26|GLYR1_HUMAN	321365	371662	408708	409750	435141	459690	423408	474266	368476	474608	1	1.16	1.27	1.28	1.35	1.43	1.32	1.48	1.15	1.48	TMT10plex; TMT10plex; TMT10plex
A(+229.16)AK(+229.16)DVFNK(+229.16)	126.26	33.13	1578.97	-1.2	790.491	16.5011	2	5343	220721_Shining_TC_TMT10_A_06.raw	1	Q9Y277|VDAC3_HUMAN	593379	622397	739955	705230	759623	758492	745047	767089	653464	788693	1	1.05	1.25	1.19	1.28	1.28	1.26	1.29	1.1	1.33	TMT10plex; TMT10plex; TMT10plex
A(+229.16)AK(+229.16)DVFNK(+229.16)GYGFGMVK(+229.16)	120.08	30.42	2647.53	-3.1	662.889	30.7271	4	10906	220721_Shining_TC_TMT10_A_08.raw	1	Q9Y277|VDAC3_HUMAN	235459	271926	334130	305946	372860	437784	545950	670611	422733	729144	1	1.15	1.42	1.3	1.58	1.86	2.32	2.85	1.8	3.1	TMT10plex; TMT10plex; TMT10plex; TMT10plex
A(+229.16)AK(+229.16)EAAAATS	112.56	37.2	1347.78	1	674.896	9.4913	2	3176	220721_Shining_TC_TMT10_A_14.raw	1	O96000|NDUBA_HUMAN	138419	164260	203455	192297	215589	245550	326617	358144	297058	412683	1	1.19	1.47	1.39	1.56	1.77	2.36	2.59	2.15	2.98	TMT10plex; TMT10plex
A(+229.16)AK(+229.16)EAM(+15.99)EDGEIDGNK(+229.16)VTLDWAK(+229.16)PK(+229.16)	112.11	33.69	3777.1	2.2	756.429	28.5359	5	10336	220721_Shining_TC_TMT10_A_03.raw	1	P19338|NUCL_HUMAN	199270	163350	226408	199002	209119	217190	165357	157196	169519	155726	1	0.82	1.14	1	1.05	1.09	0.83	0.79	0.85	0.78	TMT10plex; TMT10plex; Oxidation (M); TMT10plex; TMT10plex; more	M6:Oxidation (M):1000.00
A(+229.16)AK(+229.16)EAM(+15.99)EDGEIDGNK(+229.16)VTLDWAK(+229.16)PK(+229.16)	111.88	36.69	3777.1	2.9	756.429	27.4568	5	10022	220721_Shining_TC_TMT10_A_02.raw	1	P19338|NUCL_HUMAN	107216	91406.4	118124	116005	124766	132723	104381	98913.1	122439	101032	1	0.85	1.1	1.08	1.16	1.24	0.97	0.92	1.14	0.94	TMT10plex; TMT10plex; Oxidation (M); TMT10plex; TMT10plex; more	M6:Oxidation (M):1000.00
A(+229.16)AK(+229.16)EAMEDGEIDGNK(+229.16)VTLDWAK(+229.16)	118.52	36.05	3306.79	1.1	827.707	33.3878	4	12052	220721_Shining_TC_TMT10_A_14.raw	1	P19338|NUCL_HUMAN	181260	172933	209499	206639	207771	208516	165372	158065	132757	150025	1	0.95	1.16	1.14	1.15	1.15	0.91	0.87	0.73	0.83	TMT10plex; TMT10plex; TMT10plex; TMT10plex
A(+229.16)AK(+229.16)EEEK(+229.16)R	79.25	34.99	1646.99	-0.1	412.755	3.8114	4	1200	220721_Shining_TC_TMT10_A_13.raw	1	Q8NDD1|CA131_HUMAN	63247.1	61986.7	72198.6	69363	78741.8	77780.1	70024.3	82977	60789.6	80858.9	1	0.98	1.14	1.1	1.24	1.23	1.11	1.31	0.96	1.28	TMT10plex; TMT10plex; TMT10plex
A(+229.16)AK(+229.16)ELSK(+229.16)	44.55	36.54	1432.92	1	478.649	11.1378	3	3660	220721_Shining_TC_TMT10_A_05.raw	1	P13667|PDIA4_HUMAN	3.41635e+06	3467615	4318186	3.81725e+06	4.65012e+06	4.68485e+06	5.58443e+06	5950891	4767224	6.2903e+06	1	1.02	1.26	1.12	1.36	1.37	1.63	1.74	1.4	1.84	TMT10plex; TMT10plex; TMT10plex
A(+229.16)AK(+229.16)EQPK(+229.16)	34.52	31.75	1457.92	2	486.981	7.2024	3	2311	220721_Shining_TC_TMT10_A_04.raw	1	Q15311|RBP1_HUMAN	147217	176585	168284	189716	208669	185883	195999	206631	181143	192078	1	1.2	1.14	1.29	1.42	1.26	1.33	1.4	1.23	1.3	TMT10plex; TMT10plex; TMT10plex
A(+229.16)AK(+229.16)FEEMC(+57.02)GLVMGMFTR	119.42	27.85	2435.22	-1.2	812.748	46.5462	3	16737	220721_Shining_TC_TMT10_A_08.raw	1	O60502|OGA_HUMAN	63891.6	58070.8	74593.9	72648.6	72913.8	76508.5	72997.3	75590.2	54271.6	69750.7	1	0.91	1.17	1.14	1.14	1.2	1.14	1.18	0.85	1.09	TMT10plex; TMT10plex; Carbamidomethylation
A(+229.16)AK(+229.16)K(+229.16)PK(+229.16)	63.3	31.97	1558.07	-3.4	390.524	7.5814	4	2101	220721_Shining_TC_TMT10_A_08.raw	1	P16403|H12_HUMAN:Q3B726|RPA43_HUMAN:P16402|H13_HUMAN:Q15397|PUM3_HUMAN:P10412|H14_HUMAN	309821	461506	430472	459150	589318	591120	850309	818317	695314	913878	1	1.49	1.39	1.48	1.9	1.91	2.74	2.64	2.24	2.95	TMT10plex; TMT10plex; TMT10plex; TMT10plex
A(+229.16)AK(+229.16)LEILQQQLQVANEAR	120.01	35.61	2480.45	-0.3	827.823	34.7459	3	12236	220721_Shining_TC_TMT10_A_07.raw	1	Q14980|NUMA1_HUMAN	91320.9	84802.6	115021	106545	117854	117817	140909	154524	126646	164962	1	0.93	1.26	1.17	1.29	1.29	1.54	1.69	1.39	1.81	TMT10plex; TMT10plex
A(+229.16)AK(+229.16)LEILQQQLQVANEAR	120.01	36.63	2480.45	-0.3	827.823	34.7459	3	12423	220721_Shining_TC_TMT10_A_07.raw	1	Q14980|NUMA1_HUMAN	249612	277463	305734	297811	325952	366466	325495	357100	317422	391833	1	1.11	1.22	1.19	1.31	1.47	1.3	1.43	1.27	1.57	TMT10plex; TMT10plex
A(+229.16)AK(+229.16)LEILQQQLQVANEAR(-0.98)	74.85	36.52	2479.46	-4.7	1240.73	34.6322	2	12315	220721_Shining_TC_TMT10_A_07.raw	0	Q14980|NUMA1_HUMAN	16825.4	16646.8	17638.2	18741.7	20142.2	20175.3	19070.4	20546	15523.9	19416.7	1	0.99	1.05	1.11	1.2	1.2	1.13	1.22	0.92	1.15	TMT10plex; TMT10plex; Amidation	R18:Amidation:1000.00
A(+229.16)AK(+229.16)PEQIQK(+229.16)	126.49	35.51	1699.06	-1.6	850.536	12.0363	2	3923	220721_Shining_TC_TMT10_A_05.raw	1	Q99986|VRK1_HUMAN	74847	72562.1	78317.2	82709.1	83980.9	92604.6	81106.1	97022.8	80076.3	96126.5	1	0.97	1.05	1.11	1.12	1.24	1.08	1.3	1.07	1.28	TMT10plex; TMT10plex; TMT10plex
A(+229.16)AK(+229.16)PEQIQK(+229.16)	126.36	33.79	1699.06	0.8	567.361	12.0681	3	3978	220721_Shining_TC_TMT10_A_05.raw	1	Q99986|VRK1_HUMAN	2.54319e+06	2.46108e+06	3.08325e+06	2.84824e+06	3031394	3235837	2.9987e+06	3.35683e+06	2.75347e+06	3495520	1	0.97	1.21	1.12	1.19	1.27	1.18	1.32	1.08	1.37	TMT10plex; TMT10plex; TMT10plex
A(+229.16)AK(+229.16)PK(+229.16)K(+229.16)	60.86	33.22	1558.07	-3.4	390.524	7.5814	4	2276	220721_Shining_TC_TMT10_A_08.raw	1	P16401|H15_HUMAN:P10412|H14_HUMAN	959353	1.33509e+06	1.10608e+06	1.23433e+06	1611461	1.62191e+06	2.45647e+06	2279979	2.03612e+06	2580960	1	1.39	1.15	1.29	1.68	1.69	2.56	2.38	2.12	2.69	TMT10plex; TMT10plex; TMT10plex; TMT10plex
A(+229.16)AK(+229.16)PK(+229.16)K(+229.16)	31.68	36.01	1558.07	-2.1	520.364	7.8704	3	2027	220721_Shining_TC_TMT10_A_08.raw	1	P16401|H15_HUMAN:P10412|H14_HUMAN	14099.2	18216.5	16492.5	16960.6	22386.5	22393.1	23522.4	25806.3	22935.5	26531.9	1	1.29	1.17	1.2	1.59	1.59	1.67	1.83	1.63	1.88	TMT10plex; TMT10plex; TMT10plex; TMT10plex
A(+229.16)AK(+229.16)PK(+229.16)K(+229.16)	113.79	30.25	1558.07	-2.1	520.364	7.8704	3	2320	220721_Shining_TC_TMT10_A_08.raw	1	P16401|H15_HUMAN:P10412|H14_HUMAN	72882	89571.9	87592.9	87801.6	110901	114535	142266	137128	116878	150472	1	1.23	1.2	1.2	1.52	1.57	1.95	1.88	1.6	2.06	TMT10plex; TMT10plex; TMT10plex; TMT10plex
A(+229.16)AK(+229.16)PSVPK(+229.16)	121.5	36.08	1483.97	2.5	495.665	11.6311	3	3552	220721_Shining_TC_TMT10_A_07.raw	1	Q92522|H1X_HUMAN	6731175	7233112	8628652	8.34449e+06	7967955	8452830	7007836	6.94123e+06	6.59086e+06	7346637	1	1.07	1.28	1.24	1.18	1.26	1.04	1.03	0.98	1.09	TMT10plex; TMT10plex; TMT10plex
A(+229.16)AK(+229.16)PSVPK(+229.16)VPK(+229.16)	118	36.33	2037.35	-5.9	680.119	16.1296	3	5513	220721_Shining_TC_TMT10_A_08.raw	1	Q92522|H1X_HUMAN	66551.8	64027.2	80019.4	79003.4	77362.6	81959.6	75645.5	86335.3	69759.5	87527.9	1	0.96	1.2	1.19	1.16	1.23	1.14	1.3	1.05	1.32	TMT10plex; TMT10plex; TMT10plex; TMT10plex
A(+229.16)AK(+229.16)PSVPK(+229.16)VPK(+229.16)	120.33	35.96	2037.35	-4.4	510.342	16.212	4	5388	220721_Shining_TC_TMT10_A_08.raw	1	Q92522|H1X_HUMAN	188036	191527	222979	215670	217492	231565	230818	248869	188894	249990	1	1.02	1.19	1.15	1.16	1.23	1.23	1.32	1	1.33	TMT10plex; TMT10plex; TMT10plex; TMT10plex
A(+229.16)AK(+229.16)PSVPK(+229.16)VPK(+229.16)	118.16	32.86	2037.35	-4.4	510.342	16.212	4	5620	220721_Shining_TC_TMT10_A_08.raw	1	Q92522|H1X_HUMAN	709175	773042	851359	821512	919618	969544	1.01631e+06	1.1421e+06	900468	1.07495e+06	1	1.09	1.2	1.16	1.3	1.37	1.43	1.61	1.27	1.52	TMT10plex; TMT10plex; TMT10plex; TMT10plex
A(+229.16)AK(+229.16)QPHVGDYR	127	34.47	1698.96	2.3	425.748	8.5028	4	2852	220721_Shining_TC_TMT10_A_04.raw	1	Q06323|PSME1_HUMAN	2.87472e+06	2.79182e+06	3865815	3.4585e+06	4.17808e+06	4.01564e+06	5.26334e+06	6.23338e+06	4.78093e+06	6122895	1	0.97	1.34	1.2	1.45	1.4	1.83	2.17	1.66	2.13	TMT10plex; TMT10plex
A(+229.16)AK(+229.16)VDLSTSTDWK(+229.16)EAK(+229.16)	85.13	37.02	2665.55	7.2	667.399	23.9941	4	8552	220721_Shining_TC_TMT10_A_05.raw	0	Q9BQ69|MACD1_HUMAN	1.2663e+06	1.29885e+06	1.62033e+06	1.48754e+06	1.52471e+06	1.6408e+06	1.82908e+06	1.89394e+06	1.49275e+06	2.04854e+06	1	1.03	1.28	1.17	1.2	1.3	1.44	1.5	1.18	1.62	TMT10plex; TMT10plex; TMT10plex; TMT10plex
A(+229.16)ALAAER	70	38.18	929.55	-0.4	465.782	8.3768	2	2771	220721_Shining_TC_TMT10_A_10.raw	1	P50570|DYN2_HUMAN:Q05193|DYN1_HUMAN	2.81616e+06	2.4298e+06	3.55483e+06	3.01856e+06	3.5e+06	3.06499e+06	3.34091e+06	2.87063e+06	3.37708e+06	3.38197e+06	1	0.86	1.26	1.07	1.24	1.09	1.19	1.02	1.2	1.2	TMT10plex
A(+229.16)ALADDFDTPR	124.85	32.71	1419.72	0.6	710.868	24.9757	2	9018	220721_Shining_TC_TMT10_A_03.raw	1	Q9HA77|SYCM_HUMAN	738722	689151	848515	757507	794794	845053	792813	871360	725111	816278	1	0.93	1.15	1.03	1.08	1.14	1.07	1.18	0.98	1.1	TMT10plex
A(+229.16)ALADDFDTPR	119.37	38.11	1419.72	0.2	710.867	24.2111	2	8851	220721_Shining_TC_TMT10_A_02.raw	1	Q9HA77|SYCM_HUMAN	399922	473942	498387	486872	514492	557323	447336	582196	397564	569109	1	1.19	1.25	1.22	1.29	1.39	1.12	1.46	0.99	1.42	TMT10plex
A(+229.16)ALADVLR	64.71	30.71	1056.65	4.1	529.334	25.155	2	8925	220721_Shining_TC_TMT10_A_05.raw	1	Q9HC35|EMAL4_HUMAN	369543	409603	439378	438592	442281	418742	418963	418633	367252	402374	1	1.11	1.19	1.19	1.2	1.13	1.13	1.13	0.99	1.09	TMT10plex
A(+229.16)ALADVLRR	87.65	36.41	1212.75	2.8	405.259	19.2467	3	6446	220721_Shining_TC_TMT10_A_07.raw	1	Q9HC35|EMAL4_HUMAN	160992	188978	217236	208649	220262	199831	214637	225945	192641	226108	1	1.17	1.35	1.3	1.37	1.24	1.33	1.4	1.2	1.4	TMT10plex
A(+229.16)ALADYK(+229.16)	92.92	32.39	1208.72	2	605.367	19.8037	2	7186	220721_Shining_TC_TMT10_A_04.raw	1	Q9H1K1|ISCU_HUMAN	3.32548e+06	2.99355e+06	3.96394e+06	3.92464e+06	3813987	3.87117e+06	3208539	3.37783e+06	2.95244e+06	3129382	1	0.9	1.19	1.18	1.15	1.16	0.96	1.02	0.89	0.94	TMT10plex; TMT10plex
A(+229.16)ALAEALR	63.71	30.01	1042.63	2.2	522.325	19.23	2	6710	220721_Shining_TC_TMT10_A_05.raw	1	Q32P44|EMAL3_HUMAN	741882	738625	906306	858850	890224	884719	815728	793918	676341	779357	1	1	1.22	1.16	1.2	1.19	1.1	1.07	0.91	1.05	TMT10plex
A(+229.16)ALAFGFLDLLK(+229.16)	124.36	31.87	1736.06	1.2	579.696	51.6468	3	18840	220721_Shining_TC_TMT10_A_09.raw	1	Q96SY0|INT14_HUMAN	109386	118394	135939	127247	127364	126675	115355	125608	108272	122552	1	1.08	1.24	1.16	1.16	1.16	1.05	1.15	0.99	1.12	TMT10plex; TMT10plex
A(+229.16)ALAFGFLDLLK(+229.16)	113.04	33.91	1736.06	-1.5	869.038	51.6468	2	18867	220721_Shining_TC_TMT10_A_09.raw	1	Q96SY0|INT14_HUMAN	81132.4	83177.8	97972.6	93456.7	101316	104184	91421.5	95895.6	74821.9	101986	1	1.03	1.21	1.15	1.25	1.28	1.13	1.18	0.92	1.26	TMT10plex; TMT10plex
A(+229.16)ALAGGTTMIIDHVVPEPESSLTEAYEK(+229.16)	120.62	36.34	3386.77	1.2	847.7	41.3184	4	14955	220721_Shining_TC_TMT10_A_11.raw	0	Q14195|DPYL3_HUMAN	85169.8	77942.4	103169	96142.5	97235.4	94952.3	82144.5	79227	68079.2	76448.2	1	0.92	1.21	1.13	1.14	1.11	0.96	0.93	0.8	0.9	TMT10plex; TMT10plex
A(+229.16)ALAHPFFQDVTK(+229.16)PVPHLR	117.68	34.71	2601.49	0.9	521.307	26.9544	5	9349	220721_Shining_TC_TMT10_A_07.raw	1	P24941|CDK2_HUMAN	235384	224414	274824	263630	282005	282210	294012	298378	243884	297080	1	0.95	1.17	1.12	1.2	1.2	1.25	1.27	1.04	1.26	TMT10plex; TMT10plex
A(+229.16)ALAHSEEVTASQVAATK(+229.16)	121.86	37.12	2241.24	-3.9	561.314	22.359	4	8017	220721_Shining_TC_TMT10_A_11.raw	1	Q15149|PLEC_HUMAN	482247	474789	613072	537286	532267	628976	599552	630822	539803	629560	1	0.98	1.27	1.11	1.1	1.3	1.24	1.31	1.12	1.31	TMT10plex; TMT10plex
A(+229.16)ALAHSEEVTASQVAATK(+229.16)	121.75	37.42	2241.24	-5.4	748.082	22.3887	3	8006	220721_Shining_TC_TMT10_A_11.raw	1	Q15149|PLEC_HUMAN	552309	514016	654559	646706	689703	681356	644152	689504	604045	709957	1	0.93	1.19	1.17	1.25	1.23	1.17	1.25	1.09	1.29	TMT10plex; TMT10plex
A(+229.16)ALAHSEEVTASQVAATK(+229.16)	121.76	36.33	2241.24	-3.6	1121.62	22.4478	2	8042	220721_Shining_TC_TMT10_A_11.raw	1	Q15149|PLEC_HUMAN	71072.7	78545.9	97642.9	95086.6	95877.9	109078	104778	107333	85676.1	121649	1	1.11	1.37	1.34	1.35	1.53	1.47	1.51	1.21	1.71	TMT10plex; TMT10plex
A(+229.16)ALALQITNLLTR	120.68	37.11	1626	-0.8	543.008	46.6973	3	16888	220721_Shining_TC_TMT10_A_11.raw	1	P54098|DPOG1_HUMAN	4573.37	3735.11	4163.27	3219.64	3845.01	3485.15	4377.21	3952.43	3900.76	3406.08	1	0.82	0.91	0.7	0.84	0.76	0.96	0.86	0.85	0.74	TMT10plex
A(+229.16)ALANLC(+57.02)IGDVITAIDGENTSNM(+15.99)THLEAQNR	121.89	36.74	3556.75	-2.3	1186.59	44.0476	3	16008	220721_Shining_TC_TMT10_A_03.raw	1	O00151|PDLI1_HUMAN	17636.5	19607.2	21906	21358.7	23286.4	21971.5	20001.5	22343.4	22321.3	19405.5	1	1.11	1.24	1.21	1.32	1.25	1.13	1.27	1.27	1.1	TMT10plex; Carbamidomethylation; Oxidation (M)	M23:Oxidation (M):1000.00
A(+229.16)ALANLC(+57.02)IGDVITAIDGENTSNM(+15.99)THLEAQNR	122.76	36.04	3556.75	0.8	890.194	44.0785	4	16064	220721_Shining_TC_TMT10_A_03.raw	1	O00151|PDLI1_HUMAN	58207.6	52375	76320.7	74292.2	69509.4	71045	73749.6	63182.2	62434	69411.5	1	0.9	1.31	1.28	1.19	1.22	1.27	1.09	1.07	1.19	TMT10plex; Carbamidomethylation; Oxidation (M)	M23:Oxidation (M):1000.00
A(+229.16)ALANLC(+57.02)IGDVITAIDGENTSNM(+15.99)THLEAQNR	103.35	35.86	3556.75	-4.2	890.19	45.7661	4	16639	220721_Shining_TC_TMT10_A_03.raw	1	O00151|PDLI1_HUMAN	25496.4	26247.1	32413.1	32043.2	33312.4	30922.4	31398.3	30539.8	31432.4	30633.7	1	1.03	1.27	1.26	1.31	1.21	1.23	1.2	1.23	1.2	TMT10plex; Carbamidomethylation; Oxidation (M)	M23:Oxidation (M):1000.00
A(+229.16)ALANLC(+57.02)IGDVITAIDGENTSNM(+15.99)THLEAQNR	115.14	36.48	3556.75	-3.5	890.191	45.0478	4	16400	220721_Shining_TC_TMT10_A_02.raw	1	O00151|PDLI1_HUMAN	28950.8	26834.2	34173.3	33309.2	30008.5	28795.5	34691.6	37036.8	30296.4	34990.4	1	0.93	1.18	1.15	1.04	0.99	1.2	1.28	1.05	1.21	TMT10plex; Carbamidomethylation; Oxidation (M)	M23:Oxidation (M):1000.00
A(+229.16)ALANLC(+57.02)IGDVITAIDGENTSNM(+15.99)THLEAQNR	84.83	29.99	3556.75	-6.2	1186.58	45.0769	3	16385	220721_Shining_TC_TMT10_A_02.raw	1	O00151|PDLI1_HUMAN	14398.3	19942.1	26770.8	24792.1	24899.6	22768.1	22851.7	20444.7	18142.5	19681.9	1	1.39	1.86	1.72	1.73	1.58	1.59	1.42	1.26	1.37	TMT10plex; Carbamidomethylation; Oxidation (M)	M23:Oxidation (M):1000.00
A(+229.16)ALANLC(+57.02)IGDVITAIDGENTSNM(+15.99)THLEAQNR	114.07	28.42	3556.75	-1.1	890.193	43.306	4	15801	220721_Shining_TC_TMT10_A_02.raw	1	O00151|PDLI1_HUMAN	54637.5	47145.1	59655.1	59732.5	72145.6	66502.7	66257.3	55094.2	58442.9	62393.5	1	0.86	1.09	1.09	1.32	1.22	1.21	1.01	1.07	1.14	TMT10plex; Carbamidomethylation; Oxidation (M)	M23:Oxidation (M):1000.00
A(+229.16)ALANLC(+57.02)IGDVITAIDGENTSNM(+15.99)THLEAQNR	114.47	36.59	3556.75	-3.2	1186.59	43.3096	3	15770	220721_Shining_TC_TMT10_A_02.raw	1	O00151|PDLI1_HUMAN	16991.3	17049.3	22699.8	23943.7	24065	25774.8	18395.9	22057.9	23925.1	22547.2	1	1	1.34	1.41	1.42	1.52	1.08	1.3	1.41	1.33	TMT10plex; Carbamidomethylation; Oxidation (M)	M23:Oxidation (M):1000.00
A(+229.16)ALANLC(+57.02)IGDVITAIDGENTSNMTHLEAQNR	124.1	35.5	3540.75	-2.6	886.193	45.7685	4	16653	220721_Shining_TC_TMT10_A_03.raw	1	O00151|PDLI1_HUMAN	55666.5	39823.9	70138.5	90615.4	71170.5	88210	95079.8	98110.7	79829.4	89140.9	1	0.72	1.26	1.63	1.28	1.58	1.71	1.76	1.43	1.6	TMT10plex; Carbamidomethylation
A(+229.16)ALANLC(+57.02)IGDVITAIDGENTSNMTHLEAQNR	124.76	36.74	3540.75	-1.2	1181.26	45.7967	3	16609	220721_Shining_TC_TMT10_A_03.raw	1	O00151|PDLI1_HUMAN	26709.4	22652.8	27564.7	26371.3	27453.6	27460.6	30059	29340.6	24862.7	26692.4	1	0.85	1.03	0.99	1.03	1.03	1.13	1.1	0.93	1	TMT10plex; Carbamidomethylation
A(+229.16)ALANLC(+57.02)IGDVITAIDGENTSNMTHLEAQNR	113.04	28.26	3540.75	-4	886.191	45.0173	4	16411	220721_Shining_TC_TMT10_A_02.raw	1	O00151|PDLI1_HUMAN	37917.8	34775.1	57731.2	50416.5	46859.4	42266.7	46793.6	48408.5	39259.2	57376.8	1	0.92	1.52	1.33	1.24	1.11	1.23	1.28	1.04	1.51	TMT10plex; Carbamidomethylation
A(+229.16)ALANLC(+57.02)IGDVITAIDGENTSNMTHLEAQNR	114.72	35.55	3540.75	-7.5	1181.25	45.0778	3	16365	220721_Shining_TC_TMT10_A_02.raw	1	O00151|PDLI1_HUMAN	11664.3	9498.49	13057.1	13649.1	12595.9	13692.4	12592.2	10476.5	10574.6	11934.3	1	0.81	1.12	1.17	1.08	1.17	1.08	0.9	0.91	1.02	TMT10plex; Carbamidomethylation
A(+229.16)ALAPELALEIPSGSQADIPLPK(+229.16)	123.05	36.92	2758.59	-0.5	920.536	45.5156	3	16363	220721_Shining_TC_TMT10_A_01.raw	1	Q8IVF2|AHNK2_HUMAN	71764.5	78599.7	93353.5	102225	93191.1	94963.7	86027.2	91503.8	69884.9	86504.4	1	1.1	1.3	1.42	1.3	1.32	1.2	1.28	0.97	1.21	TMT10plex; TMT10plex
A(+229.16)ALAPELALEIPSGSQADIPLPK(+229.16)	117.76	27.82	2758.59	0.9	690.655	45.5204	4	16353	220721_Shining_TC_TMT10_A_01.raw	1	Q8IVF2|AHNK2_HUMAN	29654.2	45519.9	36856.3	60907.5	36968.6	35223.3	28758.9	26546.5	23542.5	24958.5	1	1.54	1.24	2.05	1.25	1.19	0.97	0.9	0.79	0.84	TMT10plex; TMT10plex
A(+229.16)ALDEAQGVGLDSTGYYDQEIYGGSDSR	121.25	34.16	3165.46	0.7	1056.16	38.1114	3	13556	220721_Shining_TC_TMT10_A_15.raw	1	O75533|SF3B1_HUMAN	12716.5	15581.5	11409.9	16622.4	13686.9	14752.6	15212.8	17696.1	18804.1	19328.8	1	1.23	0.9	1.31	1.08	1.16	1.2	1.39	1.48	1.52	TMT10plex
A(+229.16)ALDEAQGVGLDSTGYYDQEIYGGSDSR	124.2	35.12	3165.46	-5	1056.15	38.5364	3	13816	220721_Shining_TC_TMT10_A_01.raw	1	O75533|SF3B1_HUMAN	20480.9	17642	23591.1	25006.2	25573.7	24695.3	22876.6	29730.1	21240.8	25645	1	0.86	1.15	1.22	1.25	1.21	1.12	1.45	1.04	1.25	TMT10plex
A(+229.16)ALDEAQGVGLDSTGYYDQEIYGGSDSR	124.9	36.92	3165.46	-5	1056.15	38.5364	3	14007	220721_Shining_TC_TMT10_A_01.raw	1	O75533|SF3B1_HUMAN	20253.8	25089.6	28146.4	30608	29424.3	30822.9	30197.9	30078.3	30731.2	26708.3	1	1.24	1.39	1.51	1.45	1.52	1.49	1.49	1.52	1.32	TMT10plex
A(+229.16)ALDEAQGVGLDSTGYYDQEIYGGSDSR	120.06	27.05	3165.46	-7.6	1583.72	38.5364	2	13848	220721_Shining_TC_TMT10_A_01.raw	1	O75533|SF3B1_HUMAN	6564.41	4831.74	7283	5858.53	8823.36	7773.05	7120.42	10196.1	5740.24	9975.98	1	0.74	1.11	0.89	1.34	1.18	1.08	1.55	0.87	1.52	TMT10plex
A(+229.16)ALDGGVASAASPESK(+229.16)PSPGTK(+229.16)	123.56	36.74	2684.5	0	895.839	21.5169	3	7605	220721_Shining_TC_TMT10_A_01.raw	1	Q9Y4K1|CRBG1_HUMAN	143000	133877	168276	154588	153031	169632	146653	154217	135242	148827	1	0.94	1.18	1.08	1.07	1.19	1.03	1.08	0.95	1.04	TMT10plex; TMT10plex; TMT10plex
A(+229.16)ALDGGVASAASPESK(+229.16)PSPGTK(+229.16)	123.78	36.93	2684.5	-0.2	672.131	21.5223	4	7596	220721_Shining_TC_TMT10_A_01.raw	1	Q9Y4K1|CRBG1_HUMAN	189182	220227	230290	238807	235321	239541	202676	196745	172870	190230	1	1.16	1.22	1.26	1.24	1.27	1.07	1.04	0.91	1.01	TMT10plex; TMT10plex; TMT10plex
A(+229.16)ALDGTPGMIGYGMAK(+229.16)	125.57	35.37	2010.07	2.7	1006.04	33.8889	2	12243	220721_Shining_TC_TMT10_A_05.raw	1	P09417|DHPR_HUMAN	175147	173599	196622	208274	217923	211354	221105	218785	163356	215417	1	0.99	1.12	1.19	1.24	1.21	1.26	1.25	0.93	1.23	TMT10plex; TMT10plex
A(+229.16)ALDK(+229.16)ATVLLSM(+15.99)SK(+229.16)	120.2	35.59	2150.3	0.5	717.773	35.5353	3	12733	220721_Shining_TC_TMT10_A_08.raw	0	Q53EL6|PDCD4_HUMAN	199559	216900	273868	242999	251816	255365	244130	275053	270584	275394	1	1.09	1.37	1.22	1.26	1.28	1.22	1.38	1.36	1.38	TMT10plex; TMT10plex; Oxidation (M); TMT10plex	M12:Oxidation (M):1000.00
A(+229.16)ALDK(+229.16)ATVLLSMSK(+229.16)	121.09	34.24	2134.3	-0.4	712.44	39.6857	3	14201	220721_Shining_TC_TMT10_A_08.raw	1	Q53EL6|PDCD4_HUMAN	334734	357579	409240	395216	448615	425727	528562	514807	393724	560351	1	1.07	1.22	1.18	1.34	1.27	1.58	1.54	1.18	1.67	TMT10plex; TMT10plex; TMT10plex
A(+229.16)ALDSGAFQSVWVSTDHDEIENVAK(+229.16)	121.9	35.28	3146.59	-2.8	1049.87	39.5814	3	14297	220721_Shining_TC_TMT10_A_11.raw	1	Q8NFW8|NEUA_HUMAN	130029	124246	163176	148550	155102	165642	148869	160772	130546	166878	1	0.96	1.25	1.14	1.19	1.27	1.14	1.24	1	1.28	TMT10plex; TMT10plex
A(+229.16)ALDSGAFQSVWVSTDHDEIENVAK(+229.16)	121.85	29.92	3146.59	-3.2	787.653	39.585	4	14314	220721_Shining_TC_TMT10_A_11.raw	1	Q8NFW8|NEUA_HUMAN	229726	215569	280007	250268	254726	288666	249607	273152	223439	277577	1	0.94	1.22	1.09	1.11	1.26	1.09	1.19	0.97	1.21	TMT10plex; TMT10plex
A(+229.16)ALDSGAFQSVWVSTDHDEIENVAK(+229.16)	121.07	35.51	3146.59	0.1	1049.87	39.2142	3	14177	220721_Shining_TC_TMT10_A_10.raw	1	Q8NFW8|NEUA_HUMAN	56197.5	58924.6	71790.9	64222.8	69390.2	84253.3	77666.6	70423.3	63745.4	72721.8	1	1.05	1.28	1.14	1.23	1.5	1.38	1.25	1.13	1.29	TMT10plex; TMT10plex
A(+229.16)ALEAC(+57.02)HK(+229.16)	122.5	36.66	1356.76	1.1	453.261	10.0552	3	3404	220721_Shining_TC_TMT10_A_14.raw	0	P11766|ADHX_HUMAN	263704	259968	327390	314301	299393	333113	288896	294516	364530	290161	1	0.99	1.24	1.19	1.14	1.26	1.1	1.12	1.38	1.1	TMT10plex; Carbamidomethylation; TMT10plex
A(+229.16)ALEAC(+57.02)HK(+229.16)	104.04	29.85	1356.76	1.9	453.261	10.4821	3	3494	220721_Shining_TC_TMT10_A_15.raw	1	P11766|ADHX_HUMAN	990818	907836	1.19197e+06	1.10582e+06	1.11514e+06	835724	960321	749607	743590	770315	1	0.92	1.2	1.12	1.13	0.84	0.97	0.76	0.75	0.78	TMT10plex; Carbamidomethylation; TMT10plex
A(+229.16)ALEALDELDLFGVK(+229.16)	124.8	31.38	2061.18	-1.5	1031.59	50.5038	2	18325	220721_Shining_TC_TMT10_A_03.raw	1	P46020|KPB1_HUMAN	131127	133920	166111	159450	157903	152558	133613	129834	117899	120768	1	1.02	1.27	1.22	1.2	1.16	1.02	0.99	0.9	0.92	TMT10plex; TMT10plex
A(+229.16)ALEALDELDLFGVK(+229.16)	124.86	31.71	2061.18	-1.5	688.065	50.5041	3	18304	220721_Shining_TC_TMT10_A_03.raw	1	P46020|KPB1_HUMAN	18580.4	19711	23273.7	22260.5	26407.1	20278.3	20617.8	15669.2	17694.4	19713.7	1	1.06	1.25	1.2	1.42	1.09	1.11	0.84	0.95	1.06	TMT10plex; TMT10plex
A(+229.16)ALEALDELDLFGVK(+229.16)	118.18	29.58	2061.18	-2.4	688.064	49.9438	3	18156	220721_Shining_TC_TMT10_A_02.raw	1	P46020|KPB1_HUMAN	15993.1	16684.3	17235.2	18044.3	16334.5	16679.7	14907.8	13652.4	13550	15091.5	1	1.04	1.08	1.13	1.02	1.04	0.93	0.85	0.85	0.94	TMT10plex; TMT10plex
A(+229.16)ALEALGSC(+57.02)LNNK(+229.16)	125.25	30.23	1818.01	-1.7	910.01	31.7952	2	11245	220721_Shining_TC_TMT10_A_06.raw	1	P34897|GLYM_HUMAN	325368	326020	399260	383009	391775	388864	315558	333089	294882	328083	1	1	1.23	1.18	1.2	1.2	0.97	1.02	0.91	1.01	TMT10plex; Carbamidomethylation; TMT10plex
A(+229.16)ALEALGSC(+57.02)LNNK(+229.16)	120.33	36.1	1818.01	3.5	607.012	32.6322	3	11546	220721_Shining_TC_TMT10_A_07.raw	1	P34897|GLYM_HUMAN	1.01856e+06	1.04658e+06	1265915	1.32427e+06	1.26566e+06	1.23425e+06	1.07727e+06	1.12866e+06	885468	954654	1	1.03	1.24	1.3	1.24	1.21	1.06	1.11	0.87	0.94	TMT10plex; Carbamidomethylation; TMT10plex
A(+229.16)ALEALGSC(+57.02)LNNK(+229.16)	120.03	34.78	1818.01	2	910.013	32.6552	2	11545	220721_Shining_TC_TMT10_A_07.raw	1	P34897|GLYM_HUMAN	1.03424e+06	1.03638e+06	1.20824e+06	1.13385e+06	1.10931e+06	1.11592e+06	892294	939842	812571	819145	1	1	1.17	1.1	1.07	1.08	0.86	0.91	0.79	0.79	TMT10plex; Carbamidomethylation; TMT10plex
A(+229.16)ALEALGSC(+57.02)LNNK(+229.16)YSEGYPGK(+229.16)R	119.77	34.9	3084.66	-3.3	772.171	32.4184	4	11528	220721_Shining_TC_TMT10_A_08.raw	1	P34897|GLYM_HUMAN	366862	356442	471986	400870	495439	542739	660661	771964	562800	780122	1	0.97	1.29	1.09	1.35	1.48	1.8	2.1	1.53	2.13	TMT10plex; Carbamidomethylation; TMT10plex; TMT10plex
A(+229.16)ALEALLGGGEQAYR	125.8	34.41	1746.95	0.7	874.481	38.8033	2	13869	220721_Shining_TC_TMT10_A_06.raw	1	Q8NEG4|FA83F_HUMAN	234183	260567	286654	289063	279303	299042	293919	324035	269884	346156	1	1.11	1.22	1.23	1.19	1.28	1.26	1.38	1.15	1.48	TMT10plex
A(+229.16)ALEALLPYTER	126.13	36.94	1574.89	0.8	788.451	38.4177	2	13666	220721_Shining_TC_TMT10_A_06.raw	1	Q12788|TBL3_HUMAN	539186	540274	628423	623012	606659	658007	597513	622193	558950	622414	1	1	1.17	1.16	1.13	1.22	1.11	1.15	1.04	1.15	TMT10plex
A(+229.16)ALEALLPYTER	126.96	35.92	1574.89	2	525.971	38.4228	3	13731	220721_Shining_TC_TMT10_A_06.raw	1	Q12788|TBL3_HUMAN	43586.1	48794.9	48820.9	61111.5	48965.7	57370.7	41043.1	48475.4	47974.1	53505	1	1.12	1.12	1.4	1.12	1.32	0.94	1.11	1.1	1.23	TMT10plex
A(+229.16)ALEAVGGTVVLE	104.81	34.38	1456.83	-1.3	729.423	40.4196	2	14540	220721_Shining_TC_TMT10_A_13.raw	1	P52815|RM12_HUMAN	129223	126926	162746	148860	151754	160805	127371	149610	113901	129209	1	0.98	1.26	1.15	1.17	1.24	0.99	1.16	0.88	1	TMT10plex
A(+229.16)ALEAVGGTVVLE	122.65	29.89	1456.83	-1.3	729.423	40.4196	2	14736	220721_Shining_TC_TMT10_A_13.raw	1	P52815|RM12_HUMAN	89588.2	96708.3	119664	96015.9	119025	114692	100831	104657	118983	110726	1	1.08	1.34	1.07	1.33	1.28	1.13	1.17	1.33	1.24	TMT10plex
A(+229.16)ALEAVGGTVVLE	106.81	36.34	1456.83	0	729.424	40.1976	2	14508	220721_Shining_TC_TMT10_A_12.raw	1	P52815|RM12_HUMAN	235015	254453	261262	260897	255672	252694	199283	208921	201478	180478	1	1.08	1.11	1.11	1.09	1.08	0.85	0.89	0.86	0.77	TMT10plex
A(+229.16)ALEAVGGTVVLE	112.5	32.3	1456.83	0	729.424	40.1976	2	14694	220721_Shining_TC_TMT10_A_12.raw	1	P52815|RM12_HUMAN	199991	193153	240886	212698	264147	279550	260700	255510	244648	277950	1	0.97	1.2	1.06	1.32	1.4	1.3	1.28	1.22	1.39	TMT10plex
A(+229.16)ALEDSSGSSELQEIMR	115.77	36.57	2051	0.8	1026.51	33.6205	2	12266	220721_Shining_TC_TMT10_A_02.raw	1	Q12929|EPS8_HUMAN	37069.3	35607.3	47547.5	45677.9	47927.3	46550.8	46537.9	49149.7	41091.3	39813.2	1	0.96	1.28	1.23	1.29	1.26	1.26	1.33	1.11	1.07	TMT10plex
A(+229.16)ALEDTLAETEAR	122.91	36.62	1617.84	1.3	809.929	27.2319	2	9713	220721_Shining_TC_TMT10_A_13.raw	1	P08727|K1C19_HUMAN	199235	203690	230955	239079	239271	263863	183447	196549	174423	207728	1	1.02	1.16	1.2	1.2	1.32	0.92	0.99	0.88	1.04	TMT10plex
A(+229.16)ALEDTLAETEAR	120.51	33.25	1617.84	-4	809.925	26.6413	2	9398	220721_Shining_TC_TMT10_A_08.raw	1	P08727|K1C19_HUMAN	74598.4	82414	86141.7	97812.9	103682	113114	79658.4	89413.7	71260.9	105221	1	1.1	1.15	1.31	1.39	1.52	1.07	1.2	0.96	1.41	TMT10plex
A(+229.16)ALEDTLAETEAR	115.9	36.42	1617.84	-6.5	809.923	26.9677	2	9723	220721_Shining_TC_TMT10_A_12.raw	1	P08727|K1C19_HUMAN	186278	219884	236120	237058	273528	293181	222409	256585	191066	285790	1	1.18	1.27	1.27	1.47	1.57	1.19	1.38	1.03	1.53	TMT10plex
A(+229.16)ALEDTLAETEAR	116.55	36.78	1617.84	-2.4	540.286	27.0278	3	9780	220721_Shining_TC_TMT10_A_12.raw	1	P08727|K1C19_HUMAN	54129	52348.3	67852.3	70345.5	67766.9	67966.6	63998.1	59373.9	55814.4	57987.9	1	0.97	1.25	1.3	1.25	1.26	1.18	1.1	1.03	1.07	TMT10plex
A(+229.16)ALEDTLAETEAR	123.12	35.78	1617.84	-1.6	540.287	27.0961	3	9675	220721_Shining_TC_TMT10_A_14.raw	1	P08727|K1C19_HUMAN	133727	183799	176201	194311	205210	222010	137937	158590	131962	180374	1	1.37	1.32	1.45	1.53	1.66	1.03	1.19	0.99	1.35	TMT10plex
A(+229.16)ALEDTLAETEAR	123.09	35.13	1617.84	-1.6	540.287	27.0961	3	9871	220721_Shining_TC_TMT10_A_14.raw	1	P08727|K1C19_HUMAN	127896	109672	166031	163225	177318	184559	138643	152800	111393	169809	1	0.86	1.3	1.28	1.39	1.44	1.08	1.19	0.87	1.33	TMT10plex
A(+229.16)ALEDTLAETEAR	123.12	36.11	1617.84	-3.2	809.925	27.0961	2	9655	220721_Shining_TC_TMT10_A_14.raw	1	P08727|K1C19_HUMAN	259295	296542	317466	336400	354001	370842	272877	297379	231216	333626	1	1.14	1.22	1.3	1.37	1.43	1.05	1.15	0.89	1.29	TMT10plex
A(+229.16)ALEDTLAETEAR	123.22	33.44	1617.84	-3.2	809.925	27.0961	2	9849	220721_Shining_TC_TMT10_A_14.raw	1	P08727|K1C19_HUMAN	1467138	1.40141e+06	1.59103e+06	1.85738e+06	1.88143e+06	2.48601e+06	1.55422e+06	1.8758e+06	1.20627e+06	2448555	1	0.96	1.08	1.27	1.28	1.69	1.06	1.28	0.82	1.67	TMT10plex
A(+229.16)ALEEEK(+229.16)RR	120.79	36.91	1558.92	4.8	390.739	8.2265	4	2716	220721_Shining_TC_TMT10_A_11.raw	1	Q6ZNB6|NFXL1_HUMAN	397606	410532	440552	442655	464778	427037	397751	435506	366205	414212	1	1.03	1.11	1.11	1.17	1.07	1	1.1	0.92	1.04	TMT10plex; TMT10plex
A(+229.16)ALEEFSR	108.53	37.08	1150.62	-1.1	576.316	21.3146	2	7595	220721_Shining_TC_TMT10_A_10.raw	1	Q92922|SMRC1_HUMAN	604722	603923	733326	731952	751228	853959	823111	746674	677974	849246	1	1	1.21	1.21	1.24	1.41	1.36	1.23	1.12	1.4	TMT10plex
A(+229.16)ALEELQR	107.36	38.41	1157.66	-1	579.837	18.5345	2	6649	220721_Shining_TC_TMT10_A_09.raw	1	Q96CW5|GCP3_HUMAN	383009	420576	483075	458137	466845	449021	368366	377608	353370	337589	1	1.1	1.26	1.2	1.22	1.17	0.96	0.99	0.92	0.88	TMT10plex
A(+229.16)ALEELVK(+229.16)	93.77	35.73	1329.83	-0.7	665.92	31.603	2	11156	220721_Shining_TC_TMT10_A_15.raw	1	P12081|HARS1_HUMAN	133295	138695	160806	157878	163543	148291	146865	138093	142211	143941	1	1.04	1.21	1.18	1.23	1.11	1.1	1.04	1.07	1.08	TMT10plex; TMT10plex
A(+229.16)ALEEVEGDVAELELK(+229.16)LDK(+229.16)LVK(+229.16)	122.38	32.39	3326.97	0.2	832.75	51.3123	4	18504	220721_Shining_TC_TMT10_A_14.raw	0	Q15057|ACAP2_HUMAN	135054	133046	175109	157083	186283	169399	221556	204897	165577	204816	1	0.99	1.3	1.16	1.38	1.25	1.64	1.52	1.23	1.52	TMT10plex; TMT10plex; TMT10plex; TMT10plex
A(+229.16)ALEEVER	81.51	34.82	1144.63	2	573.323	15.9608	2	5694	220721_Shining_TC_TMT10_A_13.raw	1	Q15149|PLEC_HUMAN	460909	532189	552692	643528	581995	610117	535387	579373	565616	550624	1	1.15	1.2	1.4	1.26	1.32	1.16	1.26	1.23	1.19	TMT10plex
A(+229.16)ALEEVYPDLTPEETR	120.3	31.96	2061.05	-2.6	1031.53	34.8303	2	12450	220721_Shining_TC_TMT10_A_01.raw	1	Q9H0D6|XRN2_HUMAN	42787.3	45257	55667.5	52843.9	50310.2	52654.2	51155	46127.5	41938.5	46980.5	1	1.06	1.3	1.24	1.18	1.23	1.2	1.08	0.98	1.1	TMT10plex
A(+229.16)ALEEVYPDLTPEETR	124.85	36.72	2061.05	-1.3	688.022	34.8508	3	12514	220721_Shining_TC_TMT10_A_01.raw	1	Q9H0D6|XRN2_HUMAN	91393.7	86883.4	107303	103749	99378.3	107008	93574	76896.4	80681.9	94313.7	1	0.95	1.17	1.14	1.09	1.17	1.02	0.84	0.88	1.03	TMT10plex
A(+229.16)ALEEVYPDLTPEETRR	127	33.55	2217.15	0.1	740.057	28.2283	3	10255	220721_Shining_TC_TMT10_A_04.raw	1	Q9H0D6|XRN2_HUMAN	365992	389104	416064	418985	441008	437307	403875	474468	378547	475104	1	1.06	1.14	1.14	1.2	1.19	1.1	1.3	1.03	1.3	TMT10plex
A(+229.16)ALEEVYPDLTPEETRR	126.77	34.29	2217.15	0.1	740.057	28.2283	3	10457	220721_Shining_TC_TMT10_A_04.raw	1	Q9H0D6|XRN2_HUMAN	198104	234284	270301	251408	256784	269141	292501	308622	293677	319974	1	1.18	1.36	1.27	1.3	1.36	1.48	1.56	1.48	1.62	TMT10plex
A(+229.16)ALEGTATYR	121.44	36.89	1280.69	-0.7	641.353	15.3374	2	5398	220721_Shining_TC_TMT10_A_11.raw	1	Q9NRV9|HEBP1_HUMAN	719235	781581	792830	778481	815866	869105	750556	789397	671174	738696	1	1.09	1.1	1.08	1.13	1.21	1.04	1.1	0.93	1.03	TMT10plex
A(+229.16)ALEK(+229.16)EREER	110.97	36.26	1687.96	3.3	422.999	8.284	4	2757	220721_Shining_TC_TMT10_A_11.raw	1	Q8N6M0|OTU6B_HUMAN	607557	569206	772892	691530	734974	690318	750846	649963	644811	639447	1	0.94	1.27	1.14	1.21	1.14	1.24	1.07	1.06	1.05	TMT10plex; TMT10plex
A(+229.16)ALEK(+229.16)QEK(+229.16)	111.44	36.7	1602.99	0.8	535.338	11.9681	3	4181	220721_Shining_TC_TMT10_A_03.raw	0	Q9UQN3|CHM2B_HUMAN	453049	476696	524696	536972	552469	554601	559564	575112	502863	576127	1	1.05	1.16	1.19	1.22	1.22	1.24	1.27	1.11	1.27	TMT10plex; TMT10plex; TMT10plex
A(+229.16)ALEQREQDAVDQVK(+229.16)	126.75	37.05	2157.18	1.9	720.068	21.9392	3	7926	220721_Shining_TC_TMT10_A_04.raw	1	Q14134|TRI29_HUMAN	729330	612660	925671	906530	887951	852798	820897	794545	707580	768640	1	0.84	1.27	1.24	1.22	1.17	1.13	1.09	0.97	1.05	TMT10plex; TMT10plex
A(+229.16)ALEQREQDAVDQVK(+229.16)VIMDALDER	118.33	28.72	3199.69	-2.6	800.928	45.686	4	16698	220721_Shining_TC_TMT10_A_09.raw	1	Q14134|TRI29_HUMAN	61275.3	55680.3	84202.8	71668.7	97656.5	111087	172843	206520	146610	243644	1	0.91	1.37	1.17	1.59	1.81	2.82	3.37	2.39	3.98	TMT10plex; TMT10plex
A(+229.16)ALESQVR	117.04	32.13	1101.63	-0.1	551.824	11.3703	2	3901	220721_Shining_TC_TMT10_A_09.raw	1	Q5M775|CYTSB_HUMAN	626648	638404	711884	711071	676493	689723	605542	631380	596736	619080	1	1.02	1.14	1.13	1.08	1.1	0.97	1.01	0.95	0.99	TMT10plex
A(+229.16)ALETDENLLLC(+57.02)APTGAGK(+229.16)	114.97	36.98	2401.29	-2.1	801.437	38.0138	3	13727	220721_Shining_TC_TMT10_A_12.raw	1	O75643|U520_HUMAN	160301	158203	200090	197886	197292	209442	179729	183785	156737	172940	1	0.99	1.25	1.23	1.23	1.31	1.12	1.15	0.98	1.08	TMT10plex; Carbamidomethylation; TMT10plex
A(+229.16)ALETDENLLLC(+57.02)APTGAGK(+229.16)	116.32	35.55	2401.29	-1.9	1201.65	38.0444	2	13763	220721_Shining_TC_TMT10_A_12.raw	1	O75643|U520_HUMAN	108218	102254	124280	127633	123288	133902	106748	114590	95767.1	112544	1	0.94	1.15	1.18	1.14	1.24	0.99	1.06	0.88	1.04	TMT10plex; Carbamidomethylation; TMT10plex
A(+229.16)ALETDENLLLC(+57.02)APTGAGK(+229.16)	121.39	34.38	2401.29	-0.5	1201.65	38.4292	2	13906	220721_Shining_TC_TMT10_A_11.raw	1	O75643|U520_HUMAN	57770.6	46341	67500.3	54346.3	63212.9	67444.7	53463.1	55491.2	45210.3	64570.9	1	0.8	1.17	0.94	1.09	1.17	0.93	0.96	0.78	1.12	TMT10plex; Carbamidomethylation; TMT10plex
A(+229.16)ALETDENLLLC(+57.02)APTGAGK(+229.16)	121.9	35.33	2401.29	-1.8	801.437	38.4644	3	13873	220721_Shining_TC_TMT10_A_11.raw	1	O75643|U520_HUMAN	105916	118725	126258	124196	124863	136052	105654	117878	102872	112446	1	1.12	1.19	1.17	1.18	1.28	1	1.11	0.97	1.06	TMT10plex; Carbamidomethylation; TMT10plex
A(+229.16)ALETDENLLLC(+57.02)APTGAGK(+229.16)	118.04	36.46	2401.29	-3.9	601.328	38.4898	4	13926	220721_Shining_TC_TMT10_A_11.raw	1	O75643|U520_HUMAN	64101.9	64957.4	73480.5	76564.7	70798.7	79693.1	56569.4	57369.7	48187.4	58652.9	1	1.01	1.15	1.19	1.1	1.24	0.88	0.89	0.75	0.91	TMT10plex; Carbamidomethylation; TMT10plex
A(+229.16)ALEYLEDIDLK(+229.16)	114.61	35.72	1850.04	-2.9	926.027	44.229	2	15982	220721_Shining_TC_TMT10_A_12.raw	1	Q9BRX8|PXL2A_HUMAN	607834	630852	726315	719403	638182	628165	455594	418698	374408	393404	1	1.04	1.19	1.18	1.05	1.03	0.75	0.69	0.62	0.65	TMT10plex; TMT10plex
A(+229.16)ALEYLEDIDLK(+229.16)	115.6	35.82	1850.04	-1.5	617.688	44.2626	3	15961	220721_Shining_TC_TMT10_A_12.raw	1	Q9BRX8|PXL2A_HUMAN	124406	133618	159461	158488	138926	125078	90070.4	79495.6	70205.2	76434.6	1	1.07	1.28	1.27	1.12	1.01	0.72	0.64	0.56	0.61	TMT10plex; TMT10plex
A(+229.16)ALEYLEDIDLK(+229.16)	116.11	24.29	1850.04	-1.5	617.688	44.2626	3	16145	220721_Shining_TC_TMT10_A_12.raw	1	Q9BRX8|PXL2A_HUMAN	62685.1	61433.3	70155.4	71283.9	70053.1	66979.2	44692.3	43990.7	38702.9	41998.5	1	0.98	1.12	1.14	1.12	1.07	0.71	0.7	0.62	0.67	TMT10plex; TMT10plex
A(+229.16)ALEYLEDIDLK(+229.16)	121.81	34.72	1850.04	-1.6	617.688	44.6393	3	16117	220721_Shining_TC_TMT10_A_11.raw	1	Q9BRX8|PXL2A_HUMAN	71700.7	87210.7	83986.2	99413.9	82013.3	81044.5	50317.2	51239.1	43146.8	39918.9	1	1.22	1.17	1.39	1.14	1.13	0.7	0.71	0.6	0.56	TMT10plex; TMT10plex
A(+229.16)ALEYLEDIDLK(+229.16)	121.69	36.5	1850.04	-4.6	926.025	44.644	2	16136	220721_Shining_TC_TMT10_A_11.raw	1	Q9BRX8|PXL2A_HUMAN	182134	195040	210892	235522	199340	204907	146835	160214	136904	153851	1	1.07	1.16	1.29	1.09	1.13	0.81	0.88	0.75	0.84	TMT10plex; TMT10plex
A(+229.16)ALEYLEDIDLK(+229.16)	122.41	27.48	1850.04	1	617.689	44.2462	3	15982	220721_Shining_TC_TMT10_A_10.raw	1	Q9BRX8|PXL2A_HUMAN	35112.5	38236	44046.2	42181	41810.4	43005.3	31394.9	28219.4	29204	30974.1	1	1.09	1.25	1.2	1.19	1.22	0.89	0.8	0.83	0.88	TMT10plex; TMT10plex
A(+229.16)ALEYLEDIDLK(+229.16)TLEK(+229.16)EPR	122.76	35.82	2932.67	0.7	734.176	42.4633	4	15233	220721_Shining_TC_TMT10_A_01.raw	1	Q9BRX8|PXL2A_HUMAN	233298	272684	346456	294450	361887	330018	381658	409879	302718	411047	1	1.17	1.49	1.26	1.55	1.41	1.64	1.76	1.3	1.76	TMT10plex; TMT10plex; TMT10plex
A(+229.16)ALEYLEDIDLK(+229.16)TLEK(+229.16)EPR	124.34	32.75	2932.67	-0.1	978.565	42.4633	3	15284	220721_Shining_TC_TMT10_A_01.raw	1	Q9BRX8|PXL2A_HUMAN	74409.2	69409.1	91670.1	91923.7	92506.2	94563.1	93075.8	91059.4	85977.4	101032	1	0.93	1.23	1.24	1.24	1.27	1.25	1.22	1.16	1.36	TMT10plex; TMT10plex; TMT10plex
A(+229.16)ALEYLGSFDHYAT	126.73	36.88	1785.88	2.2	893.948	40.9282	2	14996	220721_Shining_TC_TMT10_A_04.raw	1	Q13332|PTPRS_HUMAN:P23468|PTPRD_HUMAN:P10586|PTPRF_HUMAN	151721	187386	182065	219536	181971	228957	173719	198474	213905	222097	1	1.24	1.2	1.45	1.2	1.51	1.14	1.31	1.41	1.46	TMT10plex
A(+229.16)ALFVSNNSR	79.29	31.97	1306.72	4.5	654.37	18.0078	2	5994	220721_Shining_TC_TMT10_A_07.raw	0	Q96GD0|PLPP_HUMAN	414593	466053	487877	527045	496983	497693	461070	480009	416866	483141	1	1.12	1.18	1.27	1.2	1.2	1.11	1.16	1.01	1.17	TMT10plex
A(+229.16)ALGPLVTGLYDVQAFK(+229.16)	119.07	25.08	2220.29	4.1	1111.16	47.1082	2	16911	220721_Shining_TC_TMT10_A_07.raw	1	P11172|UMPS_HUMAN	118201	115251	132168	140026	133944	130697	108976	117618	99640.7	106208	1	0.98	1.12	1.18	1.13	1.11	0.92	1	0.84	0.9	TMT10plex; TMT10plex
A(+229.16)ALGVLR	56.41	34.69	927.607	3.2	464.812	17.5926	2	5903	220721_Shining_TC_TMT10_A_07.raw	1	P22570|ADRO_HUMAN	1.5905e+06	1.60813e+06	2.07856e+06	1.85465e+06	1.84984e+06	1.98811e+06	1.83347e+06	1.97302e+06	1.55683e+06	1.89293e+06	1	1.01	1.31	1.17	1.16	1.25	1.15	1.24	0.98	1.19	TMT10plex
A(+229.16)ALHLYSNTLNFQISEVEPK(+229.16)	125.78	38.71	2731.5	4.6	911.51	37.1362	3	13220	220721_Shining_TC_TMT10_A_06.raw	1	P41227|NAA10_HUMAN	326523	336370	407762	400064	392253	388144	368176	361369	297903	362152	1	1.03	1.25	1.23	1.2	1.19	1.13	1.11	0.91	1.11	TMT10plex; TMT10plex
A(+229.16)ALIM(+15.99)QVLQLTADQIAM(+15.99)LPPEQR	120.21	36.79	2810.52	-0.2	937.848	51.8277	3	18641	220721_Shining_TC_TMT10_A_08.raw	1	P33240|CSTF2_HUMAN:Q9H0L4|CSTFT_HUMAN	15639.7	15061	17807.7	20048.2	18264.3	18880.2	18862.9	18590.3	20005.5	17439.5	1	0.96	1.14	1.28	1.17	1.21	1.21	1.19	1.28	1.12	TMT10plex; Oxidation (M); Oxidation (M)	M5:Oxidation (M):1000.00;M17:Oxidation (M):1000.00
A(+229.16)ALIM(+15.99)QVLQLTADQIAM(+15.99)LPPEQR	124.12	30.71	2810.52	-1.9	937.847	51.8852	3	18934	220721_Shining_TC_TMT10_A_09.raw	1	P33240|CSTF2_HUMAN:Q9H0L4|CSTFT_HUMAN	30248	26089	26635.8	27843.6	27424.2	35524.3	24797.8	23341.1	23851.1	26646.6	1	0.86	0.88	0.92	0.91	1.17	0.82	0.77	0.79	0.88	TMT10plex; Oxidation (M); Oxidation (M)	M5:Oxidation (M):1000.00;M17:Oxidation (M):1000.00
A(+229.16)ALIM(+15.99)QVLQLTADQIAMLPPEQR	120.48	29.58	2794.53	1.4	932.518	51.9793	3	18702	220721_Shining_TC_TMT10_A_08.raw	1	P33240|CSTF2_HUMAN:Q9H0L4|CSTFT_HUMAN	10531.6	12995.1	16156.4	14546.4	18944.7	16164.9	14596	15131	12742.9	13419.7	1	1.23	1.53	1.38	1.8	1.53	1.39	1.44	1.21	1.27	TMT10plex; Oxidation (M)	M5:Oxidation (M):167.97
A(+229.16)ALIMQVLQLTADQIAM(+15.99)LPPEQR	100.8	25.59	2794.53	0.8	699.64	52.3802	4	18840	220721_Shining_TC_TMT10_A_08.raw	1	P33240|CSTF2_HUMAN:Q9H0L4|CSTFT_HUMAN	3724.74	4608.19	4535.22	5211.68	7189.37	5314.87	4838.33	5113.19	7279.17	4533.01	1	1.24	1.22	1.4	1.93	1.43	1.3	1.37	1.95	1.22	TMT10plex; Oxidation (M)	M17:Oxidation (M):27.62
A(+229.16)ALIMQVLQLTADQIAM(+15.99)LPPEQR	124.2	30.23	2794.53	-0.4	699.639	52.4632	4	19136	220721_Shining_TC_TMT10_A_09.raw	1	P33240|CSTF2_HUMAN:Q9H0L4|CSTFT_HUMAN	11909	15094.1	15069.7	13067	15099.7	15282.6	13500.5	14464.3	15072.4	27760.9	1	1.27	1.27	1.1	1.27	1.28	1.13	1.21	1.27	2.33	TMT10plex; Oxidation (M)	M17:Oxidation (M):53.09
A(+229.16)ALIMQVLQLTADQIAM(+15.99)LPPEQR	124.14	26.27	2794.53	-0.8	932.516	52.4632	3	19129	220721_Shining_TC_TMT10_A_09.raw	1	P33240|CSTF2_HUMAN:Q9H0L4|CSTFT_HUMAN	6666.51	5406.07	9674.29	7111.85	10521	10116.2	11279	9457.92	10642.9	12188.4	1	0.81	1.45	1.07	1.58	1.52	1.69	1.42	1.6	1.83	TMT10plex; Oxidation (M)	M17:Oxidation (M):74.52
A(+229.16)ALIYTC(+57.02)TVC(+57.02)R	116.67	29.1	1555.81	1.8	778.911	24.4459	2	8436	220721_Shining_TC_TMT10_A_07.raw	1	Q9Y5V0|ZN706_HUMAN	427460	484779	579642	565639	642330	630403	627485	585109	538691	667100	1	1.13	1.36	1.32	1.5	1.47	1.47	1.37	1.26	1.56	TMT10plex; Carbamidomethylation; Carbamidomethylation
A(+229.16)ALK(+229.16)ADAQD	52.79	36.12	1359.78	0.9	680.896	13.9793	2	4835	220721_Shining_TC_TMT10_A_14.raw	1	P82663|RT25_HUMAN	726880	629945	837910	804998	814052	811540	744331	656005	591496	679066	1	0.87	1.15	1.11	1.12	1.12	1.02	0.9	0.81	0.93	TMT10plex; TMT10plex
A(+229.16)ALK(+229.16)ADAQD	23.89	36.4	1359.78	-1.2	680.895	14.245	2	4897	220721_Shining_TC_TMT10_A_15.raw	1	P82663|RT25_HUMAN	82808.8	80451.4	95693.1	91641.5	98644.6	95804.1	89059.8	88070.6	82150.8	90467.7	1	0.97	1.16	1.11	1.19	1.16	1.08	1.06	0.99	1.09	TMT10plex; TMT10plex
A(+229.16)ALK(+229.16)LEPSNK(+229.16)	127.37	34.63	1757.1	-0.9	879.557	16.2966	2	5325	220721_Shining_TC_TMT10_A_06.raw	1	Q14318|FKBP8_HUMAN	264761	261368	305995	289415	312200	338579	289812	337304	244415	312294	1	0.99	1.16	1.09	1.18	1.28	1.09	1.27	0.92	1.18	TMT10plex; TMT10plex; TMT10plex
A(+229.16)ALK(+229.16)LEPSNK(+229.16)	126.89	37.38	1757.1	-1.1	586.707	16.3304	3	5301	220721_Shining_TC_TMT10_A_06.raw	1	Q14318|FKBP8_HUMAN	5.17748e+06	5462212	6403061	5.82453e+06	6.12659e+06	6728872	6095115	6.61083e+06	5253108	6.71672e+06	1	1.05	1.24	1.12	1.18	1.3	1.18	1.28	1.01	1.3	TMT10plex; TMT10plex; TMT10plex
A(+229.16)ALK(+229.16)NGETAEQLQK(+229.16)	126.95	36.06	2187.28	0.7	730.102	17.5357	3	6295	220721_Shining_TC_TMT10_A_04.raw	1	Q9UKK3|PARP4_HUMAN	145484	151214	189960	179090	178230	177997	196718	183622	173167	186450	1	1.04	1.31	1.23	1.23	1.22	1.35	1.26	1.19	1.28	TMT10plex; TMT10plex; TMT10plex
A(+229.16)ALK(+229.16)NPVK(+229.16)	120.77	36.33	1527.01	-4.1	510.009	14.7161	3	4997	220721_Shining_TC_TMT10_A_08.raw	1	Q9H0S4|DDX47_HUMAN	1.1003e+06	1091506	1.34986e+06	1.14359e+06	1415592	1.61003e+06	1.18911e+06	1.38855e+06	1.02362e+06	1.34586e+06	1	0.99	1.23	1.04	1.29	1.46	1.08	1.26	0.93	1.22	TMT10plex; TMT10plex; TMT10plex
A(+229.16)ALLAELALLEPEALR	120.8	25.36	1921.14	1.4	641.39	51.2833	3	18693	220721_Shining_TC_TMT10_A_05.raw	1	Q3KQV9|UAP1L_HUMAN	9974.84	12372.2	12113.3	13352	12964.8	12018.5	11688.5	10267.6	11173.8	12325.4	1	1.24	1.21	1.34	1.3	1.2	1.17	1.03	1.12	1.24	TMT10plex
A(+229.16)ALLEAGMPEC(+57.02)TEDK(+229.16)	124.16	35.69	2092.06	-0.5	698.36	31.0082	3	11264	220721_Shining_TC_TMT10_A_09.raw	1	Q9C0C9|UBE2O_HUMAN	94560.7	96625.3	109733	106557	118406	127383	110790	116770	109774	117345	1	1.02	1.16	1.13	1.25	1.35	1.17	1.23	1.16	1.24	TMT10plex; Carbamidomethylation; TMT10plex
A(+229.16)ALLEAGMPEC(+57.02)TEDK(+229.16)	124.34	35.53	2092.06	0.3	1047.04	31.0436	2	11308	220721_Shining_TC_TMT10_A_09.raw	1	Q9C0C9|UBE2O_HUMAN	64244.2	62189.7	72393.9	68490.6	78790	77695.2	72131.8	67830.2	61393.2	69224.6	1	0.97	1.13	1.07	1.23	1.21	1.12	1.06	0.96	1.08	TMT10plex; Carbamidomethylation; TMT10plex
A(+229.16)ALLEFEER	111.58	28.66	1305.71	1	653.865	30.541	2	11016	220721_Shining_TC_TMT10_A_10.raw	1	Q96EV2|RBM33_HUMAN	148805	164049	197971	173488	181854	179526	180202	179652	162631	192229	1	1.1	1.33	1.17	1.22	1.21	1.21	1.21	1.09	1.29	TMT10plex
A(+229.16)ALLELWELRR	120.58	35.5	1597.95	0.4	533.658	38.9007	3	13920	220721_Shining_TC_TMT10_A_08.raw	1	Q13813|SPTN1_HUMAN	27624.8	32078.8	33428.3	37493.7	33737.3	36121.4	36994.4	36691.6	34388.2	37326.8	1	1.16	1.21	1.36	1.22	1.31	1.34	1.33	1.24	1.35	TMT10plex
A(+229.16)ALLELWELRR	122.46	34.93	1597.95	5.2	533.66	38.7774	3	13813	220721_Shining_TC_TMT10_A_07.raw	1	Q13813|SPTN1_HUMAN	139045	159199	167766	168334	155740	172077	178934	170858	149707	158712	1	1.14	1.21	1.21	1.12	1.24	1.29	1.23	1.08	1.14	TMT10plex
A(+229.16)ALLHGETR	123.46	35.5	1195.69	0.3	598.851	9.9921	2	3426	220721_Shining_TC_TMT10_A_03.raw	1	P78346|RPP30_HUMAN	183331	188187	221802	219240	212625	226726	215015	231441	203589	224924	1	1.03	1.21	1.2	1.16	1.24	1.17	1.26	1.11	1.23	TMT10plex
A(+229.16)ALLHGETR	124.58	36.1	1195.69	0.7	399.57	9.9955	3	3385	220721_Shining_TC_TMT10_A_03.raw	1	P78346|RPP30_HUMAN	214926	237373	237275	249776	255423	253065	208112	222101	199495	249256	1	1.1	1.1	1.16	1.19	1.18	0.97	1.03	0.93	1.16	TMT10plex
A(+229.16)ALLHGETR	117.62	35.89	1195.69	1	399.57	9.521	3	3275	220721_Shining_TC_TMT10_A_02.raw	1	P78346|RPP30_HUMAN	113912	126358	162925	163034	144708	146847	132713	135428	134540	160993	1	1.11	1.43	1.43	1.27	1.29	1.17	1.19	1.18	1.41	TMT10plex
A(+229.16)ALLK(+229.16)NNTALQSVSLR	124.09	32.25	2156.3	1	719.776	28.5836	3	10354	220721_Shining_TC_TMT10_A_09.raw	1	Q92974|ARHG2_HUMAN	157068	161875	208462	197143	208737	215383	246169	256145	238781	272550	1	1.03	1.33	1.26	1.33	1.37	1.57	1.63	1.52	1.74	TMT10plex; TMT10plex
A(+229.16)ALLNAILHSAYSETFLLPHLK(+229.16)	106.34	30.67	2879.67	-2.9	720.922	50.2724	4	18347	220721_Shining_TC_TMT10_A_09.raw	1	Q9H8H0|NOL11_HUMAN	37684.1	38682.1	42007.9	41118.2	44702.9	42950.2	39136.2	39549.6	33830	37209.1	1	1.03	1.11	1.09	1.19	1.14	1.04	1.05	0.9	0.99	TMT10plex; TMT10plex
A(+229.16)ALLNQHYQVNFK(+229.16)	120.32	36.92	2003.14	3.2	668.721	27.2175	3	9466	220721_Shining_TC_TMT10_A_07.raw	1	P07814|SYEP_HUMAN	760230	834223	1.00119e+06	931354	981287	1.03662e+06	912757	987407	763141	993460	1	1.1	1.32	1.23	1.29	1.36	1.2	1.3	1	1.31	TMT10plex; TMT10plex
A(+229.16)ALLNQHYQVNFK(+229.16)	117.55	35.38	2003.14	1.7	1002.58	27.2458	2	9527	220721_Shining_TC_TMT10_A_07.raw	1	P07814|SYEP_HUMAN	128112	135610	169115	153007	171433	181471	144338	144384	121445	142116	1	1.06	1.32	1.19	1.34	1.42	1.13	1.13	0.95	1.11	TMT10plex; TMT10plex
A(+229.16)ALLTER	67.41	32.93	1001.61	-1	501.81	15.9908	2	5701	220721_Shining_TC_TMT10_A_02.raw	1	Q9Y5B9|SP16H_HUMAN:Q9BW19|KIFC1_HUMAN	2.39263e+06	2690071	3.06957e+06	3.00836e+06	3.04383e+06	3.0748e+06	2.60634e+06	2.62385e+06	2.22924e+06	2.81871e+06	1	1.12	1.28	1.26	1.27	1.29	1.09	1.1	0.93	1.18	TMT10plex
A(+229.16)ALLTGRLPVR	96.76	35.71	1394.89	-1.3	465.971	23.5433	3	8486	220721_Shining_TC_TMT10_A_10.raw	1	P15289|ARSA_HUMAN	127631	128824	145808	145141	145320	151783	157551	155322	131066	194333	1	1.01	1.14	1.14	1.14	1.19	1.23	1.22	1.03	1.52	TMT10plex
A(+229.16)ALLVTTRPR	105.67	35.11	1325.83	1.1	442.953	15.7234	3	5459	220721_Shining_TC_TMT10_A_10.raw	1	Q8WX94|NALP7_HUMAN:Q9NX02|NALP2_HUMAN	155230	150909	184255	180898	181826	164791	172532	162740	155231	159053	1	0.97	1.19	1.17	1.17	1.06	1.11	1.05	1	1.02	TMT10plex
A(+229.16)ALLWALAAALER	122.8	26.63	1596.96	0.8	533.326	51.9639	3	18767	220721_Shining_TC_TMT10_A_10.raw	1	Q8IZ83|A16A1_HUMAN	4510.86	4261.3	3253.48	4742.95	5858.69	4573.68	4582.03	5640.3	3613.18	5947.09	1	0.94	0.72	1.05	1.3	1.01	1.02	1.25	0.8	1.32	TMT10plex
A(+229.16)ALLWALAAALER	108.72	33.42	1596.96	0.1	799.485	51.9639	2	18773	220721_Shining_TC_TMT10_A_10.raw	1	Q8IZ83|A16A1_HUMAN	69915.1	52694.9	68126.6	58315.7	70445.9	68803.6	58143.9	59051.6	57399	61700.7	1	0.75	0.97	0.83	1.01	0.98	0.83	0.84	0.82	0.88	TMT10plex
A(+229.16)ALLWALAAALERR	119.12	36.11	1753.06	0.9	585.36	49.9	3	17956	220721_Shining_TC_TMT10_A_13.raw	1	Q8IZ83|A16A1_HUMAN	3221.76	3153.03	4162.2	3139.88	5043.13	3694.54	4423.35	7822.11	5639.82	4651.34	1	0.98	1.29	0.97	1.57	1.15	1.37	2.43	1.75	1.44	TMT10plex
A(+229.16)ALM(+15.99)ESQGQQQEER	46.17	35.15	1848.88	0.7	925.45	13.2704	2	4402	220721_Shining_TC_TMT10_A_05.raw	1	Q14980|NUMA1_HUMAN	25178.8	23577.6	32340.3	34411.8	34200.7	41253.1	34211.1	33857.8	25850	38083.3	1	0.94	1.28	1.37	1.36	1.64	1.36	1.34	1.03	1.51	TMT10plex; Oxidation (M)	M4:Oxidation (M):1000.00
A(+229.16)ALM(+15.99)ESQGQQQEER	121.3	35.57	1848.88	-1.8	617.301	9.9234	3	3265	220721_Shining_TC_TMT10_A_15.raw	1	Q14980|NUMA1_HUMAN	55606.9	74384.1	60954.5	83486.2	82836.6	78448.4	59710	64301	71541.1	57727	1	1.34	1.1	1.5	1.49	1.41	1.07	1.16	1.29	1.04	TMT10plex; Oxidation (M)	M4:Oxidation (M):1000.00
A(+229.16)ALM(+15.99)ESQGQQQEER	121.44	34.88	1848.88	-2.2	925.447	9.9234	2	3302	220721_Shining_TC_TMT10_A_15.raw	1	Q14980|NUMA1_HUMAN	16535.7	13901.2	19153.4	16925.1	16801	15848.2	18866	20775.6	22830.5	19109.3	1	0.84	1.16	1.02	1.02	0.96	1.14	1.26	1.38	1.16	TMT10plex; Oxidation (M)	M4:Oxidation (M):1000.00
A(+229.16)ALM(+15.99)FANAEEEFFYEK(+229.16)	121.74	32.65	2383.18	-4.4	795.398	44.5523	3	16050	220721_Shining_TC_TMT10_A_11.raw	1	Q9P287|BCCIP_HUMAN	121859	104399	161594	124374	140421	151202	132045	131225	135705	135687	1	0.86	1.33	1.02	1.15	1.24	1.08	1.08	1.11	1.11	TMT10plex; Oxidation (M); TMT10plex	M4:Oxidation (M):1000.00
A(+229.16)ALMESQGQQQEER	127.54	35.8	1832.89	-0.6	611.97	12.9078	3	3995	220721_Shining_TC_TMT10_A_06.raw	1	Q14980|NUMA1_HUMAN	336697	408766	452481	486044	478988	514783	526437	636531	511838	662048	1	1.21	1.34	1.44	1.42	1.53	1.56	1.89	1.52	1.97	TMT10plex
A(+229.16)ALMESQGQQQEER	125.42	36.31	1832.89	-0.2	917.452	12.9362	2	3991	220721_Shining_TC_TMT10_A_06.raw	1	Q14980|NUMA1_HUMAN	220064	215883	251439	248228	260582	259133	235917	259086	196433	263799	1	0.98	1.14	1.13	1.18	1.18	1.07	1.18	0.89	1.2	TMT10plex
A(+229.16)ALMESQGQQQEER	126.77	36.2	1832.89	0.4	917.452	13.5029	2	4558	220721_Shining_TC_TMT10_A_05.raw	1	Q14980|NUMA1_HUMAN	135545	128413	155555	148632	142845	153752	123279	140969	113626	128614	1	0.95	1.15	1.1	1.05	1.13	0.91	1.04	0.84	0.95	TMT10plex
A(+229.16)ALMFANAEEEFFYEK(+229.16)	70.31	35.09	2367.19	0	1184.6	48.1903	2	17152	220721_Shining_TC_TMT10_A_15.raw	1	Q9P287|BCCIP_HUMAN	2857.4	1994.4	1872.33	2296.18	3296.74	4105.63	2649.48	2618.73	1499.34	2248.19	1	0.7	0.66	0.8	1.15	1.44	0.93	0.92	0.52	0.79	TMT10plex; TMT10plex
A(+229.16)ALMFANAEEEFFYEK(+229.16)	122.05	36.92	2367.19	0	790.069	48.2269	3	17171	220721_Shining_TC_TMT10_A_15.raw	1	Q9P287|BCCIP_HUMAN	50648.1	49779.3	53493.7	53968.5	59600.4	60204.4	57235.3	60555.5	40812.8	55346.8	1	0.98	1.06	1.07	1.18	1.19	1.13	1.2	0.81	1.09	TMT10plex; TMT10plex
A(+229.16)ALNALQPPEFR	120.84	36.97	1554.87	-2.4	778.442	30.5201	2	10783	220721_Shining_TC_TMT10_A_06.raw	1	Q3ZAQ7|VMA21_HUMAN	290165	317497	347742	353321	355109	365866	405234	490941	378178	510982	1	1.09	1.2	1.22	1.22	1.26	1.4	1.69	1.3	1.76	TMT10plex
A(+229.16)ALNAVR	79.4	34.98	942.581	0.7	472.298	10.5635	2	3604	220721_Shining_TC_TMT10_A_04.raw	1	O14745|NHRF1_HUMAN	762250	729997	936856	879779	849303	820780	907969	823655	785397	807566	1	0.96	1.23	1.15	1.11	1.08	1.19	1.08	1.03	1.06	TMT10plex
A(+229.16)ALNLPEAASYDEVR	120.49	36.94	1846.96	-5	924.484	30.5506	2	10895	220721_Shining_TC_TMT10_A_08.raw	1	O95602|RPA1_HUMAN	54044.8	47287.8	57859.5	56813.5	61666.8	60911.8	52569.3	59985.8	55648.9	59516.8	1	0.87	1.07	1.05	1.14	1.13	0.97	1.11	1.03	1.1	TMT10plex
A(+229.16)ALNLPEAASYDEVR	124.27	32.37	1846.96	-0.4	924.488	30.4761	2	11052	220721_Shining_TC_TMT10_A_09.raw	1	O95602|RPA1_HUMAN	96810	90789.2	109610	107844	110805	112458	98711.9	117613	102536	111989	1	0.94	1.13	1.11	1.14	1.16	1.02	1.21	1.06	1.16	TMT10plex
A(+229.16)ALNVR	60.86	34.93	871.544	1	436.78	10.2836	2	3513	220721_Shining_TC_TMT10_A_03.raw	1	Q9H147|TDIF1_HUMAN	741551	799596	970269	906522	887393	1.02536e+06	767694	971564	785461	891088	1	1.08	1.31	1.22	1.2	1.38	1.04	1.31	1.06	1.2	TMT10plex
A(+229.16)ALPDLTK(+229.16)	123.89	34.21	1285.8	2.1	643.909	25.2705	2	9047	220721_Shining_TC_TMT10_A_05.raw	1	Q13217|DNJC3_HUMAN	1.57919e+06	1.66912e+06	1.98086e+06	1.89388e+06	2.0269e+06	2.01107e+06	1.86991e+06	1.99436e+06	1.69373e+06	1.92238e+06	1	1.06	1.25	1.2	1.28	1.27	1.18	1.26	1.07	1.22	TMT10plex; TMT10plex
A(+229.16)ALPGILSELDVDVNEGSLM(+15.99)ELQGHIGR	103.64	31.41	3177.65	-1.3	1060.22	47.035	3	16961	220721_Shining_TC_TMT10_A_12.raw	1	Q92621|NU205_HUMAN	13775.9	13547.5	22142.5	18208.6	15712.6	18344.2	16774.7	16428.5	15416.5	15839.3	1	0.98	1.61	1.32	1.14	1.33	1.22	1.19	1.12	1.15	TMT10plex; Oxidation (M)	M20:Oxidation (M):1000.00
A(+229.16)ALPSHVVTM(+15.99)LDNFPTNLHPM(+15.99)SQLSAAVTALNSESNFAR	123.8	33.5	4412.21	2	1104.06	43.7179	4	15714	220721_Shining_TC_TMT10_A_06.raw	1	O75390|CISY_HUMAN	49193	56747	68295.9	61049.1	62722.5	65848.2	60269.9	67446.8	62545.4	69887.4	1	1.15	1.39	1.24	1.28	1.34	1.23	1.37	1.27	1.42	TMT10plex; Oxidation (M); Oxidation (M)	M10:Oxidation (M):1000.00;M21:Oxidation (M):1000.00
A(+229.16)ALPSHVVTM(+15.99)LDNFPTNLHPMSQLSAAVTALNSESNFAR	125.85	32.7	4396.21	0.2	1100.06	43.6837	4	15687	220721_Shining_TC_TMT10_A_06.raw	1	O75390|CISY_HUMAN	74851.3	66177	122500	101902	111444	105457	93306.4	108772	91829.6	101130	1	0.88	1.64	1.36	1.49	1.41	1.25	1.45	1.23	1.35	TMT10plex; Oxidation (M)	M10:Oxidation (M):0.00
A(+229.16)ALPSHVVTMLDNFPTNLHPM(+15.99)SQLSAAVTALNSESNFAR	113.52	32.52	4396.21	0.1	1100.06	47.4379	4	17129	220721_Shining_TC_TMT10_A_07.raw	1	O75390|CISY_HUMAN	37215.4	39766.1	48675.3	44658.9	54352.6	54348.3	45934	54888.4	36570	53031.5	1	1.07	1.31	1.2	1.46	1.46	1.23	1.47	0.98	1.42	TMT10plex; Oxidation (M)	M21:Oxidation (M):81.22
A(+229.16)ALPSHVVTMLDNFPTNLHPMSQLSAAVTALNSESNFAR	91.24	35.65	4380.22	3.2	877.054	47.4091	5	17037	220721_Shining_TC_TMT10_A_07.raw	1	O75390|CISY_HUMAN	108663	99806.6	117930	137677	118172	136004	141829	132357	107963	167910	1	0.92	1.09	1.27	1.09	1.25	1.31	1.22	0.99	1.55	TMT10plex
A(+229.16)ALPSHVVTMLDNFPTNLHPMSQLSAAVTALNSESNFAR	86.85	30.67	4380.22	4	1461.09	47.4091	3	17040	220721_Shining_TC_TMT10_A_07.raw	1	O75390|CISY_HUMAN	15145.2	14715.7	16532.9	14125.6	18489.1	14126.6	16667.9	15710.7	13342.1	16636.9	1	0.97	1.09	0.93	1.22	0.93	1.1	1.04	0.88	1.1	TMT10plex
A(+229.16)ALPSHVVTMLDNFPTNLHPMSQLSAAVTALNSESNFAR	117.51	35.5	4380.22	2.6	1096.07	47.4379	4	16997	220721_Shining_TC_TMT10_A_07.raw	1	O75390|CISY_HUMAN	45414.8	54946.1	56875.7	61229.4	59734.5	60088.6	53967.7	63590.7	51263.9	67028.1	1	1.21	1.25	1.35	1.32	1.32	1.19	1.4	1.13	1.48	TMT10plex
A(+229.16)ALPSHVVTMLDNFPTNLHPMSQLSAAVTALNSESNFAR	109.02	32.71	4380.22	2.6	1096.07	47.4379	4	17189	220721_Shining_TC_TMT10_A_07.raw	1	O75390|CISY_HUMAN	98934	85592	101568	114989	110289	112016	93149.7	110212	103926	117443	1	0.87	1.03	1.16	1.11	1.13	0.94	1.11	1.05	1.19	TMT10plex
A(+229.16)ALQAIRK(+229.16)	52.76	36.77	1327.87	0.2	443.631	16.3151	3	5733	220721_Shining_TC_TMT10_A_09.raw	1	P55072|TERA_HUMAN	2.57452e+06	2.79597e+06	3.11657e+06	3.1443e+06	3.39331e+06	3.37521e+06	3.84002e+06	3.80168e+06	3.19597e+06	4.05134e+06	1	1.09	1.21	1.22	1.32	1.31	1.49	1.48	1.24	1.57	TMT10plex; TMT10plex
A(+229.16)ALQAIRK(+229.16)	83.25	34.53	1327.87	-0.1	664.942	16.3151	2	5757	220721_Shining_TC_TMT10_A_09.raw	1	P55072|TERA_HUMAN	473589	510362	579936	570942	533448	551480	490508	500913	454830	479959	1	1.08	1.22	1.21	1.13	1.16	1.04	1.06	0.96	1.01	TMT10plex; TMT10plex
A(+229.16)ALQALRR	48.01	34.46	1126.71	-1	376.578	11.6309	3	3974	220721_Shining_TC_TMT10_A_09.raw	1	Q9BY43|CHM4A_HUMAN	198775	175809	218930	190283	239023	222737	250963	256423	232691	249445	1	0.88	1.1	0.96	1.2	1.12	1.26	1.29	1.17	1.25	TMT10plex
A(+229.16)ALQEEEQASK(+229.16)	107.74	37.45	1660.9	2.3	831.461	15.5298	2	5517	220721_Shining_TC_TMT10_A_02.raw	1	O00139|KIF2A_HUMAN	343427	340984	418004	397664	406785	384767	334787	325529	306474	346723	1	0.99	1.22	1.16	1.18	1.12	0.97	0.95	0.89	1.01	TMT10plex; TMT10plex
A(+229.16)ALQEELQL(-0.98)	59.66	32.8	1241.72	1.2	621.867	35.0596	2	12708	220721_Shining_TC_TMT10_A_12.raw	1	P49327|FAS_HUMAN	72202.9	74134.7	86034.2	94478.7	77415.2	92001.4	78943.7	72888.3	76873.5	63257.7	1	1.03	1.19	1.31	1.07	1.27	1.09	1.01	1.06	0.88	TMT10plex; Amidation	L9:Amidation:1000.00
A(+229.16)ALQEELQLC(+57.02)K(+229.16)	123.31	34.47	1759.99	-0.1	587.671	31.4597	3	11325	220721_Shining_TC_TMT10_A_14.raw	1	P49327|FAS_HUMAN	811748	1.0219e+06	1.01659e+06	1.05295e+06	1.03385e+06	1053445	934609	1.00249e+06	765007	969470	1	1.26	1.25	1.3	1.27	1.3	1.15	1.23	0.94	1.19	TMT10plex; Carbamidomethylation; TMT10plex
A(+229.16)ALQEELQLC(+57.02)K(+229.16)	123.36	34.8	1759.99	-1.2	881.002	31.4597	2	11303	220721_Shining_TC_TMT10_A_14.raw	1	P49327|FAS_HUMAN	292597	279842	366511	377329	347541	319441	343429	322956	305980	307442	1	0.96	1.25	1.29	1.19	1.09	1.17	1.1	1.05	1.05	TMT10plex; Carbamidomethylation; TMT10plex
A(+229.16)ALQEELQLC(+57.02)K(+229.16)	121.05	36.54	1759.99	1.1	587.672	31.9969	3	11330	220721_Shining_TC_TMT10_A_15.raw	1	P49327|FAS_HUMAN	168738	176826	202790	177681	188319	173864	187928	171250	168459	173874	1	1.05	1.2	1.05	1.12	1.03	1.11	1.01	1	1.03	TMT10plex; Carbamidomethylation; TMT10plex
A(+229.16)ALQEELQLC(+57.02)K(+229.16)	118.23	35.97	1759.99	-0.5	881.002	32.0335	2	11320	220721_Shining_TC_TMT10_A_15.raw	1	P49327|FAS_HUMAN	104399	102489	129087	119887	125424	111176	119074	114598	111468	107451	1	0.98	1.24	1.15	1.2	1.06	1.14	1.1	1.07	1.03	TMT10plex; Carbamidomethylation; TMT10plex
A(+229.16)ALQEGHQFLC(+57.02)SIEA	107.68	31.66	1901.95	0.6	634.991	36.7686	3	13288	220721_Shining_TC_TMT10_A_12.raw	1	P50583|AP4A_HUMAN	115227	101000	145508	151004	155479	132730	114816	107273	117486	109429	1	0.88	1.26	1.31	1.35	1.15	1	0.93	1.02	0.95	TMT10plex; Carbamidomethylation
A(+229.16)ALQEGHQFLC(+57.02)SIEA	99.67	36.08	1901.95	-1.6	951.981	36.7686	2	13332	220721_Shining_TC_TMT10_A_12.raw	1	P50583|AP4A_HUMAN	105202	121091	134718	132185	133146	131400	125982	133172	116091	131030	1	1.15	1.28	1.26	1.27	1.25	1.2	1.27	1.1	1.25	TMT10plex; Carbamidomethylation
A(+229.16)ALQELLSK(+229.16)	104.04	33.52	1429.89	3.6	477.639	36.3987	3	12905	220721_Shining_TC_TMT10_A_07.raw	1	P62851|RS25_HUMAN	332090	352622	413683	374050	399059	379516	403032	401950	351403	372386	1	1.06	1.25	1.13	1.2	1.14	1.21	1.21	1.06	1.12	TMT10plex; TMT10plex
A(+229.16)ALQELLSK(+229.16)	109.3	36.88	1429.89	1.6	715.954	36.3987	2	12872	220721_Shining_TC_TMT10_A_07.raw	1	P62851|RS25_HUMAN	837933	917902	1.04419e+06	1.01689e+06	1.0066e+06	1.07632e+06	1.02469e+06	1.07665e+06	889877	1.03599e+06	1	1.1	1.25	1.21	1.2	1.28	1.22	1.28	1.06	1.24	TMT10plex; TMT10plex
A(+229.16)ALQELLSK(+229.16)	110.11	35.16	1429.89	1.6	715.954	36.3987	2	13064	220721_Shining_TC_TMT10_A_07.raw	1	P62851|RS25_HUMAN	3.33466e+06	3439407	4.01282e+06	4.1059e+06	4.15691e+06	4.03781e+06	4067231	4.26492e+06	3.39843e+06	4.00153e+06	1	1.03	1.2	1.23	1.25	1.21	1.22	1.28	1.02	1.2	TMT10plex; TMT10plex
A(+229.16)ALQTAYVEVQR	96.42	30.95	1576.88	0.5	789.447	24.6474	2	8767	220721_Shining_TC_TMT10_A_01.raw	1	Q9H2Y7|ZN106_HUMAN	147231	155635	183944	183334	195796	212519	194671	216837	189667	214580	1	1.06	1.25	1.25	1.33	1.44	1.32	1.47	1.29	1.46	TMT10plex
A(+229.16)ALRDYETVVK(+229.16)	124.3	36.62	1722.01	-0.9	575.01	23.3812	3	8255	220721_Shining_TC_TMT10_A_01.raw	1	P53041|PPP5_HUMAN	290120	293610	339355	327331	316913	310003	326406	321079	298097	283536	1	1.01	1.17	1.13	1.09	1.07	1.13	1.11	1.03	0.98	TMT10plex; TMT10plex
A(+229.16)ALRPLVK(+229.16)PK(+229.16)	119.92	35.67	1779.21	2.3	445.81	17.1886	4	5991	220721_Shining_TC_TMT10_A_10.raw	1	P62910|RL32_HUMAN	305361	324967	357294	344469	364917	365853	376578	391372	334078	366123	1	1.06	1.17	1.13	1.2	1.2	1.23	1.28	1.09	1.2	TMT10plex; TMT10plex; TMT10plex
A(+229.16)ALRPLVK(+229.16)PK(+229.16)	117.35	35.71	1779.21	2.3	445.81	17.1886	4	6185	220721_Shining_TC_TMT10_A_10.raw	1	P62910|RL32_HUMAN	3.29855e+06	3.17118e+06	3.90731e+06	3617637	3.91548e+06	3.74763e+06	3.87947e+06	4.02779e+06	3.41721e+06	3.85162e+06	1	0.96	1.18	1.1	1.19	1.14	1.18	1.22	1.04	1.17	TMT10plex; TMT10plex; TMT10plex
A(+229.16)ALRPLVK(+229.16)PK(+229.16)	118.3	35.75	1779.21	1.5	594.077	17.1886	3	6033	220721_Shining_TC_TMT10_A_10.raw	1	P62910|RL32_HUMAN	622609	652938	716233	741788	727076	740226	737018	744360	634772	741189	1	1.05	1.15	1.19	1.17	1.19	1.18	1.2	1.02	1.19	TMT10plex; TMT10plex; TMT10plex
A(+229.16)ALRPLVK(+229.16)PK(+229.16)	107.82	36.38	1779.21	1.1	890.612	17.1886	2	6050	220721_Shining_TC_TMT10_A_10.raw	1	P62910|RL32_HUMAN	41336.5	42106.5	48547.7	48829.9	49898	48557.8	44749.9	48175.1	43318.9	50813.8	1	1.02	1.17	1.18	1.21	1.17	1.08	1.17	1.05	1.23	TMT10plex; TMT10plex; TMT10plex
A(+229.16)ALRPLVK(+229.16)PK(+229.16)	119.61	35.77	1779.21	0	445.809	17.9885	4	6384	220721_Shining_TC_TMT10_A_10.raw	0	P62910|RL32_HUMAN	188185	211257	226617	233400	238914	255958	226681	277447	245861	271121	1	1.12	1.2	1.24	1.27	1.36	1.2	1.47	1.31	1.44	TMT10plex; TMT10plex; TMT10plex
A(+229.16)ALSASEGEEVPQDK(+229.16)	113.87	35.54	1988.05	-1.5	995.029	20.869	2	7381	220721_Shining_TC_TMT10_A_01.raw	1	O95831|AIFM1_HUMAN	33302.5	36423.7	45221.4	40738.4	37004.9	35586.9	26349.8	24784.1	26231.2	31866.9	1	1.09	1.36	1.22	1.11	1.07	0.79	0.74	0.79	0.96	TMT10plex; TMT10plex
A(+229.16)ALSASEGEEVPQDK(+229.16)APSHVPFLLIGGGTAAFAAAR	105.15	32.68	3993.14	1.7	799.636	38.8175	5	14102	220721_Shining_TC_TMT10_A_05.raw	1	O95831|AIFM1_HUMAN	223772	235444	264958	270066	257338	306081	260224	255497	210077	237266	1	1.05	1.18	1.21	1.15	1.37	1.16	1.14	0.94	1.06	TMT10plex; TMT10plex
A(+229.16)ALSASEGEEVPQDK(+229.16)APSHVPFLLIGGGTAAFAAAR	116.7	36.39	3993.14	1.3	999.293	38.8175	4	14074	220721_Shining_TC_TMT10_A_05.raw	1	O95831|AIFM1_HUMAN	177652	199304	214262	212599	228390	236443	215017	244974	180784	266520	1	1.12	1.21	1.2	1.29	1.33	1.21	1.38	1.02	1.5	TMT10plex; TMT10plex
A(+229.16)ALSASEGEEVPQDK(+229.16)APSHVPFLLIGGGTAAFAAAR	105.02	35.18	3993.14	1.5	1332.05	38.8462	3	14110	220721_Shining_TC_TMT10_A_05.raw	1	O95831|AIFM1_HUMAN	56525.7	56300.2	66046.7	62943.9	66804.1	67193.5	64028.2	68620.5	51419.6	71582.2	1	1	1.17	1.11	1.18	1.19	1.13	1.21	0.91	1.27	TMT10plex; TMT10plex
A(+229.16)ALSEEELEK(+229.16)	123.79	34.3	1575.88	1.8	788.947	23.7392	2	8431	220721_Shining_TC_TMT10_A_01.raw	1	Q04637|IF4G1_HUMAN	365243	364220	414077	443342	411905	408085	327446	323293	280470	295039	1	1	1.13	1.21	1.13	1.12	0.9	0.89	0.77	0.81	TMT10plex; TMT10plex
A(+229.16)ALSEEELEK(+229.16)K(+229.16)	108.92	31.81	1933.13	-4.4	645.382	21.0741	3	7299	220721_Shining_TC_TMT10_A_08.raw	1	Q04637|IF4G1_HUMAN	658695	644621	765284	744465	710344	685383	629530	590605	558655	522549	1	0.98	1.16	1.13	1.08	1.04	0.96	0.9	0.85	0.79	TMT10plex; TMT10plex; TMT10plex
A(+229.16)ALSEMVEYITHNR	126.75	35.29	1861.96	-1.1	621.659	39.7968	3	14226	220721_Shining_TC_TMT10_A_06.raw	1	Q13362|2A5G_HUMAN	145490	155079	199711	183513	182697	207947	231180	255624	177574	269907	1	1.07	1.37	1.26	1.26	1.43	1.59	1.76	1.22	1.86	TMT10plex
A(+229.16)ALSLPAK(+229.16)	91.61	35.97	1227.8	2	410.273	22.6873	3	7711	220721_Shining_TC_TMT10_A_07.raw	1	Q14978|NOLC1_HUMAN	195091	189435	230599	227676	235166	259037	232363	257887	211323	253760	1	0.97	1.18	1.17	1.21	1.33	1.19	1.32	1.08	1.3	TMT10plex; TMT10plex
A(+229.16)ALSLPAK(+229.16)	94.76	36.03	1227.8	1.7	614.906	22.6873	2	7683	220721_Shining_TC_TMT10_A_07.raw	1	Q14978|NOLC1_HUMAN	3.33225e+06	3.16066e+06	3.89222e+06	3.7578e+06	3.59537e+06	3922191	3.61845e+06	4.24652e+06	3370667	4.10753e+06	1	0.95	1.17	1.13	1.08	1.18	1.09	1.27	1.01	1.23	TMT10plex; TMT10plex
A(+229.16)ALSSQQQQQLALLLQQFQTLK(+229.16)	74.09	34.25	2942.7	0.8	736.682	50.157	4	18020	220721_Shining_TC_TMT10_A_08.raw	1	Q6Y7W6|GGYF2_HUMAN	62660.8	63221	75532.9	78053.4	72944.1	76597.8	82795.8	75915.8	72419.4	88822.5	1	1.01	1.21	1.25	1.16	1.22	1.32	1.21	1.16	1.42	TMT10plex; TMT10plex
A(+229.16)ALSSQQQQQLALLLQQFQTLK(+229.16)	119.92	32.21	2942.7	-0.9	981.905	50.157	3	18016	220721_Shining_TC_TMT10_A_08.raw	1	Q6Y7W6|GGYF2_HUMAN	124342	136960	159786	154697	155531	153324	144030	147968	132983	152765	1	1.1	1.29	1.24	1.25	1.23	1.16	1.19	1.07	1.23	TMT10plex; TMT10plex
A(+229.16)ALTGLLHR	99.65	35.35	1179.73	-3	394.249	21.5998	3	7460	220721_Shining_TC_TMT10_A_08.raw	1	P55084|ECHB_HUMAN	83017.8	87749.9	108612	106231	111185	109071	103314	95725.1	91555.1	101884	1	1.06	1.31	1.28	1.34	1.31	1.24	1.15	1.1	1.23	TMT10plex
A(+229.16)ALTGLLHR	104.12	36.76	1179.73	-3.9	590.87	21.5998	2	7520	220721_Shining_TC_TMT10_A_08.raw	1	P55084|ECHB_HUMAN	720244	770772	919679	851643	894519	1013560	853625	939702	769517	966667	1	1.07	1.28	1.18	1.24	1.41	1.19	1.3	1.07	1.34	TMT10plex
A(+229.16)ALTLR	65.36	30.79	872.565	1.5	437.29	12.8659	2	4530	220721_Shining_TC_TMT10_A_04.raw	1	Q8TE58|ATS15_HUMAN:Q96CB9|NSUN4_HUMAN:Q53RY4|KCP3_HUMAN:Q9UHI8|ATS1_HUMAN	826635	731967	949793	924372	972760	924474	733070	696633	697506	678151	1	0.89	1.15	1.12	1.18	1.12	0.89	0.84	0.84	0.82	TMT10plex
A(+229.16)ALVDLEPGTM(+15.99)DSVR	116.46	34.69	1817.94	1.7	909.979	28.3003	2	9934	220721_Shining_TC_TMT10_A_07.raw	1	Q9BUF5|TBB6_HUMAN	89246.5	84193.3	106570	93203.9	101504	100489	100986	95647.4	98968.4	95122.3	1	0.94	1.19	1.04	1.14	1.13	1.13	1.07	1.11	1.07	TMT10plex; Oxidation (M)	M11:Oxidation (M):1000.00
A(+229.16)ALVDLEPGTMDSVR	124.31	35.43	1801.94	-0.4	901.979	33.4452	2	12173	220721_Shining_TC_TMT10_A_09.raw	1	Q9BUF5|TBB6_HUMAN	285327	292258	375192	346024	386972	403591	372479	387116	286788	374321	1	1.02	1.31	1.21	1.36	1.41	1.31	1.36	1.01	1.31	TMT10plex
A(+229.16)ALVEK(+229.16)	48.21	33.45	1087.7	0.6	544.858	15.23	2	5363	220721_Shining_TC_TMT10_A_03.raw	1	Q8NDI1|EHBP1_HUMAN:P49454|CENPF_HUMAN	1.40794e+06	1.30273e+06	1627508	1.57587e+06	1.51908e+06	1.49236e+06	1.34064e+06	1.35611e+06	1.28169e+06	1.17201e+06	1	0.93	1.16	1.12	1.08	1.06	0.95	0.96	0.91	0.83	TMT10plex; TMT10plex
A(+229.16)ALVEK(+229.16)	55.13	36.78	1087.7	0	544.858	14.7417	2	5218	220721_Shining_TC_TMT10_A_02.raw	1	Q8NDI1|EHBP1_HUMAN:P49454|CENPF_HUMAN	2.19162e+06	2.40853e+06	2.72561e+06	2.84116e+06	2.65618e+06	2.47002e+06	2.44152e+06	2.22728e+06	1930055	2.07121e+06	1	1.1	1.24	1.3	1.21	1.13	1.11	1.02	0.88	0.95	TMT10plex; TMT10plex
A(+229.16)AM(+15.99)DNSEIAGEK(+229.16)	120.8	35.53	1708.87	-1.9	855.441	14.0294	2	4796	220721_Shining_TC_TMT10_A_15.raw	1	Q16891|MIC60_HUMAN	20003.4	18045.8	19895.2	22590.5	21014.8	19708.7	19816.6	18107.2	21122.2	18910.8	1	0.9	0.99	1.13	1.05	0.99	0.99	0.91	1.06	0.95	TMT10plex; Oxidation (M); TMT10plex	M3:Oxidation (M):1000.00
A(+229.16)AM(+15.99)DNSEIAGEK(+229.16)K(+229.16)	77.51	36.05	2066.13	-3.2	689.715	12.8787	3	4248	220721_Shining_TC_TMT10_A_08.raw	1	Q16891|MIC60_HUMAN	242980	243608	321665	276771	297541	313192	302042	327019	369214	306062	1	1	1.32	1.14	1.22	1.29	1.24	1.35	1.52	1.26	TMT10plex; Oxidation (M); TMT10plex; TMT10plex	M3:Oxidation (M):1000.00
A(+229.16)AM(+15.99)DNSEIAGEK(+229.16)K(+229.16)	118.06	36.47	2066.13	1.5	689.718	13.2384	3	4616	220721_Shining_TC_TMT10_A_11.raw	1	Q16891|MIC60_HUMAN	239816	209109	283996	274499	281143	290636	235336	253543	217529	257974	1	0.87	1.18	1.14	1.17	1.21	0.98	1.06	0.91	1.08	TMT10plex; Oxidation (M); TMT10plex; TMT10plex	M3:Oxidation (M):1000.00
A(+229.16)AM(+15.99)DNSEIAGEK(+229.16)K(+229.16)	95.67	35.46	2066.13	4.3	689.72	16.9229	3	6020	220721_Shining_TC_TMT10_A_10.raw	1	Q16891|MIC60_HUMAN	204711	200164	234571	242480	244914	268778	220833	235482	201565	241712	1	0.98	1.15	1.18	1.2	1.31	1.08	1.15	0.98	1.18	TMT10plex; Oxidation (M); TMT10plex; TMT10plex	M3:Oxidation (M):1000.00
A(+229.16)AM(+15.99)EALVVEVTK(+229.16)QPAIISQLDPVNER	123.1	27.46	3294.83	-0.4	1099.28	41.5774	3	15020	220721_Shining_TC_TMT10_A_14.raw	1	Q08211|DHX9_HUMAN	64408	68422.6	89316.2	69892.1	75839.1	83402.9	81900.9	79921.1	86659.1	79558.8	1	1.06	1.39	1.09	1.18	1.29	1.27	1.24	1.35	1.24	TMT10plex; Oxidation (M); TMT10plex	M3:Oxidation (M):1000.00
A(+229.16)AM(+15.99)EALVVEVTK(+229.16)QPAIISQLDPVNER	122.55	35.12	3294.83	-0.1	824.714	41.5804	4	15009	220721_Shining_TC_TMT10_A_14.raw	1	Q08211|DHX9_HUMAN	123606	120805	166988	140106	158289	169095	161979	167075	152871	166606	1	0.98	1.35	1.13	1.28	1.37	1.31	1.35	1.24	1.35	TMT10plex; Oxidation (M); TMT10plex	M3:Oxidation (M):1000.00
A(+229.16)AM(+15.99)EPIVISAK(+229.16)	120.78	34.31	1602.94	1.1	535.322	24.5757	3	8705	220721_Shining_TC_TMT10_A_15.raw	1	Q9Y490|TLN1_HUMAN	43202.3	45286	50880.8	48735.7	50567.9	50517.9	46004	46290.1	46231.5	44198.6	1	1.05	1.18	1.13	1.17	1.17	1.06	1.07	1.07	1.02	TMT10plex; Oxidation (M); TMT10plex	M3:Oxidation (M):1000.00
A(+229.16)AM(+15.99)EPIVISAK(+229.16)	105.98	33.16	1602.94	0.1	802.478	24.5757	2	8651	220721_Shining_TC_TMT10_A_15.raw	1	Q9Y490|TLN1_HUMAN	28738.6	27730.5	34301	34389.6	30999.5	38112.9	27228.3	31083.3	38310	29923.1	1	0.96	1.19	1.2	1.08	1.33	0.95	1.08	1.33	1.04	TMT10plex; Oxidation (M); TMT10plex	M3:Oxidation (M):1000.00
A(+229.16)AM(+15.99)FPETLDEGMQIPSTQFDAAHPTNVQR	100.52	35.82	3446.64	-0.2	1149.89	35.956	3	12929	220721_Shining_TC_TMT10_A_08.raw	1	P35222|CTNB1_HUMAN	10365.2	12732.9	12178.9	14422.8	11108.9	15680.5	13211.7	13257.9	12261.6	13415.6	1	1.23	1.17	1.39	1.07	1.51	1.27	1.28	1.18	1.29	TMT10plex; Oxidation (M)	M3:Oxidation (M):60.15
A(+229.16)AM(+15.99)FPETLDEGMQIPSTQFDAAHPTNVQR	99.21	34.24	3446.64	-1.3	862.667	35.9795	4	12879	220721_Shining_TC_TMT10_A_08.raw	1	P35222|CTNB1_HUMAN	29766.3	26876.7	30169.3	37233.8	37665.2	39863	36560	36285.1	33935.3	35762.9	1	0.9	1.01	1.25	1.27	1.34	1.23	1.22	1.14	1.2	TMT10plex; Oxidation (M)	M3:Oxidation (M):90.01
A(+229.16)AM(+15.99)FPETLDEGMQIPSTQFDAAHPTNVQR	117.96	36.86	3446.64	-5.7	862.663	36.7214	4	13295	220721_Shining_TC_TMT10_A_11.raw	1	P35222|CTNB1_HUMAN	45804.9	42280.3	57729.9	53121	51687.8	52964.8	50282	55098.5	48126.1	54860.9	1	0.92	1.26	1.16	1.13	1.16	1.1	1.2	1.05	1.2	TMT10plex; Oxidation (M)	M3:Oxidation (M):60.15
A(+229.16)AM(+15.99)IVNQLSK(+229.16)	126.85	36.84	1547.91	-1.2	774.962	23.3005	2	7948	220721_Shining_TC_TMT10_A_06.raw	1	P14923|PLAK_HUMAN	667563	623339	795170	740332	747440	779513	684060	758598	686777	705032	1	0.93	1.19	1.11	1.12	1.17	1.02	1.14	1.03	1.06	TMT10plex; Oxidation (M); TMT10plex	M3:Oxidation (M):1000.00
A(+229.16)AM(+15.99)IVNQLSK(+229.16)K(+229.16)	45.47	36.17	1905.17	-4.1	636.061	23.8933	3	8407	220721_Shining_TC_TMT10_A_08.raw	0	P14923|PLAK_HUMAN	554514	629073	731180	694617	671924	785707	826778	810084	788141	852079	1	1.13	1.32	1.25	1.21	1.42	1.49	1.46	1.42	1.54	TMT10plex; Oxidation (M); TMT10plex; TMT10plex	M3:Oxidation (M):1000.00
A(+229.16)AM(+15.99)K(+229.16)GLGTDEDTLIEILASR	121.6	32.8	2577.41	0.5	860.144	41.8852	3	14940	220721_Shining_TC_TMT10_A_15.raw	1	P04083|ANXA1_HUMAN	96955.8	126273	115727	134266	119530	130851	156863	154358	160827	160772	1	1.3	1.19	1.38	1.23	1.35	1.62	1.59	1.66	1.66	TMT10plex; Oxidation (M); TMT10plex	M3:Oxidation (M):1000.00
A(+229.16)AMAARPHSIDGR	121.53	37.21	1580.84	0.4	396.218	8.4214	4	2741	220721_Shining_TC_TMT10_A_15.raw	1	P22626|ROA2_HUMAN	106047	112877	126620	134831	137471	126577	119002	130530	107786	120651	1	1.06	1.19	1.27	1.3	1.19	1.12	1.23	1.02	1.14	TMT10plex
A(+229.16)AMAEPNAK(+229.16)	118.91	36.75	1359.76	2.5	680.888	12.8921	2	4447	220721_Shining_TC_TMT10_A_13.raw	0	Q14534|ERG1_HUMAN	649048	640179	763944	786409	750982	759223	645699	623131	559581	656157	1	0.99	1.18	1.21	1.16	1.17	0.99	0.96	0.86	1.01	TMT10plex; TMT10plex
A(+229.16)AMDAVC(+57.02)AK(+229.16)	109.83	32.96	1393.75	-2.2	697.879	19.0071	2	6649	220721_Shining_TC_TMT10_A_01.raw	1	Q86UY6|NAA40_HUMAN	370412	350526	462682	431306	443831	447719	412532	415208	354348	457374	1	0.95	1.25	1.16	1.2	1.21	1.11	1.12	0.96	1.23	TMT10plex; Carbamidomethylation; TMT10plex
A(+229.16)AMDNSEIAGEK(+229.16)	126.85	34.11	1692.88	-0.7	847.445	18.176	2	6515	220721_Shining_TC_TMT10_A_04.raw	1	Q16891|MIC60_HUMAN	329806	326614	386376	363289	366898	376083	332632	342717	269497	314211	1	0.99	1.17	1.1	1.11	1.14	1.01	1.04	0.82	0.95	TMT10plex; TMT10plex
A(+229.16)AMDNSEIAGEK(+229.16)K(+229.16)	121.94	31.4	2050.13	2.4	684.387	17.3451	3	6113	220721_Shining_TC_TMT10_A_11.raw	1	Q16891|MIC60_HUMAN	1.61145e+06	1.45665e+06	1.78688e+06	1597664	1.84147e+06	1.88344e+06	1.82312e+06	1799304	1403197	1.84377e+06	1	0.9	1.11	0.99	1.14	1.17	1.13	1.12	0.87	1.14	TMT10plex; TMT10plex; TMT10plex
A(+229.16)AMDNSEIAGEK(+229.16)K(+229.16)	120.18	34.39	2050.13	2.4	684.387	17.3451	3	6309	220721_Shining_TC_TMT10_A_11.raw	1	Q16891|MIC60_HUMAN	110331	110226	138319	134725	140630	149577	138967	151263	133063	159962	1	1	1.25	1.22	1.27	1.36	1.26	1.37	1.21	1.45	TMT10plex; TMT10plex; TMT10plex
A(+229.16)AMDNSEIAGEK(+229.16)K(+229.16)	121.91	29.96	2050.13	4.2	513.543	17.3712	4	6151	220721_Shining_TC_TMT10_A_11.raw	1	Q16891|MIC60_HUMAN	185927	180774	222030	215288	230973	229368	218571	232739	201719	219404	1	0.97	1.19	1.16	1.24	1.23	1.18	1.25	1.08	1.18	TMT10plex; TMT10plex; TMT10plex
A(+229.16)AMDNSEIAGEK(+229.16)K(+229.16)	122.78	37.05	2050.13	2.4	684.387	17.0409	3	6001	220721_Shining_TC_TMT10_A_10.raw	1	Q16891|MIC60_HUMAN	950052	939820	1.18657e+06	1.134e+06	1.16327e+06	1.18247e+06	1.07163e+06	1.20948e+06	819717	1.21844e+06	1	0.99	1.25	1.19	1.22	1.24	1.13	1.27	0.86	1.28	TMT10plex; TMT10plex; TMT10plex
A(+229.16)AMEALVVEVTK(+229.16)	124.85	31.5	1718.01	-1.6	860.009	41.659	2	15157	220721_Shining_TC_TMT10_A_03.raw	1	Q08211|DHX9_HUMAN	244040	220771	252510	260154	246028	253620	185987	208348	160076	189574	1	0.9	1.03	1.07	1.01	1.04	0.76	0.85	0.66	0.78	TMT10plex; TMT10plex
A(+229.16)AMEALVVEVTK(+229.16)	124.82	29.56	1718.01	-0.4	573.676	41.6658	3	15147	220721_Shining_TC_TMT10_A_03.raw	1	Q08211|DHX9_HUMAN	52736.2	46837.4	54838	51698.7	45093.3	51595.8	35474.8	30469	31313.9	28748.2	1	0.89	1.04	0.98	0.86	0.98	0.67	0.58	0.59	0.55	TMT10plex; TMT10plex
A(+229.16)AMEALVVEVTK(+229.16)	126.97	36.23	1718.01	2.8	573.677	40.7471	3	14894	220721_Shining_TC_TMT10_A_04.raw	1	Q08211|DHX9_HUMAN	25340.4	24057.3	26377.4	28547.6	26267.1	24116.2	20886	20077	15634.7	14809.6	1	0.95	1.04	1.13	1.04	0.95	0.82	0.79	0.62	0.58	TMT10plex; TMT10plex
A(+229.16)AMEALVVEVTK(+229.16)	126.82	35.33	1718.01	1.9	860.012	40.7471	2	14925	220721_Shining_TC_TMT10_A_04.raw	1	Q08211|DHX9_HUMAN	305337	282783	336731	316503	330343	316868	241834	241909	218805	226323	1	0.93	1.1	1.04	1.08	1.04	0.79	0.79	0.72	0.74	TMT10plex; TMT10plex
A(+229.16)AMEALVVEVTK(+229.16)QPAIISQLD	127.12	29.43	2683.52	3.1	895.518	50.1063	3	18281	220721_Shining_TC_TMT10_A_05.raw	1	Q08211|DHX9_HUMAN	178416	183414	203444	201375	204929	221506	211791	214055	187687	216649	1	1.03	1.14	1.13	1.15	1.24	1.19	1.2	1.05	1.21	TMT10plex; TMT10plex
A(+229.16)AMEALVVEVTK(+229.16)QPAIISQLDPVNER	126.21	33.19	3278.83	6.6	820.721	47.3603	4	17303	220721_Shining_TC_TMT10_A_05.raw	1	Q08211|DHX9_HUMAN	152964	155806	170704	171463	179339	180182	171904	191796	145886	168133	1	1.02	1.12	1.12	1.17	1.18	1.12	1.25	0.95	1.1	TMT10plex; TMT10plex
A(+229.16)AMEALVVEVTK(+229.16)QPAIISQLDPVNER	126.44	36.13	3278.83	-1.6	1093.95	47.5438	3	17302	220721_Shining_TC_TMT10_A_05.raw	1	Q08211|DHX9_HUMAN	284079	284623	304296	293380	324217	337876	321132	333625	266699	336043	1	1	1.07	1.03	1.14	1.19	1.13	1.17	0.94	1.18	TMT10plex; TMT10plex
A(+229.16)AMEPIVISAK(+229.16)	126.74	32.09	1586.95	3.5	794.484	28.8694	2	10338	220721_Shining_TC_TMT10_A_05.raw	1	Q9Y490|TLN1_HUMAN	410839	440252	493223	484277	499652	514523	493288	514423	446095	505282	1	1.07	1.2	1.18	1.22	1.25	1.2	1.25	1.09	1.23	TMT10plex; TMT10plex
A(+229.16)AMFPETLDEGM(+15.99)QIPSTQFDAAHPTNVQR	123.9	35.3	3446.64	-0.1	862.668	34.3083	4	12537	220721_Shining_TC_TMT10_A_09.raw	1	P35222|CTNB1_HUMAN	38508.1	43221.3	46452.9	53076.7	49916.8	55115.4	45959.2	57007.8	54192.6	54314.2	1	1.12	1.21	1.38	1.3	1.43	1.19	1.48	1.41	1.41	TMT10plex; Oxidation (M)	M12:Oxidation (M):74.73
A(+229.16)AMFPETLDEGM(+15.99)QIPSTQFDAAHPTNVQR	115.47	34.77	3446.64	3.7	862.671	30.2807	4	10947	220721_Shining_TC_TMT10_A_11.raw	0	P35222|CTNB1_HUMAN	47512.2	49029.2	54816	50306.4	57516.4	56356.3	50127.9	55468.9	50438.4	55539.4	1	1.03	1.15	1.06	1.21	1.19	1.06	1.17	1.06	1.17	TMT10plex; Oxidation (M)	M12:Oxidation (M):37.64
A(+229.16)AMFPETLDEGM(+15.99)QIPSTQFDAAHPTNVQR	116.56	35.42	3446.64	-2	862.667	35.035	4	12668	220721_Shining_TC_TMT10_A_11.raw	1	P35222|CTNB1_HUMAN	49871.1	52765.5	58741.9	57712.4	53358.7	64455	50583.1	55646.8	52550	54423.9	1	1.06	1.18	1.16	1.07	1.29	1.01	1.12	1.05	1.09	TMT10plex; Oxidation (M)	M12:Oxidation (M):74.73
A(+229.16)AMFPETLDEGM(+15.99)QIPSTQFDAAHPTNVQR	119.02	35.76	3446.64	0.1	1149.89	39.1845	3	14169	220721_Shining_TC_TMT10_A_11.raw	1	P35222|CTNB1_HUMAN	25536.3	22594	26580.5	30253.9	27154.3	31261.9	23810.6	25743.5	22078	29706.6	1	0.88	1.04	1.18	1.06	1.22	0.93	1.01	0.86	1.16	TMT10plex; Oxidation (M)	M12:Oxidation (M):95.39
A(+229.16)AMFPETLDEGM(+15.99)QIPSTQFDAAHPTNVQR	117.74	35.62	3446.64	-0.9	862.667	39.1875	4	14149	220721_Shining_TC_TMT10_A_11.raw	1	P35222|CTNB1_HUMAN	49039.7	51263.6	62695.5	59943	57820.1	66975.7	51931.2	56784.7	72580.4	57220.3	1	1.05	1.28	1.22	1.18	1.37	1.06	1.16	1.48	1.17	TMT10plex; Oxidation (M)	M12:Oxidation (M):74.48
A(+229.16)AMFPETLDEGMQIPSTQFDAAHPTNVQR	117.09	33.02	3430.65	0.1	858.67	39.1875	4	14154	220721_Shining_TC_TMT10_A_11.raw	1	P35222|CTNB1_HUMAN	104333	102784	123367	125296	127415	147794	112127	124075	116505	140689	1	0.99	1.18	1.2	1.22	1.42	1.07	1.19	1.12	1.35	TMT10plex
A(+229.16)AMFPETLDEGMQIPSTQFDAAHPTNVQR	121.82	31.13	3430.65	-0.4	1144.56	39.1875	3	14148	220721_Shining_TC_TMT10_A_11.raw	1	P35222|CTNB1_HUMAN	25361.6	24398.2	29508	35613	32652	35508.3	29791.7	39194	29420.3	32356.8	1	0.96	1.16	1.4	1.29	1.4	1.17	1.55	1.16	1.28	TMT10plex
A(+229.16)AMGPGISR	101.07	37.79	1087.6	-2.7	544.806	11.9161	2	4008	220721_Shining_TC_TMT10_A_01.raw	1	Q96G03|PGM2_HUMAN	782211	749326	961873	876071	896191	854752	796195	756707	662987	778400	1	0.96	1.23	1.12	1.15	1.09	1.02	0.97	0.85	1	TMT10plex
A(+229.16)AMIVNQLSK(+229.16)	122.67	32.95	1531.92	3.4	511.648	28.5994	3	9996	220721_Shining_TC_TMT10_A_07.raw	1	P14923|PLAK_HUMAN	683927	642394	824494	780430	853121	825187	818132	928490	684341	918897	1	0.94	1.21	1.14	1.25	1.21	1.2	1.36	1	1.34	TMT10plex; TMT10plex
A(+229.16)AMIVNQLSK(+229.16)	123.08	36.65	1531.92	1.1	766.966	28.6261	2	9983	220721_Shining_TC_TMT10_A_07.raw	1	P14923|PLAK_HUMAN	1.53474e+06	1.59655e+06	1.79553e+06	1.66111e+06	1.81396e+06	1817807	1.60869e+06	1666318	1.32063e+06	1.75609e+06	1	1.04	1.17	1.08	1.18	1.18	1.05	1.09	0.86	1.14	TMT10plex; TMT10plex
A(+229.16)AMIVNQLSK(+229.16)K(+229.16)	124.4	37.26	1889.17	-0.2	630.732	27.0751	3	9783	220721_Shining_TC_TMT10_A_09.raw	1	P14923|PLAK_HUMAN	3.90296e+06	3.94924e+06	4.90643e+06	4.7529e+06	5309094	5581281	6.41327e+06	6713051	4901195	6945912	1	1.01	1.26	1.22	1.36	1.43	1.64	1.72	1.26	1.78	TMT10plex; TMT10plex; TMT10plex
A(+229.16)AMIVNQLSK(+229.16)K(+229.16)	124.52	36.95	1889.17	0.4	473.301	27.099	4	9798	220721_Shining_TC_TMT10_A_09.raw	1	P14923|PLAK_HUMAN	255652	268276	340303	326676	346893	400003	430483	532513	350109	543484	1	1.05	1.33	1.28	1.36	1.56	1.68	2.08	1.37	2.13	TMT10plex; TMT10plex; TMT10plex
A(+229.16)AMIVNQLSK(+229.16)K(+229.16)	124.3	37.24	1889.17	-1.4	945.593	27.1057	2	9789	220721_Shining_TC_TMT10_A_09.raw	1	P14923|PLAK_HUMAN	109090	128738	130660	130156	140910	137189	154026	168091	125269	155139	1	1.18	1.2	1.19	1.29	1.26	1.41	1.54	1.15	1.42	TMT10plex; TMT10plex; TMT10plex
A(+229.16)AMK(+229.16)GLGTDEDTLIEILASR	116.65	28.58	2561.41	-1.9	641.36	44.4477	4	16173	220721_Shining_TC_TMT10_A_03.raw	1	P04083|ANXA1_HUMAN	28579.8	26478.6	35851.7	35321	34825.7	39704.2	43905.8	50277.4	45306.2	56039.2	1	0.93	1.25	1.24	1.22	1.39	1.54	1.76	1.59	1.96	TMT10plex; TMT10plex
A(+229.16)AMK(+229.16)GLGTDEDTLIEILASR	124.91	29.82	2561.41	1.1	854.813	44.4477	3	16200	220721_Shining_TC_TMT10_A_03.raw	1	P04083|ANXA1_HUMAN	173791	215048	251662	247673	298214	347387	734012	848026	621393	964682	1	1.24	1.45	1.43	1.72	2	4.22	4.88	3.58	5.55	TMT10plex; TMT10plex
A(+229.16)AMTSLMDLTLLLAR	124.36	29.95	1848.04	-1.4	925.027	51.8548	2	18931	220721_Shining_TC_TMT10_A_09.raw	1	Q9BTW9|TBCD_HUMAN	59672.1	48923.6	56214.5	64315.2	63630.3	66883.3	58476	53535.9	49808.2	52587.2	1	0.82	0.94	1.08	1.07	1.12	0.98	0.9	0.83	0.88	TMT10plex
A(+229.16)AMWNPSIFLK(+229.16)	123.71	31.21	1734.99	-5.1	868.498	43.6233	2	15933	220721_Shining_TC_TMT10_A_09.raw	1	Q9NX74|DUS2L_HUMAN	222297	208464	266318	258227	269764	259731	239865	243001	208588	239534	1	0.94	1.2	1.16	1.21	1.17	1.08	1.09	0.94	1.08	TMT10plex; TMT10plex
A(+229.16)AMYDIISSPSK(+229.16)DSTK(+229.16)	118.92	36.85	2400.32	4.3	801.117	27.2374	3	9775	220721_Shining_TC_TMT10_A_05.raw	1	Q6KC79|NIPBL_HUMAN	301056	301602	363628	357879	371762	377282	318324	345232	287955	329855	1	1	1.21	1.19	1.23	1.25	1.06	1.15	0.96	1.1	TMT10plex; TMT10plex; TMT10plex
A(+229.16)ANAAENDFSVSQAEM(+15.99)SSR	121.34	35.43	2229.02	0.7	744.014	20.7019	3	7370	220721_Shining_TC_TMT10_A_13.raw	1	Q8NE71|ABCF1_HUMAN	109731	112894	130696	123658	120443	126599	111173	110972	119557	115892	1	1.03	1.19	1.13	1.1	1.15	1.01	1.01	1.09	1.06	TMT10plex; Oxidation (M)	M16:Oxidation (M):1000.00
A(+229.16)ANAAENDFSVSQAEMSSR	121.94	36.7	2213.02	0.3	738.682	24.8479	3	8756	220721_Shining_TC_TMT10_A_15.raw	1	Q8NE71|ABCF1_HUMAN	61452.5	63076.8	80011.7	68742	72455.1	71320.2	71347	66193.3	62821.7	65026.4	1	1.03	1.3	1.12	1.18	1.16	1.16	1.08	1.02	1.06	TMT10plex
A(+229.16)ANAAENDFSVSQAEMSSR	121.36	37.29	2213.02	0.3	1107.52	24.8748	2	8763	220721_Shining_TC_TMT10_A_15.raw	1	Q8NE71|ABCF1_HUMAN	10805.9	9804.33	11597.1	9901.25	11686.9	13922.4	13857.5	11880.1	7762.06	12504.4	1	0.91	1.07	0.92	1.08	1.29	1.28	1.1	0.72	1.16	TMT10plex
A(+229.16)ANAITK(+229.16)	86.44	35.94	1145.72	0.1	573.866	11.3514	2	3963	220721_Shining_TC_TMT10_A_04.raw	0	Q9NYL9|TMOD3_HUMAN	4.14125e+06	4.47088e+06	5.04156e+06	4.92553e+06	4.79806e+06	4878308	4454473	4513427	3.83525e+06	4009400	1	1.08	1.22	1.19	1.16	1.18	1.08	1.09	0.93	0.97	TMT10plex; TMT10plex
A(+229.16)ANAITK(+229.16)NNDLVR	123.08	35.31	1857.08	1.5	620.036	15.49	3	5302	220721_Shining_TC_TMT10_A_05.raw	0	Q9NYL9|TMOD3_HUMAN	594685	665007	810087	759923	866106	880814	1.19404e+06	1.31335e+06	1.05061e+06	1.48498e+06	1	1.12	1.36	1.28	1.46	1.48	2.01	2.21	1.77	2.5	TMT10plex; TMT10plex
A(+229.16)ANEDPDEK(+229.16)R	82.23	34.5	1601.84	3.2	534.956	7.0283	3	2166	220721_Shining_TC_TMT10_A_11.raw	1	P15336|ATF2_HUMAN	31657.1	28811.9	35794.1	31115.8	34666.9	36247.4	35122.1	37760.5	35986.1	43045.8	1	0.91	1.13	0.98	1.1	1.15	1.11	1.19	1.14	1.36	TMT10plex; TMT10plex
A(+229.16)ANEDPDEK(+229.16)R	24.88	33.16	1601.84	3.2	534.956	7.0283	3	2356	220721_Shining_TC_TMT10_A_11.raw	1	P15336|ATF2_HUMAN	54551	55638.4	72810.7	67358.9	65145.4	81474.7	61353.6	61511.7	59350.9	54459.9	1	1.02	1.33	1.23	1.19	1.49	1.12	1.13	1.09	1	TMT10plex; TMT10plex
A(+229.16)ANEDPDEK(+229.16)RR	72.59	34.43	1757.94	-0.1	440.493	3.1841	4	886	220721_Shining_TC_TMT10_A_15.raw	1	P15336|ATF2_HUMAN	11648.4	15394.7	15003.9	14999.6	14422.1	15690.1	18551.1	14593.4	17043.3	19216.1	1	1.32	1.29	1.29	1.24	1.35	1.59	1.25	1.46	1.65	TMT10plex; TMT10plex
A(+229.16)ANFENHSGK(+229.16)	122.92	36.27	1531.81	2.1	511.613	9.6393	3	3221	220721_Shining_TC_TMT10_A_13.raw	1	P18206|VINC_HUMAN	2.23775e+06	2.49797e+06	2.21139e+06	2.74605e+06	2324891	1.99483e+06	1779563	1.66595e+06	1.49319e+06	1.31903e+06	1	1.12	0.99	1.23	1.04	0.89	0.8	0.74	0.67	0.59	TMT10plex; TMT10plex
A(+229.16)ANGVVLATEK(+229.16)	122.55	38.37	1529.92	0.8	510.98	21.3938	3	7560	220721_Shining_TC_TMT10_A_01.raw	1	P25787|PSA2_HUMAN	185027	171004	219470	215587	205821	211840	190461	176671	181615	177491	1	0.92	1.19	1.17	1.11	1.14	1.03	0.95	0.98	0.96	TMT10plex; TMT10plex
A(+229.16)ANGVVLATEK(+229.16)	113.84	31.86	1529.92	-2	765.965	21.4028	2	7573	220721_Shining_TC_TMT10_A_01.raw	1	P25787|PSA2_HUMAN	583432	540907	767027	705387	721183	614714	558398	538068	519033	506874	1	0.93	1.31	1.21	1.24	1.05	0.96	0.92	0.89	0.87	TMT10plex; TMT10plex
A(+229.16)ANGVVLATEK(+229.16)K(+229.16)	126.49	33.73	1887.18	0.9	630.067	17.5938	3	6075	220721_Shining_TC_TMT10_A_05.raw	1	P25787|PSA2_HUMAN	1.46464e+06	1.5114e+06	1.81451e+06	1.74527e+06	1.67237e+06	1617046	1.71574e+06	1.65643e+06	1.44606e+06	1.7457e+06	1	1.03	1.24	1.19	1.14	1.1	1.17	1.13	0.99	1.19	TMT10plex; TMT10plex; TMT10plex
A(+229.16)ANILVGENLVC(+57.02)K(+229.16)	125.98	35.86	1858.08	2	620.367	33.7665	3	12232	220721_Shining_TC_TMT10_A_05.raw	1	P07947|YES_HUMAN:P12931|SRC_HUMAN	384940	412988	479657	445323	501032	516234	506707	545517	449064	546443	1	1.07	1.25	1.16	1.3	1.34	1.32	1.42	1.17	1.42	TMT10plex; Carbamidomethylation; TMT10plex
A(+229.16)ANILVGENLVC(+57.02)K(+229.16)	126.85	33.52	1858.08	1.2	930.046	33.8002	2	12230	220721_Shining_TC_TMT10_A_05.raw	1	P07947|YES_HUMAN:P12931|SRC_HUMAN	528253	514142	636320	609781	646544	683454	650799	700575	564880	720866	1	0.97	1.2	1.15	1.22	1.29	1.23	1.33	1.07	1.36	TMT10plex; Carbamidomethylation; TMT10plex
A(+229.16)ANMFK(+229.16)	115.47	34.55	1138.66	1.3	570.337	18.0728	2	6012	220721_Shining_TC_TMT10_A_07.raw	1	Q9H115|SNAB_HUMAN:P54920|SNAA_HUMAN	2.06949e+06	2.1378e+06	2.65644e+06	2427568	2713158	2.52905e+06	2.48431e+06	2641783	1.99028e+06	2.64439e+06	1	1.03	1.28	1.17	1.31	1.22	1.2	1.28	0.96	1.28	TMT10plex; TMT10plex
A(+229.16)ANMLQQSGSK(+229.16)	126.78	32.75	1591.88	-0.6	796.945	16.2786	2	5581	220721_Shining_TC_TMT10_A_05.raw	1	P46063|RECQ1_HUMAN	437870	419832	525977	477548	523902	476844	485774	503955	409240	465403	1	0.96	1.2	1.09	1.2	1.09	1.11	1.15	0.93	1.06	TMT10plex; TMT10plex
A(+229.16)ANNGALPPDLSYIVR	124.93	37.14	1899.04	3.1	950.531	35.8454	2	13078	220721_Shining_TC_TMT10_A_03.raw	1	P08574|CY1_HUMAN	59206.8	68178.5	82904.7	81794.9	83306.3	80417.9	80390.3	85392.2	74291.4	87296.2	1	1.15	1.4	1.38	1.41	1.36	1.36	1.44	1.25	1.47	TMT10plex
A(+229.16)ANNGALPPDLSYIVR	108.8	35.77	1899.04	-0.9	950.527	36.6847	2	13335	220721_Shining_TC_TMT10_A_03.raw	1	P08574|CY1_HUMAN	74479.9	71017.9	94389.7	87200.9	86004.1	79610.2	74545.1	88743.1	66037.6	88481	1	0.95	1.27	1.17	1.15	1.07	1	1.19	0.89	1.19	TMT10plex
A(+229.16)ANNGALPPDLSYIVR	117.84	34.07	1899.04	0.3	634.021	34.8482	3	12693	220721_Shining_TC_TMT10_A_02.raw	1	P08574|CY1_HUMAN	52143.3	51049.3	69109.5	60162.7	58980.4	61575.5	60558.9	63362.6	61159.4	61297.5	1	0.98	1.33	1.15	1.13	1.18	1.16	1.22	1.17	1.18	TMT10plex
A(+229.16)ANNGALPPDLSYIVR	119.68	32.97	1899.04	0.9	950.529	34.8788	2	12715	220721_Shining_TC_TMT10_A_02.raw	1	P08574|CY1_HUMAN	64974.6	76606.4	83717.2	77741.7	82050.1	83402.1	82269.6	93888.3	76846.1	90915.4	1	1.18	1.29	1.2	1.26	1.28	1.27	1.45	1.18	1.4	TMT10plex
A(+229.16)ANNGALPPDLSYIVR	118.96	34.58	1899.04	0.9	950.529	34.8788	2	12913	220721_Shining_TC_TMT10_A_02.raw	1	P08574|CY1_HUMAN	55029.2	62147.1	70434.5	71171.8	68875.7	67863.9	65143.9	69320.1	67022	72307.8	1	1.13	1.28	1.29	1.25	1.23	1.18	1.26	1.22	1.31	TMT10plex
A(+229.16)ANNGALPPDLSYIVR	124.31	31.75	1899.04	0.6	634.021	35.7234	3	12917	220721_Shining_TC_TMT10_A_01.raw	1	P08574|CY1_HUMAN	86643	100511	113743	112485	126434	104519	114560	114191	107571	110114	1	1.16	1.31	1.3	1.46	1.21	1.32	1.32	1.24	1.27	TMT10plex
A(+229.16)ANNGALPPDLSYIVR	119.69	37.07	1899.04	0	950.528	35.7234	2	13197	220721_Shining_TC_TMT10_A_01.raw	1	P08574|CY1_HUMAN	45406.2	50025.8	58156.2	60801	57482.5	65153.3	64174.6	67137.3	62236.2	59562.3	1	1.1	1.28	1.34	1.27	1.43	1.41	1.48	1.37	1.31	TMT10plex
A(+229.16)ANPSGK(+229.16)	91.28	32.04	1101.65	3.1	551.836	7.5057	2	2319	220721_Shining_TC_TMT10_A_15.raw	1	Q9BTC0|DIDO1_HUMAN	49092.3	59438.9	64942.9	62620.7	72770.2	66320.4	66057.9	58520.7	53229.8	55570.5	1	1.21	1.32	1.28	1.48	1.35	1.35	1.19	1.08	1.13	TMT10plex; TMT10plex
A(+229.16)ANPVDFLSK(+229.16)	123.51	36.73	1518.88	-0.1	760.448	31.5636	2	11156	220721_Shining_TC_TMT10_A_06.raw	1	Q8IY81|SPB1_HUMAN	1.23831e+06	1.2857e+06	1.54933e+06	1.50718e+06	1.68296e+06	1.64104e+06	1.61748e+06	1.74863e+06	1.45067e+06	1.88149e+06	1	1.04	1.25	1.22	1.36	1.33	1.31	1.41	1.17	1.52	TMT10plex; TMT10plex
A(+229.16)ANPVDFLSK(+229.16)	126.77	33.59	1518.88	2.2	760.449	32.717	2	11834	220721_Shining_TC_TMT10_A_05.raw	1	Q8IY81|SPB1_HUMAN	1.37717e+06	1.32129e+06	1.57982e+06	1.50057e+06	1.61344e+06	1.63242e+06	1.56272e+06	1.7633e+06	1.4984e+06	1806389	1	0.96	1.15	1.09	1.17	1.19	1.13	1.28	1.09	1.31	TMT10plex; TMT10plex
A(+229.16)ANPVDFLSK(+229.16)	126.75	33.47	1518.88	3.3	507.303	32.7753	3	11865	220721_Shining_TC_TMT10_A_05.raw	1	Q8IY81|SPB1_HUMAN	117442	127518	152225	144252	146962	151163	142658	150737	134505	164657	1	1.09	1.3	1.23	1.25	1.29	1.21	1.28	1.15	1.4	TMT10plex; TMT10plex
A(+229.16)ANSLEAFIFETQDK(+229.16)	122.98	28.51	2141.14	-0.5	714.721	43.6575	3	15753	220721_Shining_TC_TMT10_A_14.raw	1	Q9Y4L1|HYOU1_HUMAN	72949.9	73698.8	88373.4	84487	71074.2	80280.3	52704.5	53463.2	54505.5	54473.3	1	1.01	1.21	1.16	0.97	1.1	0.72	0.73	0.75	0.75	TMT10plex; TMT10plex
A(+229.16)ANSLEAFIFETQDK(+229.16)	121.97	33.33	2141.14	-1.4	714.72	44.0645	3	15675	220721_Shining_TC_TMT10_A_15.raw	1	Q9Y4L1|HYOU1_HUMAN	46084.2	40458.6	55697.9	54366.9	43799.4	48404.3	33577.4	37287.8	31211.8	35656.2	1	0.88	1.21	1.18	0.95	1.05	0.73	0.81	0.68	0.77	TMT10plex; TMT10plex
A(+229.16)ANSLEAFIFETQDK(+229.16)	119.82	33.36	2141.14	6	1071.58	44.0691	2	15704	220721_Shining_TC_TMT10_A_15.raw	1	Q9Y4L1|HYOU1_HUMAN	14280.6	12721.4	19394.8	15595.5	14385.9	14655.8	12325.8	15921.5	10989.7	13611.5	1	0.89	1.36	1.09	1.01	1.03	0.86	1.11	0.77	0.95	TMT10plex; TMT10plex
A(+229.16)ANSLEAFIFETQDK(+229.16)LYQPEYQEVSTEEQR	91.46	29.37	4021	-3.4	1006.25	45.9254	4	16615	220721_Shining_TC_TMT10_A_12.raw	1	Q9Y4L1|HYOU1_HUMAN	33288	39495.9	44399	43415.1	43987	46575.7	35418.2	32552.5	32811.8	36069.7	1	1.19	1.33	1.3	1.32	1.4	1.06	0.98	0.99	1.08	TMT10plex; TMT10plex
A(+229.16)ANSLEAFIFETQDK(+229.16)LYQPEYQEVSTEEQR	120.02	32.42	4021	-3.8	1006.25	46.325	4	16748	220721_Shining_TC_TMT10_A_11.raw	1	Q9Y4L1|HYOU1_HUMAN	28981.9	30530.4	37526.1	34864.1	36357.3	34415.8	29587.8	32228.5	29395.3	29680.7	1	1.05	1.29	1.2	1.25	1.19	1.02	1.11	1.01	1.02	TMT10plex; TMT10plex
A(+229.16)ANSLEAFIFETQDK(+229.16)LYQPEYQEVSTEEQREEISGK(+229.16)	100.32	29.84	4893.48	2.4	979.706	44.3517	5	16051	220721_Shining_TC_TMT10_A_12.raw	1	Q9Y4L1|HYOU1_HUMAN	80325.4	64581.1	99013.6	81606.6	89966.8	80355.8	74311.6	74116.2	55158	66024.4	1	0.8	1.23	1.02	1.12	1	0.93	0.92	0.69	0.82	TMT10plex; TMT10plex; TMT10plex
A(+229.16)ANSLEAFIFETQDK(+229.16)LYQPEYQEVSTEEQREEISGK(+229.16)	100.21	27.07	4893.48	0.5	1224.38	44.3823	4	16052	220721_Shining_TC_TMT10_A_12.raw	1	Q9Y4L1|HYOU1_HUMAN	74374.5	66179.1	88993.6	78044.1	79579.7	69373	64531.7	65291.2	54126	57854.3	1	0.89	1.2	1.05	1.07	0.93	0.87	0.88	0.73	0.78	TMT10plex; TMT10plex; TMT10plex
A(+229.16)ANSLEAFIFETQDK(+229.16)LYQPEYQEVSTEEQREEISGK(+229.16)(-0.98)	114.91	27.52	4892.5	-6.2	1224.12	44.6635	4	16160	220721_Shining_TC_TMT10_A_11.raw	0	Q9Y4L1|HYOU1_HUMAN	46350.7	43051.5	49375.3	48755.1	50678.7	48723.3	39458.7	46690.3	34565.5	37759.1	1	0.93	1.07	1.05	1.09	1.05	0.85	1.01	0.75	0.81	TMT10plex; TMT10plex; TMT10plex; Amidation	K36:TMT10plex:1000.00;K36:Amidation:1000.00
A(+229.16)ANSLLR	44.94	37.14	972.592	-0.1	487.303	13.2429	2	4708	220721_Shining_TC_TMT10_A_03.raw	1	P36915|GNL1_HUMAN	296902	362318	413761	398431	396767	433196	379243	360146	319604	360483	1	1.22	1.39	1.34	1.34	1.46	1.28	1.21	1.08	1.21	TMT10plex
A(+229.16)ANTATEEK(+229.16)	124.67	36.54	1391.77	0.6	696.891	8.4441	2	2841	220721_Shining_TC_TMT10_A_03.raw	0	Q8WYP5|ELYS_HUMAN	89417.9	85121.2	99466.6	99466.1	95613.2	100217	81298.1	75603.8	66494.9	68431.2	1	0.95	1.11	1.11	1.07	1.12	0.91	0.85	0.74	0.77	TMT10plex; TMT10plex
A(+229.16)ANVGWNNSTFA	86.44	36.44	1479.73	-1.1	740.872	32.7806	2	11969	220721_Shining_TC_TMT10_A_02.raw	1	P14174|MIF_HUMAN	113133	126008	141727	130934	132823	141939	124944	113619	121094	116529	1	1.11	1.25	1.16	1.17	1.25	1.1	1	1.07	1.03	TMT10plex
A(+229.16)ANVLLSEHGEVK(+229.16)	121.83	36.56	1824.05	1.7	609.025	21.4719	3	7654	220721_Shining_TC_TMT10_A_13.raw	1	Q9Y6E0|STK24_HUMAN	375951	390270	409734	474328	410788	431875	354166	381709	332108	415546	1	1.04	1.09	1.26	1.09	1.15	0.94	1.02	0.88	1.11	TMT10plex; TMT10plex
A(+229.16)ANVLLSEHGEVK(+229.16)	122.83	36.48	1824.05	2.4	609.026	21.3147	3	7607	220721_Shining_TC_TMT10_A_14.raw	1	Q9Y6E0|STK24_HUMAN	1114191	1.06452e+06	1304764	1.26635e+06	1.26893e+06	1.18684e+06	1.14201e+06	1.01408e+06	886404	955265	1	0.96	1.17	1.14	1.14	1.07	1.02	0.91	0.8	0.86	TMT10plex; TMT10plex
A(+229.16)ANVLLSEQGDVK(+229.16)	121.44	31.25	1801.04	3.2	601.354	27.3511	3	9788	220721_Shining_TC_TMT10_A_13.raw	1	Q9P289|STK26_HUMAN:O00506|STK25_HUMAN	235934	229347	287643	302501	262686	281067	246473	211933	220946	202188	1	0.97	1.22	1.28	1.11	1.19	1.04	0.9	0.94	0.86	TMT10plex; TMT10plex
A(+229.16)ANVLLSEQGDVK(+229.16)	122.48	34.66	1801.04	-1.1	601.352	27.2143	3	9779	220721_Shining_TC_TMT10_A_14.raw	1	O00506|STK25_HUMAN:Q9P289|STK26_HUMAN	223960	250736	296254	266592	278583	275270	231712	231884	224979	242411	1	1.12	1.32	1.19	1.24	1.23	1.03	1.04	1	1.08	TMT10plex; TMT10plex
A(+229.16)ANVLLSEQGDVK(+229.16)	123.1	36.3	1801.04	-2.7	901.522	27.2143	2	9799	220721_Shining_TC_TMT10_A_14.raw	1	O00506|STK25_HUMAN:Q9P289|STK26_HUMAN	192844	187718	233262	217686	226364	214590	187838	175571	172591	186819	1	0.97	1.21	1.13	1.17	1.11	0.97	0.91	0.89	0.97	TMT10plex; TMT10plex
A(+229.16)ANVLVSESLM(+15.99)C(+57.02)K(+229.16)	93.73	31.97	1895.03	0.3	948.521	29.9468	2	10927	220721_Shining_TC_TMT10_A_04.raw	1	P07948|LYN_HUMAN	49740.6	51469.6	65448.6	61284.9	59451.7	73639.4	67682	67190.7	71764.4	66406.4	1	1.03	1.32	1.23	1.2	1.48	1.36	1.35	1.44	1.34	TMT10plex; Oxidation (M); Carbamidomethylation; TMT10plex	M11:Oxidation (M):1000.00
A(+229.16)ANVLVSESLMC(+57.02)K(+229.16)	126.52	32.72	1879.03	0.6	940.524	33.83	2	12225	220721_Shining_TC_TMT10_A_05.raw	1	P07948|LYN_HUMAN	218948	223029	271411	247755	275598	298468	269652	284977	225703	294942	1	1.02	1.24	1.13	1.26	1.36	1.23	1.3	1.03	1.35	TMT10plex; Carbamidomethylation; TMT10plex
A(+229.16)ANVLVSESLMC(+57.02)K(+229.16)	112.07	35.77	1879.03	3.6	627.353	33.8601	3	12229	220721_Shining_TC_TMT10_A_05.raw	1	P07948|LYN_HUMAN	303182	286247	355426	342680	363564	370296	347017	327278	315153	357421	1	0.94	1.17	1.13	1.2	1.22	1.14	1.08	1.04	1.18	TMT10plex; Carbamidomethylation; TMT10plex
A(+229.16)ANVQEPEK(+229.16)K(+229.16)	116.52	34.92	1800.07	-0.4	601.031	11.3798	3	3886	220721_Shining_TC_TMT10_A_12.raw	1	P56182|RRP1_HUMAN	377320	362327	424591	409392	428119	420318	381003	405593	329203	362834	1	0.96	1.13	1.08	1.13	1.11	1.01	1.07	0.87	0.96	TMT10plex; TMT10plex; TMT10plex
A(+229.16)ANVTLLTSLVEGEAVHLAR	122.3	27.07	2292.3	1.9	765.109	44.4849	3	16222	220721_Shining_TC_TMT10_A_05.raw	1	P05549|AP2A_HUMAN:Q6VUC0|AP2E_HUMAN:Q92481|AP2B_HUMAN	177474	174582	231467	213070	225470	246301	249402	283684	252946	301494	1	0.98	1.3	1.2	1.27	1.39	1.41	1.6	1.43	1.7	TMT10plex
A(+229.16)ANVVASTK(+229.16)	126.7	35.91	1317.8	-0.8	659.908	12.7548	2	4245	220721_Shining_TC_TMT10_A_05.raw	1	O75146|HIP1R_HUMAN	648266	628667	798101	750905	808957	820248	849502	810962	753006	807544	1	0.97	1.23	1.16	1.25	1.27	1.31	1.25	1.16	1.25	TMT10plex; TMT10plex
A(+229.16)ANWYER	99.02	37.07	1137.58	1.5	569.797	17.3426	2	6082	220721_Shining_TC_TMT10_A_13.raw	1	O75489|NDUS3_HUMAN	1.11502e+06	1.12943e+06	1.39518e+06	1.42994e+06	1.37994e+06	1.42656e+06	1.0487e+06	1.14511e+06	966218	1.02202e+06	1	1.01	1.25	1.28	1.24	1.28	0.94	1.03	0.87	0.92	TMT10plex
A(+229.16)APAAQAEPER	108.69	35.36	1338.71	0.7	670.362	7.8226	2	2518	220721_Shining_TC_TMT10_A_13.raw	1	Q96JN8|NEUL4_HUMAN	136033	127831	156450	164536	150505	151800	145630	147690	137193	156912	1	0.94	1.15	1.21	1.11	1.12	1.07	1.09	1.01	1.15	TMT10plex
A(+229.16)APAGK(+229.16)	59.83	32.72	971.617	-0.2	486.816	6.9052	2	2359	220721_Shining_TC_TMT10_A_02.raw	1	Q9Y2R9|RT07_HUMAN	75744.9	102959	81009.1	105771	120745	103002	133002	137976	111736	143285	1	1.36	1.07	1.4	1.59	1.36	1.76	1.82	1.48	1.89	TMT10plex; TMT10plex
A(+229.16)APAPGK(+229.16)VGDVTPQVK(+229.16)	126.5	40.03	2221.34	2.8	741.456	18.7426	3	6530	220721_Shining_TC_TMT10_A_05.raw	1	Q13428|TCOF_HUMAN	591518	665652	839101	733512	888303	1040894	1.53195e+06	1709616	1.35849e+06	2.02721e+06	1	1.13	1.42	1.24	1.5	1.76	2.59	2.89	2.3	3.43	TMT10plex; TMT10plex; TMT10plex
A(+229.16)APAPK(+229.16)	68.01	37.25	1011.65	0.2	506.832	8.0893	2	2720	220721_Shining_TC_TMT10_A_02.raw	1	A0AV96|RBM47_HUMAN:P50914|RL14_HUMAN	7791803	7.90489e+06	10021241	8871808	9126429	8.20674e+06	9294919	9451277	7775673	9129439	1	1.01	1.29	1.14	1.17	1.05	1.19	1.21	1	1.17	TMT10plex; TMT10plex
A(+229.16)APAPK(+229.16)	48.48	34.05	1011.65	1.1	506.832	6.6384	2	2178	220721_Shining_TC_TMT10_A_01.raw	1	A0AV96|RBM47_HUMAN:P50914|RL14_HUMAN	643569	657052	810631	735663	762148	843708	908107	984019	712729	993551	1	1.02	1.26	1.14	1.18	1.31	1.41	1.53	1.11	1.54	TMT10plex; TMT10plex
A(+229.16)APASSAGASDAR	96.97	35.48	1359.69	-1.4	680.854	3.4287	2	1095	220721_Shining_TC_TMT10_A_02.raw	1	Q8NF37|PCAT1_HUMAN	249151	258136	322322	328972	346682	356371	342785	358865	301456	402680	1	1.04	1.29	1.32	1.39	1.43	1.38	1.44	1.21	1.62	TMT10plex
A(+229.16)APASSAGASDAR	24.39	34.13	1359.69	-1.4	680.854	3.4287	2	1297	220721_Shining_TC_TMT10_A_02.raw	1	Q8NF37|PCAT1_HUMAN	4715.77	6537.72	6612.37	7330.73	6709.11	7053.16	7769.04	7548.12	5809.64	6824.4	1	1.39	1.4	1.55	1.42	1.5	1.65	1.6	1.23	1.45	TMT10plex
A(+229.16)APASSAGASDAR	118.24	36.54	1359.69	-0.4	454.239	3.4517	3	987	220721_Shining_TC_TMT10_A_02.raw	1	Q8NF37|PCAT1_HUMAN	13111.8	12176.5	15209.9	16500.3	14432.3	16096.8	15233.9	14065.7	15424.1	15632.4	1	0.93	1.16	1.26	1.1	1.23	1.16	1.07	1.18	1.19	TMT10plex
A(+229.16)APASTK(+229.16)	67.61	36.5	1102.68	-1.4	552.344	6.5245	2	2079	220721_Shining_TC_TMT10_A_01.raw	1	Q14980|NUMA1_HUMAN	49440.4	57253.8	56988.2	66385.3	62122.2	64822.4	63295.5	61012.9	56723.6	56090.8	1	1.16	1.15	1.34	1.26	1.31	1.28	1.23	1.15	1.13	TMT10plex; TMT10plex
A(+229.16)APATSEGQSK(+229.16)R	99.07	32.01	1659.93	-0.8	554.317	4.388	3	1335	220721_Shining_TC_TMT10_A_12.raw	1	Q15131|CDK10_HUMAN	68939	80243.4	84809.4	71169.1	91548.1	95378.8	84980	93855.2	84677.8	91731	1	1.16	1.23	1.03	1.33	1.38	1.23	1.36	1.23	1.33	TMT10plex; TMT10plex
A(+229.16)APAVQTK(+229.16)	112.38	36.52	1242.77	-0.5	622.392	11.2331	2	3907	220721_Shining_TC_TMT10_A_03.raw	1	P55084|ECHB_HUMAN	984875	938027	1.19374e+06	1.12212e+06	1122297	1.18112e+06	965458	1.08138e+06	975133	1053421	1	0.95	1.21	1.14	1.14	1.2	0.98	1.1	0.99	1.07	TMT10plex; TMT10plex
A(+229.16)APAVQTK(+229.16)	118.45	36.19	1242.77	-0.8	415.264	10.9515	3	3813	220721_Shining_TC_TMT10_A_02.raw	1	P55084|ECHB_HUMAN	345209	359874	419170	424894	411445	428438	411572	450965	381515	457503	1	1.04	1.21	1.23	1.19	1.24	1.19	1.31	1.11	1.33	TMT10plex; TMT10plex
A(+229.16)APAVQTK(+229.16)	109.39	35.6	1242.77	-1.8	622.391	10.9523	2	3734	220721_Shining_TC_TMT10_A_02.raw	1	P55084|ECHB_HUMAN	753441	757072	893495	907128	862947	912246	804465	803220	708676	760864	1	1	1.19	1.2	1.15	1.21	1.07	1.07	0.94	1.01	TMT10plex; TMT10plex
A(+229.16)APAVQTK(+229.16)	110.56	35.33	1242.77	-1.8	622.391	10.9523	2	3928	220721_Shining_TC_TMT10_A_02.raw	1	P55084|ECHB_HUMAN	303816	360072	402181	417699	393798	420078	505507	552799	449936	653102	1	1.19	1.32	1.37	1.3	1.38	1.66	1.82	1.48	2.15	TMT10plex; TMT10plex
A(+229.16)APDDPSGFAVLASC(+57.02)AR	95.01	31.61	1932.96	1.8	967.487	32.456	2	11808	220721_Shining_TC_TMT10_A_12.raw	1	Q9UHJ6|SHPK_HUMAN	34268.1	39194.3	44678.8	41925.5	44976.2	45085.6	41639.9	40754.7	40000.1	40488.3	1	1.14	1.3	1.22	1.31	1.32	1.22	1.19	1.17	1.18	TMT10plex; Carbamidomethylation
A(+229.16)APDDPSGFAVLASC(+57.02)AR	119.77	36.42	1932.96	-6.2	967.48	32.9163	2	11936	220721_Shining_TC_TMT10_A_11.raw	1	Q9UHJ6|SHPK_HUMAN	61434.8	64039.2	77941.7	78585.1	72408.8	73799.4	65447.3	60140.8	60054.2	65661.1	1	1.04	1.27	1.28	1.18	1.2	1.07	0.98	0.98	1.07	TMT10plex; Carbamidomethylation
A(+229.16)APDEDREPESAR	118.6	34.26	1670.81	0.2	557.943	5.2404	3	1770	220721_Shining_TC_TMT10_A_01.raw	1	Q99856|ARI3A_HUMAN	6949.14	7302.69	8505.6	8380.52	8652.06	9794.23	6266.66	9532.03	6184.97	7057.59	1	1.05	1.22	1.21	1.25	1.41	0.9	1.37	0.89	1.02	TMT10plex
A(+229.16)APDILIATPGR	119.65	36.01	1422.84	1.1	475.288	27.9261	3	10172	220721_Shining_TC_TMT10_A_02.raw	1	Q96GQ7|DDX27_HUMAN	39404.9	41037.4	47599.8	47692.5	49010.2	54782.2	47913.6	51115.8	48746.2	52129.9	1	1.04	1.21	1.21	1.24	1.39	1.22	1.3	1.24	1.32	TMT10plex
A(+229.16)APDILIATPGR	118.93	31.21	1422.84	0.2	712.427	27.9567	2	10114	220721_Shining_TC_TMT10_A_02.raw	1	Q96GQ7|DDX27_HUMAN	417185	347345	466964	461853	497527	491397	456621	478489	417828	437444	1	0.83	1.12	1.11	1.19	1.18	1.09	1.15	1	1.05	TMT10plex
A(+229.16)APDITGHK(+229.16)	117.08	30.13	1366.8	1.8	456.607	12.0563	3	4114	220721_Shining_TC_TMT10_A_14.raw	1	Q9Y639|NPTN_HUMAN	258639	235799	313197	295132	293516	297887	271846	284717	272604	281461	1	0.91	1.21	1.14	1.13	1.15	1.05	1.1	1.05	1.09	TMT10plex; TMT10plex
A(+229.16)APDITGHK(+229.16)R	126.85	36.11	1522.9	1.6	381.733	8.4454	4	2841	220721_Shining_TC_TMT10_A_04.raw	1	Q9Y639|NPTN_HUMAN	1470483	1.48322e+06	1881547	1.77816e+06	1.91307e+06	2.08656e+06	1.79738e+06	1.92369e+06	1.72782e+06	2.11703e+06	1	1.01	1.28	1.21	1.3	1.42	1.22	1.31	1.17	1.44	TMT10plex; TMT10plex
A(+229.16)APEAK(+229.16)	99.03	30.85	1043.64	0.7	522.827	7.9016	2	2579	220721_Shining_TC_TMT10_A_09.raw	1	P19338|NUCL_HUMAN	1.13671e+06	1.53889e+06	1.33263e+06	1.6823e+06	1.44026e+06	1.69841e+06	1.42094e+06	1.55642e+06	1236845	1600034	1	1.35	1.17	1.48	1.27	1.49	1.25	1.37	1.09	1.41	TMT10plex; TMT10plex
A(+229.16)APEAK(+229.16)	77.08	36.34	1043.64	-0.7	522.826	7.9463	2	2571	220721_Shining_TC_TMT10_A_10.raw	1	P19338|NUCL_HUMAN	12707020	14709616	14440124	14746774	15177525	14409772	15639545	14173773	12966319	12909951	1	1.16	1.14	1.16	1.19	1.13	1.23	1.12	1.02	1.02	TMT10plex; TMT10plex
A(+229.16)APEAK(+229.16)K(+229.16)	61.61	36.4	1400.9	-0.2	701.455	8.2417	2	2764	220721_Shining_TC_TMT10_A_04.raw	1	P19338|NUCL_HUMAN	583544	613676	712677	728770	722951	731054	811585	792259	729368	931742	1	1.05	1.22	1.25	1.24	1.25	1.39	1.36	1.25	1.6	TMT10plex; TMT10plex; TMT10plex
A(+229.16)APEAK(+229.16)K(+229.16)	70.59	33.78	1400.9	0.8	467.973	8.2496	3	2784	220721_Shining_TC_TMT10_A_04.raw	1	P19338|NUCL_HUMAN	8275354	9913681	11634044	9695497	11140811	12358973	15020143	15263872	12890063	17338322	1	1.2	1.41	1.17	1.35	1.49	1.82	1.84	1.56	2.1	TMT10plex; TMT10plex; TMT10plex
A(+229.16)APEASSPPASPLQHLLPGK(+229.16)	118.14	36.24	2425.37	1.3	607.351	29.7116	4	10716	220721_Shining_TC_TMT10_A_05.raw	1	Q96TA1|NIBA2_HUMAN	375563	382496	442972	446930	422401	441100	418443	400072	387168	393890	1	1.02	1.18	1.19	1.12	1.17	1.11	1.07	1.03	1.05	TMT10plex; TMT10plex
A(+229.16)APEASSPPASPLQHLLPGK(+229.16)	126.53	31.79	2425.37	1.5	809.466	29.7116	3	10704	220721_Shining_TC_TMT10_A_05.raw	1	Q96TA1|NIBA2_HUMAN	727101	765619	946682	912814	913164	828676	898577	798730	762617	810711	1	1.05	1.3	1.26	1.26	1.14	1.24	1.1	1.05	1.11	TMT10plex; TMT10plex
A(+229.16)APEC(+57.02)K(+229.16)	97.29	36.22	1132.63	0.7	567.323	8.0725	2	2634	220721_Shining_TC_TMT10_A_09.raw	1	P15529|MCP_HUMAN:Q86W42|THOC6_HUMAN	855930	919842	1.02165e+06	1.05539e+06	1.00957e+06	1106797	967501	1105182	917881	1.16548e+06	1	1.07	1.19	1.23	1.18	1.29	1.13	1.29	1.07	1.36	TMT10plex; Carbamidomethylation; TMT10plex
A(+229.16)APEC(+57.02)K(+229.16)	69.32	36.04	1132.63	-0.8	567.323	8.1787	2	2712	220721_Shining_TC_TMT10_A_10.raw	1	Q86W42|THOC6_HUMAN:P15529|MCP_HUMAN	3.68231e+06	3.6195e+06	4.33769e+06	3.89277e+06	4474433	4568514	4404484	4594824	4.01018e+06	4979285	1	0.98	1.18	1.06	1.22	1.24	1.2	1.25	1.09	1.35	TMT10plex; Carbamidomethylation; TMT10plex
A(+229.16)APEDVDRR	121.27	32.98	1256.67	0.1	419.897	4.7231	3	1402	220721_Shining_TC_TMT10_A_11.raw	1	Q96HP0|DOCK6_HUMAN	62425.4	60565.9	75351.8	71005.6	71867.1	75301.7	63601.6	77193	62999.3	77714.9	1	0.97	1.21	1.14	1.15	1.21	1.02	1.24	1.01	1.24	TMT10plex
A(+229.16)APEEFRK(+229.16)	104.14	32.71	1404.81	0	469.278	13.3896	3	4607	220721_Shining_TC_TMT10_A_13.raw	1	P78318|IGBP1_HUMAN	943347	1.06864e+06	1.18102e+06	1.21724e+06	1.0998e+06	1.07179e+06	1.17673e+06	1074789	919718	1.01982e+06	1	1.13	1.25	1.29	1.17	1.14	1.25	1.14	0.97	1.08	TMT10plex; TMT10plex
A(+229.16)APEEPQQRPPEAVAAAPAGTTSSR	107.56	36.57	2717.39	2.5	680.357	14.4423	4	5076	220721_Shining_TC_TMT10_A_14.raw	1	Q96JP5|ZFP91_HUMAN	113283	112828	143709	126914	154336	151083	133336	127631	138979	142108	1	1	1.27	1.12	1.36	1.33	1.18	1.13	1.23	1.25	TMT10plex
A(+229.16)APEEPQQRPPEAVAAAPAGTTSSR	122.77	36.04	2717.39	1.3	906.806	14.4715	3	4999	220721_Shining_TC_TMT10_A_14.raw	1	Q96JP5|ZFP91_HUMAN	33214.3	33806.8	39391.7	36301.3	43105.7	44587.7	40848.8	35563.6	34318	40004.4	1	1.02	1.19	1.09	1.3	1.34	1.23	1.07	1.03	1.2	TMT10plex
A(+229.16)APELLEYGR	71.31	36.98	1346.74	4.9	674.38	26.4791	2	9534	220721_Shining_TC_TMT10_A_10.raw	0	P51788|CLCN2_HUMAN	269315	269716	311946	301875	295583	323172	256579	277457	243900	290614	1	1	1.16	1.12	1.1	1.2	0.95	1.03	0.91	1.08	TMT10plex
A(+229.16)APFDR	53.57	32.05	904.497	-0.1	453.256	11.5623	2	3923	220721_Shining_TC_TMT10_A_10.raw	1	Q92466|DDB2_HUMAN	337248	358637	398468	419097	386198	413809	400886	482550	367453	506749	1	1.06	1.18	1.24	1.15	1.23	1.19	1.43	1.09	1.5	TMT10plex
A(+229.16)APFDRR	77.48	36.18	1060.6	-1.8	354.539	8.0971	3	2616	220721_Shining_TC_TMT10_A_15.raw	1	Q92466|DDB2_HUMAN	188596	182037	235122	220027	220633	243962	239048	245965	224211	278239	1	0.97	1.25	1.17	1.17	1.29	1.27	1.3	1.19	1.48	TMT10plex
A(+229.16)APFNNWM(+15.99)EGAM(+15.99)EDLQDTFIVHTIEEIQGLTTAHEQFK(+229.16)	115.45	28.43	4851.36	-3.3	1213.84	51.3514	4	18513	220721_Shining_TC_TMT10_A_13.raw	1	P12814|ACTN1_HUMAN	21468.2	22748.5	53450.9	31469.4	25903.7	26650	20935.7	20546.8	21705	16990.3	1	1.06	2.49	1.47	1.21	1.24	0.98	0.96	1.01	0.79	TMT10plex; Oxidation (M); Oxidation (M); TMT10plex	M8:Oxidation (M):1000.00;M12:Oxidation (M):1000.00
A(+229.16)APFNNWM(+15.99)EGAM(+15.99)EDLQDTFIVHTIEEIQGLTTAHEQFK(+229.16)	118.13	28.04	4851.36	-1.7	1213.84	51.2535	4	18492	220721_Shining_TC_TMT10_A_14.raw	1	P12814|ACTN1_HUMAN	11372.6	14538.1	27825.9	15227.7	15046.1	14952.6	10458.8	11466.1	11770.9	11148.6	1	1.28	2.45	1.34	1.32	1.31	0.92	1.01	1.04	0.98	TMT10plex; Oxidation (M); Oxidation (M); TMT10plex	M8:Oxidation (M):1000.00;M12:Oxidation (M):1000.00
A(+229.16)APFSLEYR	125.3	37.25	1281.69	1.5	641.854	27.1955	2	9853	220721_Shining_TC_TMT10_A_04.raw	1	Q15181|IPYR_HUMAN	1.45885e+06	1.30711e+06	1.60017e+06	1.5797e+06	1608751	1.51052e+06	1.68805e+06	1.50999e+06	1380453	1.52872e+06	1	0.9	1.1	1.08	1.1	1.04	1.16	1.04	0.95	1.05	TMT10plex
A(+229.16)APFSLEYR	125.13	36.44	1281.69	1.5	641.854	27.1955	2	10049	220721_Shining_TC_TMT10_A_04.raw	1	Q15181|IPYR_HUMAN	487749	472293	600165	585259	623546	637640	568002	574138	541612	591666	1	0.97	1.23	1.2	1.28	1.31	1.16	1.18	1.11	1.21	TMT10plex
A(+229.16)APGAEFAPNK(+229.16)	122.42	36.2	1529.86	3.1	510.962	20.0088	3	7155	220721_Shining_TC_TMT10_A_14.raw	1	Q15233|NONO_HUMAN	568531	626787	721839	732793	648351	772847	562807	636478	532677	646706	1	1.1	1.27	1.29	1.14	1.36	0.99	1.12	0.94	1.14	TMT10plex; TMT10plex
A(+229.16)APGAEFAPNK(+229.16)	123	35.97	1529.86	4	765.941	20.0374	2	7092	220721_Shining_TC_TMT10_A_14.raw	1	Q15233|NONO_HUMAN	281131	279311	337412	327628	310627	326707	281599	305646	280688	294711	1	0.99	1.2	1.17	1.1	1.16	1	1.09	1	1.05	TMT10plex; TMT10plex
A(+229.16)APGAEFAPNK(+229.16)R	124.73	34.61	1685.96	-0.1	562.995	14.5914	3	5090	220721_Shining_TC_TMT10_A_03.raw	1	Q15233|NONO_HUMAN	629860	689870	815939	763364	728123	784689	768795	814433	679992	776293	1	1.1	1.3	1.21	1.16	1.25	1.22	1.29	1.08	1.23	TMT10plex; TMT10plex
A(+229.16)APGAEFAPNK(+229.16)R	124	37.63	1685.96	-0.8	843.987	14.5914	2	5118	220721_Shining_TC_TMT10_A_03.raw	1	Q15233|NONO_HUMAN	54320	57112	69952.8	67487.2	72671	76455.2	67956.1	75930.5	62560	76396.4	1	1.05	1.29	1.24	1.34	1.41	1.25	1.4	1.15	1.41	TMT10plex; TMT10plex
A(+229.16)APGAGDAAAGSGAEFAGGDGAAR	122.56	36.46	2203.05	0.5	1102.53	18.2903	2	6508	220721_Shining_TC_TMT10_A_14.raw	1	Q5K4L6|S27A3_HUMAN	33260.1	34157.1	41715.3	39183.4	39835	41966.7	43200	45151.5	37412.6	45851.8	1	1.03	1.25	1.18	1.2	1.26	1.3	1.36	1.12	1.38	TMT10plex
A(+229.16)APGPGPSTFSFVPPSK(+229.16)	125.97	33.95	2101.16	-2.2	701.393	31.9398	3	11237	220721_Shining_TC_TMT10_A_06.raw	1	P35658|NU214_HUMAN	422934	458398	497986	516102	502049	519673	468902	521078	414903	536752	1	1.08	1.18	1.22	1.19	1.23	1.11	1.23	0.98	1.27	TMT10plex; TMT10plex
A(+229.16)APGPGPSTFSFVPPSK(+229.16)	126.62	35.25	2101.16	-0.2	1051.59	31.9398	2	11270	220721_Shining_TC_TMT10_A_06.raw	1	P35658|NU214_HUMAN	137718	131231	166249	156650	160472	170686	163632	168386	138857	159593	1	0.95	1.21	1.14	1.17	1.24	1.19	1.22	1.01	1.16	TMT10plex; TMT10plex
A(+229.16)APGVDLSR	108.81	34.67	1113.63	-0.4	557.824	14.4621	2	5008	220721_Shining_TC_TMT10_A_09.raw	1	P02533|K1C14_HUMAN:Q04695|K1C17_HUMAN:P08779|K1C16_HUMAN	867618	902237	988053	968522	1.05411e+06	852082	911846	852859	805311	980400	1	1.04	1.14	1.12	1.21	0.98	1.05	0.98	0.93	1.13	TMT10plex
A(+229.16)APGVDLSR	89.38	32.65	1113.63	-0.1	557.824	14.9848	2	5230	220721_Shining_TC_TMT10_A_10.raw	1	P02533|K1C14_HUMAN:P08779|K1C16_HUMAN:Q04695|K1C17_HUMAN	2.83079e+06	3112831	3.77664e+06	3.50205e+06	3676960	2.96339e+06	3.09326e+06	2.89997e+06	2457214	2.58237e+06	1	1.1	1.33	1.24	1.3	1.05	1.09	1.02	0.87	0.91	TMT10plex
A(+229.16)APGVDLTR	103.32	35.61	1127.65	0.4	564.833	16.042	2	5615	220721_Shining_TC_TMT10_A_10.raw	1	Q99456|K1C12_HUMAN:P19012|K1C15_HUMAN	1.32073e+06	1.73375e+06	1.71042e+06	1.79151e+06	1.63393e+06	1.20523e+06	1.48956e+06	1.45687e+06	1.23195e+06	1.42434e+06	1	1.31	1.3	1.36	1.24	0.91	1.13	1.1	0.93	1.08	TMT10plex
A(+229.16)APGYHM(+15.99)AK(+229.16)	118.63	34.19	1418.77	1.1	473.933	7.8616	3	2668	220721_Shining_TC_TMT10_A_02.raw	1	P11216|PYGB_HUMAN:P06737|PYGL_HUMAN:P11217|PYGM_HUMAN	893971	845463	1.10775e+06	1.06508e+06	994705	1.02676e+06	890507	782491	823033	762836	1	0.95	1.24	1.19	1.11	1.15	1	0.88	0.92	0.85	TMT10plex; Oxidation (M); TMT10plex	M7:Oxidation (M):1000.00
A(+229.16)APGYHMAK(+229.16)	126.65	48.79	1402.78	4.7	702.4	10.6653	2	3455	220721_Shining_TC_TMT10_A_05.raw	0	P06737|PYGL_HUMAN:P11216|PYGB_HUMAN:P11217|PYGM_HUMAN	457529	449392	553743	537725	532889	542089	543685	617413	503549	631979	1	0.98	1.21	1.18	1.16	1.18	1.19	1.35	1.1	1.38	TMT10plex; TMT10plex
A(+229.16)APGYHMAK(+229.16)	126.73	33.75	1402.78	2.5	468.602	10.6778	3	3452	220721_Shining_TC_TMT10_A_05.raw	1	P06737|PYGL_HUMAN:P11216|PYGB_HUMAN:P11217|PYGM_HUMAN	4536873	4703901	5.47624e+06	5451524	5.96211e+06	5602740	4.9976e+06	5416267	3.8765e+06	5.06819e+06	1	1.04	1.21	1.2	1.31	1.23	1.1	1.19	0.85	1.12	TMT10plex; TMT10plex
A(+229.16)APIIDVVR	80.31	29.74	1181.73	0.8	591.875	25.6318	2	9303	220721_Shining_TC_TMT10_A_02.raw	1	P46776|RL27A_HUMAN	140792	136701	182001	182144	161852	179923	152888	147029	162049	140422	1	0.97	1.29	1.29	1.15	1.28	1.09	1.04	1.15	1	TMT10plex
A(+229.16)APLDSIHSLAAYYIDC(+57.02)IR	126.74	37.12	2377.23	0.5	595.315	44.5099	4	15971	220721_Shining_TC_TMT10_A_06.raw	1	P49327|FAS_HUMAN	45148.9	45817.5	52673.8	56726.5	49341.5	54577.3	44946	52642.2	43284.9	51403.5	1	1.01	1.17	1.26	1.09	1.21	1	1.17	0.96	1.14	TMT10plex; Carbamidomethylation
A(+229.16)APLDSIHSLAAYYIDC(+57.02)IR	126.75	34.71	2377.23	-1.3	1189.62	44.5099	2	15996	220721_Shining_TC_TMT10_A_06.raw	1	P49327|FAS_HUMAN	491100	440477	596833	542381	589418	590291	514587	513777	433298	548124	1	0.9	1.22	1.1	1.2	1.2	1.05	1.05	0.88	1.12	TMT10plex; Carbamidomethylation
A(+229.16)APLDSIHSLAAYYIDC(+57.02)IR	126.8	37.04	2377.23	-0.7	793.417	44.5361	3	15942	220721_Shining_TC_TMT10_A_06.raw	1	P49327|FAS_HUMAN	577815	529691	708132	604678	645520	664718	647502	702770	564129	659848	1	0.92	1.23	1.05	1.12	1.15	1.12	1.22	0.98	1.14	TMT10plex; Carbamidomethylation
A(+229.16)APLQEAVPR	119.44	36.91	1279.75	5	640.883	18.1417	2	6483	220721_Shining_TC_TMT10_A_11.raw	1	P85298|RHG08_HUMAN	186633	207309	236563	243122	239139	236354	205965	219433	199054	191336	1	1.11	1.27	1.3	1.28	1.27	1.1	1.18	1.07	1.03	TMT10plex
A(+229.16)APLVTSGK(+229.16)	126.26	36.28	1300.81	-1.1	651.413	15.1321	2	4899	220721_Shining_TC_TMT10_A_06.raw	1	Q5T6F2|UBAP2_HUMAN	592340	606042	683444	698884	692059	715969	615203	603278	603620	616712	1	1.02	1.15	1.18	1.17	1.21	1.04	1.02	1.02	1.04	TMT10plex; TMT10plex
A(+229.16)APNPAK(+229.16)	75.67	36.47	1125.69	0.5	563.853	8.6896	2	2977	220721_Shining_TC_TMT10_A_02.raw	1	O95793|STAU1_HUMAN	469245	466869	546838	546834	574832	534452	535741	540473	492669	526121	1	0.99	1.17	1.17	1.23	1.14	1.14	1.15	1.05	1.12	TMT10plex; TMT10plex
A(+229.16)APPALLEPLQPPTDVSQDPR	108.67	35.55	2440.32	-3.9	814.443	37.4063	3	13404	220721_Shining_TC_TMT10_A_12.raw	1	Q71SY5|MED25_HUMAN	75260.2	68712.6	85643.3	90646.5	90495	100494	85224.5	84332.4	74509.6	84107.2	1	0.91	1.14	1.2	1.2	1.34	1.13	1.12	0.99	1.12	TMT10plex
A(+229.16)APPALLEPLQPPTDVSQDPR	115.75	31.9	2440.32	-3.9	814.443	37.4063	3	13593	220721_Shining_TC_TMT10_A_12.raw	1	Q71SY5|MED25_HUMAN	158481	164458	184726	193107	178821	166414	137341	158458	127290	140454	1	1.04	1.17	1.22	1.13	1.05	0.87	1	0.8	0.89	TMT10plex
A(+229.16)APPAPNAPAAGEDTTETAPAPGTPAR	122.1	35.47	2727.37	2	910.131	18.672	3	6623	220721_Shining_TC_TMT10_A_14.raw	1	Q99501|GA2L1_HUMAN	14646.7	20407.6	20242	21227.6	23778.5	24844.7	22383	23038.3	25284	32897.5	1	1.39	1.38	1.45	1.62	1.7	1.53	1.57	1.73	2.25	TMT10plex
A(+229.16)APPDVGEERR	121.35	37.51	1424.76	2.1	475.927	8.5602	3	2837	220721_Shining_TC_TMT10_A_14.raw	1	Q7L2J0|MEPCE_HUMAN	211414	235369	254136	249311	250486	266137	244120	250325	260870	265175	1	1.11	1.2	1.18	1.18	1.26	1.15	1.18	1.23	1.25	TMT10plex
A(+229.16)APPLPR	77.92	34.79	949.591	2.8	475.804	13.1614	2	4549	220721_Shining_TC_TMT10_A_14.raw	1	Q8IY37|DHX37_HUMAN	415777	431439	476102	471486	541808	529360	464853	521084	446297	545794	1	1.04	1.15	1.13	1.3	1.27	1.12	1.25	1.07	1.31	TMT10plex
A(+229.16)APPQIPDTRR	118.02	31.88	1449.83	2.3	484.284	12.163	3	4198	220721_Shining_TC_TMT10_A_11.raw	1	Q9HAF1|EAF6_HUMAN	92261.7	99891.1	115973	116152	107364	109435	98939.2	109947	112221	106473	1	1.08	1.26	1.26	1.16	1.19	1.07	1.19	1.22	1.15	TMT10plex
A(+229.16)APQSPSVPK(+229.16)	124.55	34.27	1438.86	-2.3	480.625	14.6246	3	5036	220721_Shining_TC_TMT10_A_01.raw	1	O75694|NU155_HUMAN	306314	299290	354211	349599	348368	342388	286673	297366	262694	261130	1	0.98	1.16	1.14	1.14	1.12	0.94	0.97	0.86	0.85	TMT10plex; TMT10plex
A(+229.16)APQSPSVPK(+229.16)	123.82	35.14	1438.86	-1.2	720.434	14.6246	2	4981	220721_Shining_TC_TMT10_A_01.raw	1	O75694|NU155_HUMAN	122980	125842	159807	150679	157624	156264	116188	113688	111035	110689	1	1.02	1.3	1.23	1.28	1.27	0.94	0.92	0.9	0.9	TMT10plex; TMT10plex
A(+229.16)APRPAPVAQPPAAAPPSAVGSSAAAPR	117.72	36.88	2761.52	-1.9	691.386	18.021	4	6318	220721_Shining_TC_TMT10_A_13.raw	1	Q5T1J5|CHCH9_HUMAN:Q9Y6H1|CHCH2_HUMAN	128920	126202	150229	147699	145650	163425	139104	145288	140558	140034	1	0.98	1.17	1.15	1.13	1.27	1.08	1.13	1.09	1.09	TMT10plex
A(+229.16)APRPAPVAQPPAAAPPSAVGSSAAAPR	117.45	36.79	2761.52	0.2	921.514	18.021	3	6277	220721_Shining_TC_TMT10_A_13.raw	1	Q5T1J5|CHCH9_HUMAN:Q9Y6H1|CHCH2_HUMAN	15047.8	18526.5	19421	17323.7	19820.6	19194.9	16841.3	22468.3	19698.9	19886.2	1	1.23	1.29	1.15	1.32	1.28	1.12	1.49	1.31	1.32	TMT10plex
A(+229.16)APTAASDQPD	111.97	35.67	1271.62	-2.4	636.816	11.3225	2	3883	220721_Shining_TC_TMT10_A_10.raw	1	Q9BRP8|PYM1_HUMAN	85535.7	98303.2	122132	108495	111715	103510	102808	105564	104508	96126.2	1	1.15	1.43	1.27	1.31	1.21	1.2	1.23	1.22	1.12	TMT10plex
A(+229.16)APTAASDQPDSAATTEK(+229.16)	122.96	35.29	2189.12	-1.6	730.713	14.5671	3	4990	220721_Shining_TC_TMT10_A_01.raw	1	Q9BRP8|PYM1_HUMAN	211778	219440	250023	243158	253320	223926	211173	204383	187533	191450	1	1.04	1.18	1.15	1.2	1.06	1	0.97	0.89	0.9	TMT10plex; TMT10plex
A(+229.16)APTAASDQPDSAATTEK(+229.16)	107.61	36.95	2189.12	-0.8	1095.57	14.5671	2	4982	220721_Shining_TC_TMT10_A_01.raw	1	Q9BRP8|PYM1_HUMAN	27794.4	27834.7	35522.1	35066.8	32789	28061.3	25734.8	24544.8	21225	28544.6	1	1	1.28	1.26	1.18	1.01	0.93	0.88	0.76	1.03	TMT10plex; TMT10plex
A(+229.16)APTASGK(+229.16)	60.54	38.35	1159.7	-2.9	580.854	8.4274	2	2704	220721_Shining_TC_TMT10_A_01.raw	1	Q7Z2K8|GRIN1_HUMAN	177587	181266	203367	195486	207941	223067	186748	196202	197215	236442	1	1.02	1.15	1.1	1.17	1.26	1.05	1.1	1.11	1.33	TMT10plex; TMT10plex
A(+229.16)APTATPAAQESGTIPK(+229.16)	121.02	36.21	2068.16	-3.3	690.391	19.5871	3	6978	220721_Shining_TC_TMT10_A_11.raw	1	O00116|ADAS_HUMAN	276573	273632	342677	343613	329167	304272	312066	282001	287558	282156	1	0.99	1.24	1.24	1.19	1.1	1.13	1.02	1.04	1.02	TMT10plex; TMT10plex
A(+229.16)APTATPAAQESGTIPK(+229.16)	114.87	35.66	2068.16	-4.9	1035.08	19.6169	2	7000	220721_Shining_TC_TMT10_A_11.raw	1	O00116|ADAS_HUMAN	13686.1	13971.4	16078.7	16348.8	16346.8	15286.1	16946.9	18681.3	14800.3	18971.4	1	1.02	1.17	1.19	1.19	1.12	1.24	1.36	1.08	1.39	TMT10plex; TMT10plex
A(+229.16)APTSAPPSK(+229.16)	114.1	36.18	1383.81	-1.9	692.912	11.337	2	3773	220721_Shining_TC_TMT10_A_15.raw	1	Q13123|RED_HUMAN	80664.1	80432.8	98514.8	90449.8	91162.9	98959.2	97997.4	109317	85980.2	106999	1	1	1.22	1.12	1.13	1.23	1.21	1.36	1.07	1.33	TMT10plex; TMT10plex
A(+229.16)APTSAPPSK(+229.16)	118.51	32.27	1383.81	0	462.278	11.3664	3	3789	220721_Shining_TC_TMT10_A_15.raw	1	Q13123|RED_HUMAN	183077	182683	229991	212301	216503	223265	194638	211285	189762	205955	1	1	1.26	1.16	1.18	1.22	1.06	1.15	1.04	1.12	TMT10plex; TMT10plex
A(+229.16)APTSAPPSK(+229.16)	118.54	34.35	1383.81	-1.7	692.913	10.9326	2	3649	220721_Shining_TC_TMT10_A_01.raw	1	Q13123|RED_HUMAN	52182.1	58368.9	68311.4	66572.2	71259.2	69387.3	62632.9	68711.8	68302.6	75489.9	1	1.12	1.31	1.28	1.37	1.33	1.2	1.32	1.31	1.45	TMT10plex; TMT10plex
A(+229.16)APVPSK(+229.16)	81.52	36.99	1126.71	0.9	564.364	12.1502	2	4250	220721_Shining_TC_TMT10_A_04.raw	1	Q86YV5|PRAG1_HUMAN	278427	280024	357725	355937	345500	370105	313513	325478	313593	320583	1	1.01	1.28	1.28	1.24	1.33	1.13	1.17	1.13	1.15	TMT10plex; TMT10plex
A(+229.16)APVPTAPAAGAPLMDFGNDFVPPAPR	123.04	31.21	2875.49	-2	959.502	44.0473	3	15834	220721_Shining_TC_TMT10_A_01.raw	1	Q9NQC3|RTN4_HUMAN	74059.6	70981.2	73742.1	77643.9	77477.7	80053.4	78595.8	71196.4	63900.7	74022.7	1	0.96	1	1.05	1.05	1.08	1.06	0.96	0.86	1	TMT10plex
A(+229.16)APVQQPR	93.95	36.28	1094.64	1.4	548.328	6.6932	2	2100	220721_Shining_TC_TMT10_A_09.raw	1	P20248|CCNA2_HUMAN	141657	141835	148365	144993	145793	160447	131325	137974	113017	141088	1	1	1.05	1.02	1.03	1.13	0.93	0.97	0.8	1	TMT10plex
A(+229.16)APVSGPR	96.6	35.67	982.576	-0.8	492.295	6.9279	2	2210	220721_Shining_TC_TMT10_A_10.raw	1	Q96GA3|LTV1_HUMAN	306220	266392	357998	365554	394221	375289	337585	361599	360851	331485	1	0.87	1.17	1.19	1.29	1.23	1.1	1.18	1.18	1.08	TMT10plex
A(+229.16)AQALAK(+229.16)	77.06	32.71	1129.72	2.2	565.87	12.5174	2	4046	220721_Shining_TC_TMT10_A_05.raw	1	Q9H3U1|UN45A_HUMAN	1.7511e+06	1.70016e+06	2.12086e+06	2.11508e+06	2.08824e+06	2.10425e+06	2.01074e+06	2085496	1.99833e+06	2082641	1	0.97	1.21	1.21	1.19	1.2	1.15	1.19	1.14	1.19	TMT10plex; TMT10plex
A(+229.16)AQAPDGASEPR	111.96	32.23	1397.71	0.4	699.863	8.0818	2	2643	220721_Shining_TC_TMT10_A_12.raw	1	P11274|BCR_HUMAN	80289	80377.5	105428	98118.8	103582	90028.7	99355.4	109105	101489	96509	1	1	1.31	1.22	1.29	1.12	1.24	1.36	1.26	1.2	TMT10plex
A(+229.16)AQAPSSFQLLYDLK(+229.16)	126.65	37.07	2109.19	0.4	704.07	41.7659	3	14981	220721_Shining_TC_TMT10_A_06.raw	1	P11586|C1TC_HUMAN	476835	505685	631979	638095	652639	552727	513980	513708	379814	486068	1	1.06	1.33	1.34	1.37	1.16	1.08	1.08	0.8	1.02	TMT10plex; TMT10plex
A(+229.16)AQAPSSFQLLYDLK(+229.16)	127.39	35.5	2109.19	-0.6	1055.6	41.7659	2	14970	220721_Shining_TC_TMT10_A_06.raw	1	P11586|C1TC_HUMAN	727557	700549	819281	865322	824706	761040	722907	679137	618229	602702	1	0.96	1.13	1.19	1.13	1.05	0.99	0.93	0.85	0.83	TMT10plex; TMT10plex
A(+229.16)AQAPSSFQLLYDLK(+229.16)	126.38	27.24	2109.19	1.1	704.071	42.4298	3	15462	220721_Shining_TC_TMT10_A_05.raw	1	P11586|C1TC_HUMAN	323406	312496	362189	352121	359090	345363	326730	305438	275363	298121	1	0.97	1.12	1.09	1.11	1.07	1.01	0.94	0.85	0.92	TMT10plex; TMT10plex
A(+229.16)AQAPSSFQLLYDLK(+229.16)	126.84	28.25	2109.19	1.9	1055.6	42.4551	2	15475	220721_Shining_TC_TMT10_A_05.raw	1	P11586|C1TC_HUMAN	772414	771333	949611	914289	876938	782955	752282	724600	671796	679362	1	1	1.23	1.18	1.14	1.01	0.97	0.94	0.87	0.88	TMT10plex; TMT10plex
A(+229.16)AQAPSSFQLLYDLK(+229.16)LPVEDK(+229.16)	126.29	33.95	3019.72	6.4	1007.59	43.9116	3	16037	220721_Shining_TC_TMT10_A_05.raw	1	P11586|C1TC_HUMAN	251110	262826	326961	292267	305628	320740	337657	332351	297231	332500	1	1.05	1.3	1.16	1.22	1.28	1.34	1.32	1.18	1.32	TMT10plex; TMT10plex; TMT10plex
A(+229.16)AQASDLEK(+229.16)	115.27	36.48	1389.79	-0.2	695.901	12.993	2	4045	220721_Shining_TC_TMT10_A_06.raw	1	P37837|TALDO_HUMAN	6758598	6851099	8391355	8497691	7700091	7152569	6.53032e+06	6017931	5163728	5094444	1	1.01	1.24	1.26	1.14	1.06	0.97	0.89	0.76	0.75	TMT10plex; TMT10plex
A(+229.16)AQASDLEK(+229.16)	106.45	34.26	1389.79	2	695.902	13.6645	2	4277	220721_Shining_TC_TMT10_A_07.raw	1	P37837|TALDO_HUMAN	1.02395e+06	873823	1.20658e+06	1082224	1.10937e+06	920204	903385	852424	790410	767588	1	0.85	1.18	1.06	1.08	0.9	0.88	0.83	0.77	0.75	TMT10plex; TMT10plex
A(+229.16)AQASDLEK(+229.16)IHLDEK(+229.16)	121.69	35.27	2354.34	-3	785.785	23.2438	3	8322	220721_Shining_TC_TMT10_A_10.raw	1	P37837|TALDO_HUMAN	155660	178618	206009	200171	218986	242893	283228	323618	281392	304125	1	1.15	1.32	1.29	1.41	1.56	1.82	2.08	1.81	1.95	TMT10plex; TMT10plex; TMT10plex
A(+229.16)AQASDLEK(+229.16)IHLDEK(+229.16)	121.59	36.31	2354.34	-1.4	589.592	23.3029	4	8309	220721_Shining_TC_TMT10_A_10.raw	1	P37837|TALDO_HUMAN	1498587	1.59404e+06	1.92446e+06	1.75235e+06	1.90489e+06	1884629	2.66406e+06	2549336	2.17285e+06	2.49631e+06	1	1.06	1.28	1.17	1.27	1.26	1.78	1.7	1.45	1.67	TMT10plex; TMT10plex; TMT10plex
A(+229.16)AQDC(+57.02)REELAR	121.34	38.07	1546.77	3.1	516.6	7.9708	3	2615	220721_Shining_TC_TMT10_A_11.raw	1	Q9NXH8|TOR4A_HUMAN	362434	433075	500014	448908	485337	505230	475752	527271	455070	573231	1	1.19	1.38	1.24	1.34	1.39	1.31	1.45	1.26	1.58	TMT10plex; Carbamidomethylation
A(+229.16)AQDC(+57.02)REELARR	81.99	36.28	1702.87	0.2	426.726	6.6707	4	2081	220721_Shining_TC_TMT10_A_15.raw	1	Q9NXH8|TOR4A_HUMAN	35260.7	37159.6	46034.9	45356.7	45106.3	44500.5	46685.3	48443.7	45826.9	52354	1	1.05	1.31	1.29	1.28	1.26	1.32	1.37	1.3	1.48	TMT10plex; Carbamidomethylation
A(+229.16)AQDFFSTC(+57.02)R	124.86	32.51	1430.68	0	716.348	25.2161	2	9121	220721_Shining_TC_TMT10_A_03.raw	1	P06132|DCUP_HUMAN	254608	266417	325465	307185	316422	299387	301101	319183	293693	299183	1	1.05	1.28	1.21	1.24	1.18	1.18	1.25	1.15	1.18	TMT10plex; Carbamidomethylation
A(+229.16)AQDIK(+229.16)DEEPGDLGRPK(+229.16)PEC(+57.02)EGYDPNALYC(+57.02)IC(+57.02)R(-0.98)	95.78	33.26	4522.23	-6	905.448	28.3142	5	9907	220721_Shining_TC_TMT10_A_06.raw	0	Q9BTC0|DIDO1_HUMAN	145807	143229	177594	165573	172965	206712	179214	190347	150310	193907	1	0.98	1.22	1.14	1.19	1.42	1.23	1.31	1.03	1.33	TMT10plex; TMT10plex; TMT10plex; Carbamidomethylation; Carbamidomethylation; more	R33:Amidation:1000.00
A(+229.16)AQDLC(+57.02)EEALR	123.16	36.85	1503.76	2.5	752.887	21.7047	2	7741	220721_Shining_TC_TMT10_A_14.raw	1	O94906|PRP6_HUMAN	174767	175638	192643	193976	198869	227586	176192	195012	188521	218490	1	1	1.1	1.11	1.14	1.3	1.01	1.12	1.08	1.25	TMT10plex; Carbamidomethylation
A(+229.16)AQDLC(+57.02)EEALR	121.83	35.03	1503.76	0.6	752.885	22.0556	2	7765	220721_Shining_TC_TMT10_A_15.raw	0	O94906|PRP6_HUMAN	100122	96100.6	111786	108381	102508	108611	90289.5	91975.3	87539.4	86329.3	1	0.96	1.12	1.08	1.02	1.08	0.9	0.92	0.87	0.86	TMT10plex; Carbamidomethylation
A(+229.16)AQDRDQIYR	119.35	39.02	1463.77	0.5	488.93	7.89	3	2696	220721_Shining_TC_TMT10_A_02.raw	1	P62995|TRA2B_HUMAN	6013284	5643131	7208694	6.78279e+06	7.21744e+06	7943779	7.17138e+06	7741983	6.75041e+06	8251026	1	0.94	1.2	1.13	1.2	1.32	1.19	1.29	1.12	1.37	TMT10plex
A(+229.16)AQDRDQIYR	118.79	34.98	1463.77	-0.1	732.891	7.89	2	2647	220721_Shining_TC_TMT10_A_02.raw	1	P62995|TRA2B_HUMAN	269239	255509	322995	323512	329351	320054	295108	332832	278949	310466	1	0.95	1.2	1.2	1.22	1.19	1.1	1.24	1.04	1.15	TMT10plex
A(+229.16)AQEEYVK(+229.16)	124.5	36.83	1394.78	-1	698.397	12.8509	2	3964	220721_Shining_TC_TMT10_A_06.raw	1	P04075|ALDOA_HUMAN	944770	895198	1.15774e+06	1.06526e+06	1.10016e+06	924867	924675	771292	831390	712247	1	0.95	1.23	1.13	1.16	0.98	0.98	0.82	0.88	0.75	TMT10plex; TMT10plex
A(+229.16)AQEEYVK(+229.16)	126.1	33.72	1394.78	0.3	698.398	13.445	2	4452	220721_Shining_TC_TMT10_A_05.raw	1	P04075|ALDOA_HUMAN	668079	720150	813339	803578	749479	687264	616943	624371	559622	546592	1	1.08	1.22	1.2	1.12	1.03	0.92	0.93	0.84	0.82	TMT10plex; TMT10plex
A(+229.16)AQEEYVK(+229.16)R	124.11	36.55	1550.88	0.1	517.968	9.9203	3	3313	220721_Shining_TC_TMT10_A_09.raw	1	P04075|ALDOA_HUMAN	10067557	10593264	12892330	13199919	11732116	11346939	11557624	10555325	9360513	9708851	1	1.05	1.28	1.31	1.17	1.13	1.15	1.05	0.93	0.96	TMT10plex; TMT10plex
A(+229.16)AQEEYVK(+229.16)R	123.71	36.9	1550.88	-1	776.448	9.9203	2	3316	220721_Shining_TC_TMT10_A_09.raw	1	P04075|ALDOA_HUMAN	333406	374618	441960	414846	388927	366725	363466	347783	317574	319900	1	1.12	1.33	1.24	1.17	1.1	1.09	1.04	0.95	0.96	TMT10plex; TMT10plex
A(+229.16)AQEEYVK(+229.16)R	122.41	35.64	1550.88	-1.2	517.967	10.2161	3	3426	220721_Shining_TC_TMT10_A_10.raw	1	P04075|ALDOA_HUMAN	3796049	3640128	4.60475e+06	4347897	4.55933e+06	3871992	4492925	3.78295e+06	3674414	3.46448e+06	1	0.96	1.21	1.15	1.2	1.02	1.18	1	0.97	0.91	TMT10plex; TMT10plex
A(+229.16)AQEEYVK(+229.16)R	122.07	37.4	1550.88	-1.7	776.447	10.2161	2	3470	220721_Shining_TC_TMT10_A_10.raw	1	P04075|ALDOA_HUMAN	304408	327034	376442	335037	336255	306919	354504	308720	293528	302338	1	1.07	1.24	1.1	1.1	1.01	1.16	1.01	0.96	0.99	TMT10plex; TMT10plex
A(+229.16)AQEFK(+229.16)HDSFVPC(+57.02)SEK(+229.16)	122.62	34.28	2566.35	3.7	642.596	21.5524	4	7727	220721_Shining_TC_TMT10_A_14.raw	1	Q9Y2X7|GIT1_HUMAN	224239	202328	254104	234523	230319	257581	220142	225302	206400	214170	1	0.9	1.13	1.05	1.03	1.15	0.98	1	0.92	0.96	TMT10plex; TMT10plex; Carbamidomethylation; TMT10plex
A(+229.16)AQEIK(+229.16)	62.76	36.05	1116.69	-0.5	559.352	11.6694	2	4004	220721_Shining_TC_TMT10_A_12.raw	1	P10242|MYB_HUMAN	1782781	1.62529e+06	2.07677e+06	2.06203e+06	2.06032e+06	1.8941e+06	1.95037e+06	1.77432e+06	1460120	1.86457e+06	1	0.91	1.16	1.16	1.16	1.06	1.09	1	0.82	1.05	TMT10plex; TMT10plex
A(+229.16)AQELK(+229.16)	62.76	36.05	1116.69	-0.5	559.352	11.6694	2	4004	220721_Shining_TC_TMT10_A_12.raw	1	P49750|YLPM1_HUMAN:Q9BZG8|DPH1_HUMAN	1782781	1.62529e+06	2.07677e+06	2.06203e+06	2.06032e+06	1.8941e+06	1.95037e+06	1.77432e+06	1460120	1.86457e+06	1	0.91	1.16	1.16	1.16	1.06	1.09	1	0.82	1.05	TMT10plex; TMT10plex
A(+229.16)AQELQEGQR	120.51	37.19	1357.72	1	679.866	9.552	2	3157	220721_Shining_TC_TMT10_A_13.raw	1	P35520|CBS_HUMAN	268064	234071	307397	288302	303420	288482	244178	266261	257190	240937	1	0.87	1.15	1.08	1.13	1.08	0.91	0.99	0.96	0.9	TMT10plex
A(+229.16)AQEQVLNASR	120.44	32.01	1414.77	-0.7	708.393	12.0855	2	3705	220721_Shining_TC_TMT10_A_07.raw	1	Q99543|DNJC2_HUMAN	75657.2	73470.4	89367.9	93426.7	87072.8	86731	86890.3	81930.7	77994.6	81826.7	1	0.97	1.18	1.23	1.15	1.15	1.15	1.08	1.03	1.08	TMT10plex
A(+229.16)AQEVK(+229.16)	89.44	30.78	1102.68	0	552.345	8.3874	2	2789	220721_Shining_TC_TMT10_A_09.raw	1	Q99590|SCAFB_HUMAN:Q9P258|RCC2_HUMAN	709008	804517	818078	844988	894206	979039	985440	1024266	870595	1.05627e+06	1	1.13	1.15	1.19	1.26	1.38	1.39	1.44	1.23	1.49	TMT10plex; TMT10plex
A(+229.16)AQEVK(+229.16)	74.96	33.57	1102.68	-0.6	552.345	8.3768	2	2773	220721_Shining_TC_TMT10_A_10.raw	1	Q9P258|RCC2_HUMAN:Q99590|SCAFB_HUMAN	1.43715e+06	1.63047e+06	1.66369e+06	1.56949e+06	1.70044e+06	1.65651e+06	1.89498e+06	1752290	1.55639e+06	1.68966e+06	1	1.13	1.16	1.09	1.18	1.15	1.32	1.22	1.08	1.18	TMT10plex; TMT10plex
A(+229.16)AQHHTEEQSK(+229.16)VPPEQK(+229.16)	106.7	29.54	2630.44	1.2	527.096	8.3331	5	2298	220721_Shining_TC_TMT10_A_07.raw	1	Q9NW13|RBM28_HUMAN	5116.27	5810.19	8112.21	4497.94	6991.32	5802.22	5464.8	7615.37	4888.68	6379.24	1	1.14	1.59	0.88	1.37	1.13	1.07	1.49	0.96	1.25	TMT10plex; TMT10plex; TMT10plex
A(+229.16)AQHHTEEQSK(+229.16)VPPEQK(+229.16)	108.22	34.46	2630.44	-0.1	658.617	8.3331	4	2338	220721_Shining_TC_TMT10_A_07.raw	1	Q9NW13|RBM28_HUMAN	9614.75	7691.08	8454.76	11617	8807.94	11372.3	11092.5	12506	8712.94	12441	1	0.8	0.88	1.21	0.92	1.18	1.15	1.3	0.91	1.29	TMT10plex; TMT10plex; TMT10plex
A(+229.16)AQIFITELTLR	119.69	35.57	1603.95	4.4	802.986	43.5941	2	15641	220721_Shining_TC_TMT10_A_07.raw	1	Q13952|NFYC_HUMAN	630542	607217	756977	680779	733092	679210	655096	646663	553468	631674	1	0.96	1.2	1.08	1.16	1.08	1.04	1.03	0.88	1	TMT10plex
A(+229.16)AQIPR	52.47	36.3	883.544	1.1	442.78	9.3762	2	3078	220721_Shining_TC_TMT10_A_13.raw	1	Q00G26|PLIN5_HUMAN	1.23734e+06	1.46918e+06	1.5744e+06	1.50338e+06	1.71865e+06	1.58967e+06	1.39049e+06	1.51401e+06	1.28711e+06	1.40123e+06	1	1.19	1.27	1.22	1.39	1.28	1.12	1.22	1.04	1.13	TMT10plex
A(+229.16)AQK(+229.16)ADVLTTGAGNPVGDK(+229.16)LNVITVGPR	126.21	36.61	3449	-0.4	863.256	31.5315	4	11117	220721_Shining_TC_TMT10_A_06.raw	1	P04040|CATA_HUMAN	831601	881659	1.19395e+06	1.11547e+06	1.10572e+06	1.24247e+06	1.27122e+06	1.40005e+06	1.04952e+06	1.40169e+06	1	1.06	1.44	1.34	1.33	1.49	1.53	1.68	1.26	1.69	TMT10plex; TMT10plex; TMT10plex
A(+229.16)AQK(+229.16)ADVLTTGAGNPVGDK(+229.16)LNVITVGPR	126.2	34.37	3449	-0.5	1150.67	31.5352	3	11126	220721_Shining_TC_TMT10_A_06.raw	1	P04040|CATA_HUMAN	84551.9	84568	109106	95381.9	110908	104946	123879	132398	101767	139872	1	1	1.29	1.13	1.31	1.24	1.47	1.57	1.2	1.65	TMT10plex; TMT10plex; TMT10plex
A(+229.16)AQK(+229.16)YVER	126.82	35.04	1421.84	0.8	474.954	8.9021	3	3018	220721_Shining_TC_TMT10_A_04.raw	1	P30519|HMOX2_HUMAN	838679	876669	1.19003e+06	1.04578e+06	1.29501e+06	1.45964e+06	2019949	2476714	1.8717e+06	2761823	1	1.05	1.42	1.25	1.54	1.74	2.41	2.95	2.23	3.29	TMT10plex; TMT10plex
A(+229.16)AQLAIR	46.31	36.91	970.613	-0.3	486.313	14.4456	2	5014	220721_Shining_TC_TMT10_A_03.raw	1	P62910|RL32_HUMAN	252614	284557	312952	302892	306268	332577	303683	315914	283255	324515	1	1.13	1.24	1.2	1.21	1.32	1.2	1.25	1.12	1.28	TMT10plex
A(+229.16)AQLAIR	57.3	37.02	970.613	1.1	486.314	13.8758	2	4871	220721_Shining_TC_TMT10_A_04.raw	1	P62910|RL32_HUMAN	3.42744e+06	3.68989e+06	4.42743e+06	3.87812e+06	3661077	3864384	3.69051e+06	3.88988e+06	3292665	3.73565e+06	1	1.08	1.29	1.13	1.07	1.13	1.08	1.13	0.96	1.09	TMT10plex
A(+229.16)AQLATEIADIK(+229.16)	119.94	36.75	1701.01	1	568.01	37.5829	3	13548	220721_Shining_TC_TMT10_A_14.raw	1	Q15075|EEA1_HUMAN	64620.1	67439.1	81934	79295.6	82189.2	70398.1	63254.9	64350.4	54634.2	52976.7	1	1.04	1.27	1.23	1.27	1.09	0.98	1	0.85	0.82	TMT10plex; TMT10plex
A(+229.16)AQLATEIADIK(+229.16)	120.25	29.54	1701.01	-2.2	568.009	38.1726	3	13597	220721_Shining_TC_TMT10_A_15.raw	1	Q15075|EEA1_HUMAN	36327.6	35666.9	45922.5	38296.6	45833.5	37655	33046.2	33713.4	32556.1	29256.8	1	0.98	1.26	1.05	1.26	1.04	0.91	0.93	0.9	0.81	TMT10plex; TMT10plex
A(+229.16)AQLC(+57.02)GAGM(+15.99)AAVVDR	72.31	36.7	1733.88	-4.8	867.941	19.5934	2	7010	220721_Shining_TC_TMT10_A_11.raw	1	P52789|HXK2_HUMAN	33663.7	31671.7	40728.3	37693.4	36471.9	35706.6	31213.8	35952.9	35083.8	38120	1	0.94	1.21	1.12	1.08	1.06	0.93	1.07	1.04	1.13	TMT10plex; Carbamidomethylation; Oxidation (M)	M9:Oxidation (M):1000.00
A(+229.16)AQLC(+57.02)GAGMAAVVDK(+229.16)	124.92	36.75	1919.04	2.6	640.688	30.8657	3	11199	220721_Shining_TC_TMT10_A_03.raw	1	P19367|HXK1_HUMAN	144510	128460	162550	157073	162155	156338	138409	139367	144474	129253	1	0.89	1.12	1.09	1.12	1.08	0.96	0.96	1	0.89	TMT10plex; Carbamidomethylation; TMT10plex
A(+229.16)AQLC(+57.02)GAGMAAVVDK(+229.16)	126.98	36.02	1919.04	-4.4	960.522	29.6554	2	10853	220721_Shining_TC_TMT10_A_04.raw	0	P19367|HXK1_HUMAN	61960.8	59209.2	71304.6	68703.2	67035.2	67178.9	56152.7	56038.2	53010.8	65801.1	1	0.96	1.15	1.11	1.08	1.08	0.91	0.9	0.86	1.06	TMT10plex; Carbamidomethylation; TMT10plex
A(+229.16)AQLC(+57.02)GAGMAAVVDR	84.75	36.24	1717.88	-2.3	859.946	27.2955	2	9650	220721_Shining_TC_TMT10_A_15.raw	1	P52789|HXK2_HUMAN	29750.2	28855.8	33690.1	32185	35007.5	33045.8	27695.4	30312.3	26877.4	31448.1	1	0.97	1.13	1.08	1.18	1.11	0.93	1.02	0.9	1.06	TMT10plex; Carbamidomethylation
A(+229.16)AQLEGER	100.3	36.59	1101.6	-1.4	551.806	9.8639	2	3232	220721_Shining_TC_TMT10_A_15.raw	1	O75146|HIP1R_HUMAN	144588	147015	182130	182042	185068	177063	179916	165769	159682	178460	1	1.02	1.26	1.26	1.28	1.22	1.24	1.15	1.1	1.23	TMT10plex
A(+229.16)AQLEGER	120.09	32.55	1101.6	-0.9	551.806	9.2632	2	3103	220721_Shining_TC_TMT10_A_01.raw	1	O75146|HIP1R_HUMAN	244311	249126	270989	284973	281657	293289	255757	256474	236396	241181	1	1.02	1.11	1.17	1.15	1.2	1.05	1.05	0.97	0.99	TMT10plex
A(+229.16)AQLFLC(+57.02)SLGLK(+229.16)	122.92	30.18	1778.05	0.3	593.692	46.1709	3	16658	220721_Shining_TC_TMT10_A_10.raw	1	Q9UPY3|DICER_HUMAN	14503	13834.9	18390.5	15899.7	16449.9	16401.9	12835	13868.5	13137.5	17399.3	1	0.95	1.27	1.1	1.13	1.13	0.88	0.96	0.91	1.2	TMT10plex; Carbamidomethylation; TMT10plex
A(+229.16)AQLFLC(+57.02)SLGLK(+229.16)	113.4	34.21	1778.05	0.1	890.034	46.171	2	16703	220721_Shining_TC_TMT10_A_10.raw	1	Q9UPY3|DICER_HUMAN	112005	122002	142136	130008	151762	156835	143745	153803	119159	145524	1	1.09	1.27	1.16	1.35	1.4	1.28	1.37	1.06	1.3	TMT10plex; Carbamidomethylation; TMT10plex
A(+229.16)AQLGFK(+229.16)	103.6	32.6	1191.74	1.7	596.877	20.3601	2	6849	220721_Shining_TC_TMT10_A_07.raw	1	P09622|DLDH_HUMAN	3.22478e+06	3.47666e+06	4098435	4049454	3.79483e+06	4.02073e+06	3.72084e+06	4.0708e+06	3.29846e+06	3908754	1	1.08	1.27	1.26	1.18	1.25	1.15	1.26	1.02	1.21	TMT10plex; TMT10plex
A(+229.16)AQLIGTC(+57.02)SQNVAAIQEQVLGLGALR	85.12	36.24	2909.6	5.7	1455.81	46.9578	2	16904	220721_Shining_TC_TMT10_A_07.raw	1	Q9NZL4|HPBP1_HUMAN	7021.99	8785.61	9093.46	10290	10485.1	8868.28	8035.73	7228.63	4592.32	7374.93	1	1.25	1.29	1.47	1.49	1.26	1.14	1.03	0.65	1.05	TMT10plex; Carbamidomethylation
A(+229.16)AQLIGTC(+57.02)SQNVAAIQEQVLGLGALR	119.43	31.24	2909.6	6.6	970.879	46.9875	3	16885	220721_Shining_TC_TMT10_A_07.raw	1	Q9NZL4|HPBP1_HUMAN	117912	122947	143629	143791	143182	144043	132142	146542	106791	148666	1	1.04	1.22	1.22	1.21	1.22	1.12	1.24	0.91	1.26	TMT10plex; Carbamidomethylation
A(+229.16)AQLPR	52.47	36.3	883.544	1.1	442.78	9.3762	2	3078	220721_Shining_TC_TMT10_A_13.raw	1	O95159|ZFPL1_HUMAN	1.23734e+06	1.46918e+06	1.5744e+06	1.50338e+06	1.71865e+06	1.58967e+06	1.39049e+06	1.51401e+06	1.28711e+06	1.40123e+06	1	1.19	1.27	1.22	1.39	1.28	1.12	1.22	1.04	1.13	TMT10plex
A(+229.16)AQLQHSEK(+229.16)	115.65	30.68	1468.84	0.7	490.621	8.1676	3	2703	220721_Shining_TC_TMT10_A_12.raw	1	Q16204|CCDC6_HUMAN	1595565	1.60862e+06	1.89946e+06	1.98023e+06	1.8985e+06	1533266	1650467	1.44839e+06	1.32289e+06	1.54098e+06	1	1.01	1.19	1.24	1.19	0.96	1.03	0.91	0.83	0.97	TMT10plex; TMT10plex
A(+229.16)AQLVDK(+229.16)DSTFLSTLEHHLSR	105.02	35.3	2825.54	4.5	566.119	35.8419	5	13075	220721_Shining_TC_TMT10_A_05.raw	1	Q969V3|NCLN_HUMAN	123698	135166	157093	159699	143672	176910	164943	159029	133230	149097	1	1.09	1.27	1.29	1.16	1.43	1.33	1.29	1.08	1.21	TMT10plex; TMT10plex
A(+229.16)AQNISK(+229.16)	113.16	35.63	1188.72	-0.6	595.369	10.4896	2	3599	220721_Shining_TC_TMT10_A_03.raw	1	Q99623|PHB2_HUMAN	1.93156e+06	2.18104e+06	2537822	2137074	2.3792e+06	2.38506e+06	1.9992e+06	2323557	1.80151e+06	2374352	1	1.13	1.31	1.11	1.23	1.23	1.04	1.2	0.93	1.23	TMT10plex; TMT10plex
A(+229.16)AQNISK(+229.16)	97.15	34.83	1188.72	1.2	397.249	9.9577	3	3466	220721_Shining_TC_TMT10_A_02.raw	1	Q99623|PHB2_HUMAN	265974	275705	308927	313818	302804	339153	293634	345791	279162	346275	1	1.04	1.16	1.18	1.14	1.28	1.1	1.3	1.05	1.3	TMT10plex; TMT10plex
A(+229.16)AQNISK(+229.16)	82.02	35.95	1188.72	0.1	595.369	9.9866	2	3488	220721_Shining_TC_TMT10_A_02.raw	1	Q99623|PHB2_HUMAN	16208422	18547232	22156858	19656942	20764448	21362366	17273614	20686080	16417355	22468332	1	1.14	1.37	1.21	1.28	1.32	1.07	1.28	1.01	1.39	TMT10plex; TMT10plex
A(+229.16)AQNSGEAEYIEK(+229.16)	119.47	31.4	1866.97	-1.7	934.492	19.0702	2	6733	220721_Shining_TC_TMT10_A_01.raw	1	P07942|LAMB1_HUMAN	21231.6	18990.3	24318.2	23135.6	24023.3	26150.1	23297.9	25387.7	19822.9	23789.8	1	0.89	1.15	1.09	1.13	1.23	1.1	1.2	0.93	1.12	TMT10plex; TMT10plex
A(+229.16)AQPGSGK(+229.16)	40.69	35.79	1172.69	-0.9	587.353	5.9405	2	1891	220721_Shining_TC_TMT10_A_14.raw	1	P05455|LA_HUMAN	14148.6	17430.1	14621.7	18159.2	18520.4	15072.7	17406.6	17429.3	15440.8	14441	1	1.23	1.03	1.28	1.31	1.07	1.23	1.23	1.09	1.02	TMT10plex; TMT10plex
A(+229.16)AQPGSGK(+229.16)	103.49	33.24	1172.69	0.9	391.905	6.4706	3	1994	220721_Shining_TC_TMT10_A_15.raw	1	P05455|LA_HUMAN	32769.7	36693.5	37749.1	41510	43482.7	36418.6	29881.2	28827.5	31609.1	28210.7	1	1.12	1.15	1.27	1.33	1.11	0.91	0.88	0.96	0.86	TMT10plex; TMT10plex
A(+229.16)AQPGSGK(+229.16)	91.9	35.92	1172.69	-0.3	587.353	6.4706	2	2073	220721_Shining_TC_TMT10_A_15.raw	1	P05455|LA_HUMAN	657436	786749	822547	924826	856845	798794	649654	581902	541980	456955	1	1.2	1.25	1.41	1.3	1.22	0.99	0.89	0.82	0.7	TMT10plex; TMT10plex
A(+229.16)AQPGSGK(+229.16)	89.01	33.15	1172.69	-0.3	587.353	6.4706	2	2255	220721_Shining_TC_TMT10_A_15.raw	1	P05455|LA_HUMAN	49067.7	55465.6	68655.5	70560.7	66866.5	61625.1	51504	43545.4	44005.6	36442.4	1	1.13	1.4	1.44	1.36	1.26	1.05	0.89	0.9	0.74	TMT10plex; TMT10plex
A(+229.16)AQQAASSSGQGQQAQTPTGK(+229.16)	121.7	32.83	2459.28	3	820.769	10.7363	3	3659	220721_Shining_TC_TMT10_A_11.raw	1	P48729|KC1A_HUMAN	70682.4	78327.7	83580.8	84598.9	78283.7	70191.6	63918.4	65277.9	56695	58515	1	1.11	1.18	1.2	1.11	0.99	0.9	0.92	0.8	0.83	TMT10plex; TMT10plex
A(+229.16)AQQQQPSASPR	98.77	33.24	1496.79	0.3	499.937	2.5181	3	763	220721_Shining_TC_TMT10_A_04.raw	1	Q86U86|PB1_HUMAN	4057.16	4932.28	4095.08	3654.55	5728.72	5279.52	4254.94	4021.96	2772.04	4269.67	1	1.22	1.01	0.9	1.41	1.3	1.05	0.99	0.68	1.05	TMT10plex
A(+229.16)AQRDNEEETTDDPR	34.18	31.39	1974.91	-0.4	659.31	3.1222	3	879	220721_Shining_TC_TMT10_A_14.raw	1	Q99459|CDC5L_HUMAN	0	995.15	1525.87	0	1533.42	1389.44	1287.01	1385.25	1129.25	1152.28	-	64	64	-	64	64	64	64	64	64	TMT10plex
A(+229.16)AQRDNEEETTDDPRK(+229.16)	120.49	29.92	2332.17	3.1	584.051	7.378	4	2394	220721_Shining_TC_TMT10_A_11.raw	1	Q99459|CDC5L_HUMAN	57981.7	52866.6	67085.6	64359.4	68476.5	62787.2	64725.5	54973	59910.3	54071.5	1	0.91	1.16	1.11	1.18	1.08	1.12	0.95	1.03	0.93	TMT10plex; TMT10plex
A(+229.16)AQRDNEEETTDDPRK(+229.16)	92.8	30.89	2332.17	0.7	584.049	6.8194	4	2169	220721_Shining_TC_TMT10_A_10.raw	1	Q99459|CDC5L_HUMAN	49416.5	49988.2	58321	60993	56516.9	57153	51375.1	52453.4	46501.8	48351.7	1	1.01	1.18	1.23	1.14	1.16	1.04	1.06	0.94	0.98	TMT10plex; TMT10plex
A(+229.16)AQSANISVR	112.69	35.41	1244.7	-0.9	623.359	10.6501	2	3603	220721_Shining_TC_TMT10_A_10.raw	1	P35914|HMGCL_HUMAN	424669	412077	529460	487816	482679	541071	433669	447775	456031	456845	1	0.97	1.25	1.15	1.14	1.27	1.02	1.05	1.07	1.08	TMT10plex
A(+229.16)AQSGPSERPGPPQR	63.64	33.5	1762.93	-2.3	588.649	5.4842	3	1554	220721_Shining_TC_TMT10_A_03.raw	1	Q13444|ADA15_HUMAN	9349.69	9346.4	12578.2	11125	10550	13015.9	11500	10643.4	11295.6	12889.9	1	1	1.35	1.19	1.13	1.39	1.23	1.14	1.21	1.38	TMT10plex
A(+229.16)AQSGPSERPGPPQR	124.82	36.03	1762.93	-2.3	588.649	5.4842	3	1720	220721_Shining_TC_TMT10_A_03.raw	1	Q13444|ADA15_HUMAN	23504.4	24939.6	25519.8	24202.2	26119.2	28654.3	23428.3	24984.5	22714	27618.2	1	1.06	1.09	1.03	1.11	1.22	1	1.06	0.97	1.18	TMT10plex
A(+229.16)AQSGPSERPGPPQR	126.69	35.22	1762.93	-3.8	588.648	4.5609	3	1273	220721_Shining_TC_TMT10_A_04.raw	1	Q13444|ADA15_HUMAN	18132.7	21267.5	20827.9	20640.2	20519.2	21601.2	22954.7	23050.1	18877	24176.8	1	1.17	1.15	1.14	1.13	1.19	1.27	1.27	1.04	1.33	TMT10plex
A(+229.16)AQSGPSERPGPPQR	125.99	34.41	1762.93	-3.8	588.648	4.5609	3	1423	220721_Shining_TC_TMT10_A_04.raw	1	Q13444|ADA15_HUMAN	17553.2	18897.1	21306.7	24038.8	21664.3	23734.3	21245.8	23679.5	18830.3	26345	1	1.08	1.21	1.37	1.23	1.35	1.21	1.35	1.07	1.5	TMT10plex
A(+229.16)AQSGPSERPGPPQR	78.17	33.66	1762.93	-3.8	588.648	4.5609	3	1595	220721_Shining_TC_TMT10_A_04.raw	1	Q13444|ADA15_HUMAN	17304.2	13257.3	17636.9	17420.2	17425.1	20933.4	20865.5	18616.4	16941.3	21626.2	1	0.77	1.02	1.01	1.01	1.21	1.21	1.08	0.98	1.25	TMT10plex
A(+229.16)AQSLDEMSQTITDLLSEQK(+229.16)	124.86	28.78	2665.39	-1.3	889.469	50.9073	3	18489	220721_Shining_TC_TMT10_A_03.raw	1	Q8TDY2|RBCC1_HUMAN	89208	87982.8	100503	104424	108164	114263	107104	109808	88002.7	105576	1	0.99	1.13	1.17	1.21	1.28	1.2	1.23	0.99	1.18	TMT10plex; TMT10plex
A(+229.16)AQSLDEMSQTITDLLSEQK(+229.16)	113.61	24.66	2665.39	3.3	1333.71	50.9073	2	18502	220721_Shining_TC_TMT10_A_03.raw	1	Q8TDY2|RBCC1_HUMAN	18334.9	17673.2	22546.6	21833.6	24135.1	22953.5	19474.8	21953.5	15737.9	17290.9	1	0.96	1.23	1.19	1.32	1.25	1.06	1.2	0.86	0.94	TMT10plex; TMT10plex
A(+229.16)AQSLDEMSQTITDLLSEQK(+229.16)	124.73	32.45	2665.39	-0.5	667.354	50.9085	4	18488	220721_Shining_TC_TMT10_A_03.raw	1	Q8TDY2|RBCC1_HUMAN	15903.3	15092.8	17623.7	18574.5	17739.1	20921.1	19315.3	19469.3	13782.6	16677.5	1	0.95	1.11	1.17	1.12	1.32	1.21	1.22	0.87	1.05	TMT10plex; TMT10plex
A(+229.16)AQSLLNK(+229.16)	115.03	33.32	1301.81	-2.1	651.909	18.6968	2	6237	220721_Shining_TC_TMT10_A_06.raw	1	Q9UMR2|DD19B_HUMAN:Q9NUU7|DD19A_HUMAN	3.76636e+06	3672233	4.25358e+06	4274777	4.36051e+06	4.01165e+06	3.43525e+06	3.58018e+06	3.06622e+06	3.34416e+06	1	0.98	1.13	1.13	1.16	1.07	0.91	0.95	0.81	0.89	TMT10plex; TMT10plex
A(+229.16)AQTELGQQILADFEEAFPSQGTK(+229.16)	120.52	36.37	3036.58	1.5	1013.2	50.7884	3	18319	220721_Shining_TC_TMT10_A_13.raw	0	Q5VIR6|VPS53_HUMAN	68302.5	59577.1	73272.5	78123.5	81717	101894	58637	54964.9	43212.5	54433.7	1	0.87	1.07	1.14	1.2	1.49	0.86	0.8	0.63	0.8	TMT10plex; TMT10plex
A(+229.16)AQTELGQQILADFEEAFPSQGTK(+229.16)	117.19	31.17	3036.58	-0.3	760.152	50.825	4	18312	220721_Shining_TC_TMT10_A_13.raw	1	Q5VIR6|VPS53_HUMAN	29221.2	26200.7	32985.1	38168.4	35671.6	40578.4	23168.5	23926.6	21999.1	23377.6	1	0.9	1.13	1.31	1.22	1.39	0.79	0.82	0.75	0.8	TMT10plex; TMT10plex
A(+229.16)AQTELGQQILADFEEAFPSQGTK(+229.16)	122.33	29.51	3036.58	1.1	760.153	50.6653	4	18261	220721_Shining_TC_TMT10_A_14.raw	1	Q5VIR6|VPS53_HUMAN	22855.9	19860.2	26623.2	29247.5	32443.2	37121.2	19786.8	15164.4	16613.6	24712.6	1	0.87	1.16	1.28	1.42	1.62	0.87	0.66	0.73	1.08	TMT10plex; TMT10plex
A(+229.16)AQTELGQQILADFEEAFPSQGTK(+229.16)	120.6	27.64	3036.58	-2.9	1013.2	50.6653	3	18260	220721_Shining_TC_TMT10_A_14.raw	1	Q5VIR6|VPS53_HUMAN	33736	30410.9	46735.4	41149.9	53937.7	61885.6	34215.1	31225.9	24833.1	39178.1	1	0.9	1.39	1.22	1.6	1.83	1.01	0.93	0.74	1.16	TMT10plex; TMT10plex
A(+229.16)AQTGQVDGELIR	119.28	36.78	1585.86	-1.5	793.937	18.338	2	6604	220721_Shining_TC_TMT10_A_02.raw	1	O94964|SOGA1_HUMAN	93213.9	90172.3	118767	110874	118733	112658	114590	109079	98470.3	110541	1	0.97	1.27	1.19	1.27	1.21	1.23	1.17	1.06	1.19	TMT10plex
A(+229.16)AQTSPSPK(+229.16)	106.09	35.19	1343.78	0.5	672.898	8.4504	2	2802	220721_Shining_TC_TMT10_A_13.raw	1	P06576|ATPB_HUMAN	164151	168304	200005	198228	178317	193143	171487	179646	168455	171062	1	1.03	1.22	1.21	1.09	1.18	1.04	1.09	1.03	1.04	TMT10plex; TMT10plex
A(+229.16)AQTSPSPK(+229.16)	122.29	36.98	1343.78	1.9	448.935	8.5021	3	2781	220721_Shining_TC_TMT10_A_14.raw	1	P06576|ATPB_HUMAN	1.1756e+06	1.20418e+06	1.40759e+06	1.36816e+06	1.40538e+06	1.44109e+06	1.41966e+06	1.47248e+06	1.30382e+06	1.52122e+06	1	1.02	1.2	1.16	1.2	1.23	1.21	1.25	1.11	1.29	TMT10plex; TMT10plex
A(+229.16)AQTSPSPK(+229.16)	112.3	32.18	1343.78	1.4	672.899	8.5021	2	2768	220721_Shining_TC_TMT10_A_14.raw	1	P06576|ATPB_HUMAN	527486	553645	657958	645734	612412	650716	601034	658294	535547	679403	1	1.05	1.25	1.22	1.16	1.23	1.14	1.25	1.02	1.29	TMT10plex; TMT10plex
A(+229.16)AQTSPSPK(+229.16)	121.24	41.43	1343.78	2	672.899	8.8852	2	2964	220721_Shining_TC_TMT10_A_14.raw	0	P06576|ATPB_HUMAN	124718	120527	148093	137622	142218	149083	135289	141204	125767	155481	1	0.97	1.19	1.1	1.14	1.2	1.08	1.13	1.01	1.25	TMT10plex; TMT10plex
A(+229.16)AQTSPSPK(+229.16)	98.61	36.19	1343.78	-1	448.934	8.7766	3	2834	220721_Shining_TC_TMT10_A_15.raw	1	P06576|ATPB_HUMAN	1.96637e+06	1.61352e+06	2.12014e+06	2.03846e+06	1.83659e+06	2.1325e+06	1.8622e+06	2.24054e+06	1.56998e+06	2.18048e+06	1	0.82	1.08	1.04	0.93	1.08	0.95	1.14	0.8	1.11	TMT10plex; TMT10plex
A(+229.16)AQTSPSPK(+229.16)	102.24	35.7	1343.78	-2.2	672.896	8.7767	2	2803	220721_Shining_TC_TMT10_A_15.raw	1	P06576|ATPB_HUMAN	219641	202912	253314	229208	231177	253064	236324	252950	207427	257814	1	0.92	1.15	1.04	1.05	1.15	1.08	1.15	0.94	1.17	TMT10plex; TMT10plex
A(+229.16)AQTSPSPK(+229.16)	106.16	32.19	1343.78	-1	672.897	9.1325	2	2997	220721_Shining_TC_TMT10_A_15.raw	0	P06576|ATPB_HUMAN	119299	120257	141893	143326	141956	148831	136297	142714	115551	142586	1	1.01	1.19	1.2	1.19	1.25	1.14	1.2	0.97	1.2	TMT10plex; TMT10plex
A(+229.16)AQVAK(+229.16)	50.21	33.3	1044.67	0.2	523.342	9.069	2	3050	220721_Shining_TC_TMT10_A_03.raw	1	P51532|SMCA4_HUMAN:O95067|CCNB2_HUMAN	1.3843e+06	1.48838e+06	1.69907e+06	1.62408e+06	1.65271e+06	1.59766e+06	1.52866e+06	1.32477e+06	1.34317e+06	1.30596e+06	1	1.08	1.23	1.17	1.19	1.15	1.1	0.96	0.97	0.94	TMT10plex; TMT10plex
A(+229.16)AQVAQDEEIAR	121.28	36.94	1528.8	0.6	765.41	15.4869	2	5401	220721_Shining_TC_TMT10_A_11.raw	1	Q8IVM0|CCD50_HUMAN	130068	136516	161982	153655	148572	163163	158667	155544	162903	160815	1	1.05	1.25	1.18	1.14	1.25	1.22	1.2	1.25	1.24	TMT10plex
A(+229.16)AQVGLLFLK(+229.16)	119.98	36.04	1516.97	1.5	506.666	40.7984	3	14647	220721_Shining_TC_TMT10_A_08.raw	1	Q6NXR4|TTI2_HUMAN	24050.9	26962.6	30081.9	26890.2	25899.4	26690.9	24484.3	21248.4	19750.5	18998.6	1	1.12	1.25	1.12	1.08	1.11	1.02	0.88	0.82	0.79	TMT10plex; TMT10plex
A(+229.16)AQVGLLFLK(+229.16)	109.83	34.94	1516.97	-0.3	759.494	40.7984	2	14631	220721_Shining_TC_TMT10_A_08.raw	1	Q6NXR4|TTI2_HUMAN	119641	124754	142886	136341	135726	129995	120869	117013	112878	116946	1	1.04	1.19	1.14	1.13	1.09	1.01	0.98	0.94	0.98	TMT10plex; TMT10plex
A(+229.16)AQVLVQELEQYQLLPK(+229.16)	105.19	33.42	2427.41	0.4	810.146	49.8319	3	18214	220721_Shining_TC_TMT10_A_05.raw	1	Q9NSI6|BRWD1_HUMAN	157206	189109	208810	184978	222957	231191	194617	235203	171656	232993	1	1.2	1.33	1.18	1.42	1.47	1.24	1.5	1.09	1.48	TMT10plex; TMT10plex
A(+229.16)AQVM(+15.99)GPPDR	126.89	36.06	1285.67	0.2	643.84	8.7272	2	2938	220721_Shining_TC_TMT10_A_04.raw	1	Q96I24|FUBP3_HUMAN	183090	188731	214085	218701	217318	234389	218206	237963	229506	257454	1	1.03	1.17	1.19	1.19	1.28	1.19	1.3	1.25	1.41	TMT10plex; Oxidation (M)	M5:Oxidation (M):1000.00
A(+229.16)AQVMGPPDR	122.08	36.88	1269.67	3.7	635.845	13.4177	2	4649	220721_Shining_TC_TMT10_A_11.raw	1	Q96I24|FUBP3_HUMAN	469224	439441	552762	532437	557335	526786	534487	509295	484084	562418	1	0.94	1.18	1.13	1.19	1.12	1.14	1.09	1.03	1.2	TMT10plex
A(+229.16)AQVMGPPDR	120.38	36.67	1269.67	-1.3	635.842	13.3975	2	4562	220721_Shining_TC_TMT10_A_10.raw	1	Q96I24|FUBP3_HUMAN	229332	215567	276540	258285	264407	286650	273790	271759	271990	293450	1	0.94	1.21	1.13	1.15	1.25	1.19	1.19	1.19	1.28	TMT10plex
A(+229.16)AQVMGPPDR	122.2	36.42	1269.67	-1.3	635.842	13.3975	2	4755	220721_Shining_TC_TMT10_A_10.raw	1	Q96I24|FUBP3_HUMAN	186834	189790	225791	229110	233322	237096	203542	213557	203293	208638	1	1.02	1.21	1.23	1.25	1.27	1.09	1.14	1.09	1.12	TMT10plex
A(+229.16)AQVTFR	108.9	33.65	1020.59	-1.1	511.303	13.1586	2	4667	220721_Shining_TC_TMT10_A_02.raw	1	Q6PK04|CC137_HUMAN	523763	510241	575684	564077	563999	577007	530538	487731	468538	530087	1	0.97	1.1	1.08	1.08	1.1	1.01	0.93	0.89	1.01	TMT10plex
A(+229.16)AREELLAEFGSGTLDLPALTR	122.73	36.81	2558.39	1.6	853.806	42.5289	3	15325	220721_Shining_TC_TMT10_A_14.raw	1	P58107|EPIPL_HUMAN	82390.2	81735.4	99070.2	103430	102175	100297	90913.2	88149.5	89403	106123	1	0.99	1.2	1.26	1.24	1.22	1.1	1.07	1.09	1.29	TMT10plex
A(+229.16)ARPATAGK(+229.16)	126.64	36.26	1299.8	0.7	434.275	2.7461	3	822	220721_Shining_TC_TMT10_A_04.raw	1	Q9P258|RCC2_HUMAN	292529	296649	349854	340257	348065	345676	379958	345482	323390	335720	1	1.01	1.2	1.16	1.19	1.18	1.3	1.18	1.11	1.15	TMT10plex; TMT10plex
A(+229.16)ARPEIADR	63.58	33.58	1226.69	1.2	409.906	6.871	3	2150	220721_Shining_TC_TMT10_A_03.raw	1	Q96GM8|TOE1_HUMAN	140532	162949	175461	181770	205905	185804	177137	202427	166262	183582	1	1.16	1.25	1.29	1.47	1.32	1.26	1.44	1.18	1.31	TMT10plex
A(+229.16)ARPEIADR	124.88	36.76	1226.69	1.2	409.906	6.871	3	2335	220721_Shining_TC_TMT10_A_03.raw	1	Q96GM8|TOE1_HUMAN	110272	114097	119597	124830	141526	140823	117627	126367	122275	132954	1	1.03	1.08	1.13	1.28	1.28	1.07	1.15	1.11	1.21	TMT10plex
A(+229.16)ARPSSFQSR	121.4	31.67	1334.73	-0.2	445.916	5.373	3	1650	220721_Shining_TC_TMT10_A_15.raw	1	Q9NZT2|OGFR_HUMAN	39666	47836.7	57763.5	56819.1	57828	55606	75075.1	66295.8	60975.1	71885.4	1	1.21	1.46	1.43	1.46	1.4	1.89	1.67	1.54	1.81	TMT10plex
A(+229.16)ASAAFQENVGR	121.13	35.68	1448.76	0.5	725.386	16.3027	2	5706	220721_Shining_TC_TMT10_A_10.raw	1	Q9BTW9|TBCD_HUMAN	183265	181270	216814	212189	214744	199865	182589	184903	178927	178897	1	0.99	1.18	1.16	1.17	1.09	1	1.01	0.98	0.98	TMT10plex
A(+229.16)ASAAREELK(+229.16)EAR	93.57	33.56	1859.06	0.3	465.773	11.2578	4	3845	220721_Shining_TC_TMT10_A_09.raw	1	Q03252|LMNB2_HUMAN	593017	595543	765763	714360	743458	719313	716421	730685	623797	678702	1	1	1.29	1.2	1.25	1.21	1.21	1.23	1.05	1.14	TMT10plex; TMT10plex
A(+229.16)ASAATAAPTATPAAQESGTIPK(+229.16)	116.78	34.45	2540.39	-1.5	1271.2	21.6229	2	7761	220721_Shining_TC_TMT10_A_11.raw	1	O00116|ADAS_HUMAN	9592.41	10371	15128.4	9138.26	13389.9	11926.2	10761.1	10907.3	10580.1	10964.5	1	1.08	1.58	0.95	1.4	1.24	1.12	1.14	1.1	1.14	TMT10plex; TMT10plex
A(+229.16)ASAATAAPTATPAAQESGTIPK(+229.16)	121.78	35.76	2540.39	-4	847.799	21.6579	3	7720	220721_Shining_TC_TMT10_A_11.raw	1	O00116|ADAS_HUMAN	226734	189962	268977	246623	267771	255401	229170	209019	174666	241827	1	0.84	1.19	1.09	1.18	1.13	1.01	0.92	0.77	1.07	TMT10plex; TMT10plex
A(+229.16)ASAATAAPTATPAAQESGTIPK(+229.16)	121.98	36.02	2540.39	-2.2	847.801	21.2598	3	7600	220721_Shining_TC_TMT10_A_10.raw	1	O00116|ADAS_HUMAN	85914.9	98674.9	114506	103752	114110	99644.7	87443.4	103170	83430.2	97539.4	1	1.15	1.33	1.21	1.33	1.16	1.02	1.2	0.97	1.14	TMT10plex; TMT10plex
A(+229.16)ASAAVLAPLGFTLR	115.99	36.59	1686	-1.9	563.007	41.3974	3	14913	220721_Shining_TC_TMT10_A_08.raw	1	Q96E22|NGBR_HUMAN	46446.8	43292.1	60625.2	51822.8	59247.9	62278.9	56730.6	60068.4	44989.9	65831.7	1	0.93	1.31	1.12	1.28	1.34	1.22	1.29	0.97	1.42	TMT10plex
A(+229.16)ASADSTTEGTPADGFTVLSTK(+229.16)	121.92	34.68	2584.33	-3.2	862.447	32.5824	3	11713	220721_Shining_TC_TMT10_A_11.raw	1	O75367|H2AY_HUMAN	111337	116368	140815	141443	142267	142894	129686	137479	117394	131522	1	1.05	1.26	1.27	1.28	1.28	1.16	1.23	1.05	1.18	TMT10plex; TMT10plex
A(+229.16)ASADSTTEGTPADGFTVLSTK(+229.16)	121.69	37.23	2584.33	-3.2	862.447	32.5824	3	11908	220721_Shining_TC_TMT10_A_11.raw	1	O75367|H2AY_HUMAN	99040.8	107981	136932	121793	127533	130253	113774	119940	99907.5	120020	1	1.09	1.38	1.23	1.29	1.32	1.15	1.21	1.01	1.21	TMT10plex; TMT10plex
A(+229.16)ASADSTTEGTPADGFTVLSTK(+229.16)	121.82	32.64	2584.33	-2.4	1293.17	32.5877	2	11736	220721_Shining_TC_TMT10_A_11.raw	1	O75367|H2AY_HUMAN	87147.2	77159	106505	93736.6	105391	100950	99085.3	96450.1	86383.1	89988.5	1	0.89	1.22	1.08	1.21	1.16	1.14	1.11	0.99	1.03	TMT10plex; TMT10plex
A(+229.16)ASADSTTEGTPADGFTVLSTK(+229.16)	122.49	33.57	2584.33	-0.9	862.449	31.1123	3	11190	220721_Shining_TC_TMT10_A_10.raw	1	O75367|H2AY_HUMAN	93506.4	87897.9	111398	103999	112136	103187	101590	104388	89672.1	108421	1	0.94	1.19	1.11	1.2	1.1	1.09	1.12	0.96	1.16	TMT10plex; TMT10plex
A(+229.16)ASADSTTEGTPADGFTVLSTK(+229.16)	120.98	36.14	2584.33	-1.9	647.088	32.1392	4	11587	220721_Shining_TC_TMT10_A_10.raw	1	O75367|H2AY_HUMAN	370048	406046	453118	474434	478728	517989	417162	516026	378639	460246	1	1.1	1.22	1.28	1.29	1.4	1.13	1.39	1.02	1.24	TMT10plex; TMT10plex
A(+229.16)ASADSTTEGTPADGFTVLSTK(+229.16)	122.79	35.72	2584.33	-2.3	862.448	32.1392	3	11518	220721_Shining_TC_TMT10_A_10.raw	1	O75367|H2AY_HUMAN	153774	135730	172103	171247	181382	183259	160496	171769	158701	163061	1	0.88	1.12	1.11	1.18	1.19	1.04	1.12	1.03	1.06	TMT10plex; TMT10plex
A(+229.16)ASADSTTEGTPADGFTVLSTK(+229.16)	122.57	36.04	2584.33	-2.3	862.448	32.1392	3	11716	220721_Shining_TC_TMT10_A_10.raw	1	O75367|H2AY_HUMAN	212003	210930	232893	227402	243689	231374	215246	244058	220130	223119	1	0.99	1.1	1.07	1.15	1.09	1.02	1.15	1.04	1.05	TMT10plex; TMT10plex
A(+229.16)ASADSTTEGTPADGFTVLSTK(+229.16)	122.43	35.74	2584.33	-1.6	1293.17	32.1392	2	11533	220721_Shining_TC_TMT10_A_10.raw	1	O75367|H2AY_HUMAN	72436.2	73059.3	94943.9	85718	92633.1	96712.2	79668.9	92586.8	62072.1	89117.6	1	1.01	1.31	1.18	1.28	1.34	1.1	1.28	0.86	1.23	TMT10plex; TMT10plex
A(+229.16)ASADYLRPR	121.54	36.49	1347.75	-0.8	450.256	12.8509	3	4366	220721_Shining_TC_TMT10_A_15.raw	1	Q9NRA8|4ET_HUMAN	98218.9	101295	126674	116589	118324	125174	113363	126945	115043	119522	1	1.03	1.29	1.19	1.2	1.27	1.15	1.29	1.17	1.22	TMT10plex
A(+229.16)ASAFFTYVSLSQEGR	120	30.04	1962.01	5.9	655.013	41.4831	3	14860	220721_Shining_TC_TMT10_A_07.raw	1	O00154|BACH_HUMAN	283115	316842	375857	369684	384816	415581	402052	392267	403907	413752	1	1.12	1.33	1.31	1.36	1.47	1.42	1.39	1.43	1.46	TMT10plex
A(+229.16)ASAFFTYVSLSQEGR	114.9	30.35	1962.01	3.6	982.013	41.4853	2	14829	220721_Shining_TC_TMT10_A_07.raw	1	O00154|BACH_HUMAN	322610	308305	368473	324185	379320	365650	329188	329383	303354	329042	1	0.96	1.14	1	1.18	1.13	1.02	1.02	0.94	1.02	TMT10plex
A(+229.16)ASAGQEPLHNEELAGAGR	108.97	33.86	2106.07	5.1	703.033	14.3808	3	5067	220721_Shining_TC_TMT10_A_13.raw	1	Q96HY6|DDRGK_HUMAN	97190.4	111641	115217	125088	119257	124721	108047	117670	112827	116825	1	1.15	1.19	1.29	1.23	1.28	1.11	1.21	1.16	1.2	TMT10plex
A(+229.16)ASAGQEPLHNEELAGAGR	122.63	37.17	2106.07	2.2	703.031	14.2408	3	4956	220721_Shining_TC_TMT10_A_14.raw	1	Q96HY6|DDRGK_HUMAN	257505	287331	336565	332780	344198	337734	290231	365131	250332	311739	1	1.12	1.31	1.29	1.34	1.31	1.13	1.42	0.97	1.21	TMT10plex
A(+229.16)ASAIYSGYIFDYDYYRDDFYDR	121.23	36.58	3077.39	-0.3	1026.8	43.8316	3	15785	220721_Shining_TC_TMT10_A_13.raw	1	Q9UKM9|RALY_HUMAN	103821	109951	119046	124168	118715	120505	104153	106078	86003.9	114631	1	1.06	1.15	1.2	1.14	1.16	1	1.02	0.83	1.1	TMT10plex
A(+229.16)ASAIYSGYIFDYDYYRDDFYDR	122.72	37.01	3077.39	1.3	1026.81	43.5963	3	15713	220721_Shining_TC_TMT10_A_14.raw	1	Q9UKM9|RALY_HUMAN	91260.2	89596.7	117580	110414	120521	116263	94164.6	104392	88701.9	108576	1	0.98	1.29	1.21	1.32	1.27	1.03	1.14	0.97	1.19	TMT10plex
A(+229.16)ASAIYSGYIFDYDYYRDDFYDR	119.19	34.14	3077.39	-0.2	1026.8	43.9405	3	15909	220721_Shining_TC_TMT10_A_11.raw	1	Q9UKM9|RALY_HUMAN	60713.8	69306.3	73591	71429.5	82889.3	76273.8	64235.7	74341.6	62802.2	78365.6	1	1.14	1.21	1.18	1.37	1.26	1.06	1.22	1.03	1.29	TMT10plex
A(+229.16)ASAPAK(+229.16)	63.59	35.79	1072.66	-2.1	537.338	8.1952	2	2651	220721_Shining_TC_TMT10_A_01.raw	1	Q13428|TCOF_HUMAN	906145	942711	1100362	1.16452e+06	1.11683e+06	1.13711e+06	723327	788632	715861	769720	1	1.04	1.21	1.29	1.23	1.25	0.8	0.87	0.79	0.85	TMT10plex; TMT10plex
A(+229.16)ASAPAK(+229.16)ESPR	121.78	34.93	1541.89	-1.2	514.971	7.919	3	2516	220721_Shining_TC_TMT10_A_15.raw	1	Q13428|TCOF_HUMAN	365559	429866	475308	470464	478455	468234	523350	509694	447901	532579	1	1.18	1.3	1.29	1.31	1.28	1.43	1.39	1.23	1.46	TMT10plex; TMT10plex
A(+229.16)ASAPAK(+229.16)GTPGK(+229.16)	126.45	37.15	1742.07	-1.9	581.695	9.7094	3	2760	220721_Shining_TC_TMT10_A_06.raw	1	Q13428|TCOF_HUMAN	807851	818779	942196	955179	997507	1.10162e+06	986878	1.45936e+06	874885	1.79429e+06	1	1.01	1.17	1.18	1.23	1.36	1.22	1.81	1.08	2.22	TMT10plex; TMT10plex; TMT10plex
A(+229.16)ASAPYFEVLEK(+229.16)	124.06	30.02	1782	-0.5	595.006	37.4168	3	13410	220721_Shining_TC_TMT10_A_01.raw	1	Q9BSJ2|GCP2_HUMAN	125097	136158	163612	164636	163422	172725	135443	147950	122642	149458	1	1.09	1.31	1.32	1.31	1.38	1.08	1.18	0.98	1.19	TMT10plex; TMT10plex
A(+229.16)ASAPYFEVLEK(+229.16)	108.08	35.31	1782	-2.9	892.003	37.4168	2	13425	220721_Shining_TC_TMT10_A_01.raw	1	Q9BSJ2|GCP2_HUMAN	229480	233168	266266	259158	261856	252072	239883	222742	187132	213989	1	1.02	1.16	1.13	1.14	1.1	1.05	0.97	0.82	0.93	TMT10plex; TMT10plex
A(+229.16)ASASESALQTVIK(+229.16)EDLPR	112.17	29.53	2443.37	0.2	815.464	36.7306	3	13266	220721_Shining_TC_TMT10_A_12.raw	1	Q16787|LAMA3_HUMAN	141649	121948	162987	156019	165812	202846	155915	184689	153248	185586	1	0.86	1.15	1.1	1.17	1.43	1.1	1.3	1.08	1.31	TMT10plex; TMT10plex
A(+229.16)ASAYAVGDVK(+229.16)	122.93	32.83	1508.86	2.3	503.962	20.5115	3	7341	220721_Shining_TC_TMT10_A_14.raw	1	P13861|KAP2_HUMAN	266450	270851	328510	328941	339625	338688	326662	360576	313341	326449	1	1.02	1.23	1.23	1.27	1.27	1.23	1.35	1.18	1.23	TMT10plex; TMT10plex
A(+229.16)ASAYAVGDVK(+229.16)	123.3	36.25	1508.86	0.4	755.438	20.5404	2	7290	220721_Shining_TC_TMT10_A_14.raw	1	P13861|KAP2_HUMAN	225587	224244	279025	252831	265157	288349	258611	261395	237244	257403	1	0.99	1.24	1.12	1.18	1.28	1.15	1.16	1.05	1.14	TMT10plex; TMT10plex
A(+229.16)ASC(+57.02)GEGK(+229.16)K(+229.16)	43.25	34.17	1593.91	0.1	532.311	7.3329	3	2483	220721_Shining_TC_TMT10_A_03.raw	1	Q6FI81|CPIN1_HUMAN	100308	118092	132413	138205	145694	136003	142657	127384	122347	120840	1	1.18	1.32	1.38	1.45	1.36	1.42	1.27	1.22	1.2	TMT10plex; Carbamidomethylation; TMT10plex; TMT10plex
A(+229.16)ASDAEMNHRSSMR	62.78	36.54	1790.84	2.6	597.954	6.7514	3	2175	220721_Shining_TC_TMT10_A_14.raw	0	Q12802|AKP13_HUMAN	7410.1	8040.46	9782.44	9354.22	8741.63	10931	5379.15	6827.81	7414.37	7634.47	1	1.09	1.32	1.26	1.18	1.48	0.73	0.92	1	1.03	TMT10plex
A(+229.16)ASDELSK(+229.16)	101.24	36.21	1277.72	-1.6	639.868	12.6004	2	3862	220721_Shining_TC_TMT10_A_06.raw	1	P18206|VINC_HUMAN	4.24664e+06	4.36668e+06	5.25786e+06	5163824	4.88857e+06	4417982	4.10294e+06	3.5797e+06	3.46628e+06	3.20298e+06	1	1.03	1.24	1.22	1.15	1.04	0.97	0.84	0.82	0.75	TMT10plex; TMT10plex
A(+229.16)ASDIAM(+15.99)TELPPTHPIR	120.65	36.66	2064.09	-3.4	689.034	20.8653	3	7292	220721_Shining_TC_TMT10_A_08.raw	1	P62258|1433E_HUMAN	127368	126135	148224	151571	147211	142660	135543	142803	137942	145885	1	0.99	1.16	1.19	1.16	1.12	1.06	1.12	1.08	1.15	TMT10plex; Oxidation (M)	M7:Oxidation (M):1000.00
A(+229.16)ASDIAM(+15.99)TELPPTHPIR	120.02	34.68	2064.09	2.8	689.038	20.246	3	6788	220721_Shining_TC_TMT10_A_07.raw	1	P62258|1433E_HUMAN	471328	443411	573064	571192	579648	588221	489483	476055	457574	459888	1	0.94	1.22	1.21	1.23	1.25	1.04	1.01	0.97	0.98	TMT10plex; Oxidation (M)	M7:Oxidation (M):1000.00
A(+229.16)ASDIAM(+15.99)TELPPTHPIR	120.03	31.59	2064.09	2.8	689.038	20.246	3	6988	220721_Shining_TC_TMT10_A_07.raw	1	P62258|1433E_HUMAN	145140	161826	182449	195140	184367	201927	167811	186407	172151	175435	1	1.11	1.26	1.34	1.27	1.39	1.16	1.28	1.19	1.21	TMT10plex; Oxidation (M)	M7:Oxidation (M):1000.00
A(+229.16)ASDIAM(+15.99)TELPPTHPIR	119.86	35.92	2064.09	2.8	689.038	20.246	3	7187	220721_Shining_TC_TMT10_A_07.raw	1	P62258|1433E_HUMAN	208797	225022	248175	245820	265115	233560	230206	264413	238389	249714	1	1.08	1.19	1.18	1.27	1.12	1.1	1.27	1.14	1.2	TMT10plex; Oxidation (M)	M7:Oxidation (M):1000.00
A(+229.16)ASDIAM(+15.99)TELPPTHPIR	124.19	35.82	2064.09	-0.1	689.036	20.5878	3	7454	220721_Shining_TC_TMT10_A_09.raw	1	P62258|1433E_HUMAN	177408	182236	226402	222364	223126	224576	199474	190913	188582	205815	1	1.03	1.28	1.25	1.26	1.27	1.12	1.08	1.06	1.16	TMT10plex; Oxidation (M)	M7:Oxidation (M):1000.00
A(+229.16)ASDIAM(+15.99)TELPPTHPIR	124.16	35.8	2064.09	-1.1	689.036	22.1746	3	7839	220721_Shining_TC_TMT10_A_09.raw	1	P62258|1433E_HUMAN	122622	118507	147353	143728	147633	159469	133291	142084	135010	126882	1	0.97	1.2	1.17	1.2	1.3	1.09	1.16	1.1	1.03	TMT10plex; Oxidation (M)	M7:Oxidation (M):1000.00
A(+229.16)ASDIAM(+15.99)TELPPTHPIR	122.58	36.68	2064.09	-0.9	689.036	21.2598	3	7508	220721_Shining_TC_TMT10_A_10.raw	1	P62258|1433E_HUMAN	102431	105954	122548	122863	120760	121542	109067	109052	97338.9	102571	1	1.03	1.2	1.2	1.18	1.19	1.06	1.06	0.95	1	TMT10plex; Oxidation (M)	M7:Oxidation (M):1000.00
A(+229.16)ASDIAMTELPPTHPIR	115.82	36.4	2048.09	-3.1	683.703	25.2083	3	9022	220721_Shining_TC_TMT10_A_12.raw	1	P62258|1433E_HUMAN	135250	143643	150142	152825	166030	156724	131741	143083	135970	139129	1	1.06	1.11	1.13	1.23	1.16	0.97	1.06	1.01	1.03	TMT10plex
A(+229.16)ASDIAMTELPPTHPIR	109.97	35.34	2048.09	-3.1	683.703	25.2083	3	9217	220721_Shining_TC_TMT10_A_12.raw	1	P62258|1433E_HUMAN	247552	258511	300039	287893	300415	310109	229574	254436	236274	277220	1	1.04	1.21	1.16	1.21	1.25	0.93	1.03	0.95	1.12	TMT10plex
A(+229.16)ASDIAMTELPPTHPIR	90.72	33.39	2048.09	-3.5	513.029	25.6824	4	9279	220721_Shining_TC_TMT10_A_12.raw	0	P62258|1433E_HUMAN	43959.2	44222.3	55047.3	49078.3	47365.2	49813.8	42075	40741.6	37491.2	36330.4	1	1.01	1.25	1.12	1.08	1.13	0.96	0.93	0.85	0.83	TMT10plex
A(+229.16)ASDIAMTELPPTHPIR	124.21	37.01	2048.09	0	683.705	24.9909	3	8917	220721_Shining_TC_TMT10_A_09.raw	1	P62258|1433E_HUMAN	122335	134490	151752	151205	147735	167156	142254	150552	162670	138665	1	1.1	1.24	1.24	1.21	1.37	1.16	1.23	1.33	1.13	TMT10plex
A(+229.16)ASDIAMTELPPTHPIR	124.21	36.03	2048.09	0	683.705	24.9909	3	9110	220721_Shining_TC_TMT10_A_09.raw	1	P62258|1433E_HUMAN	268034	195994	370369	353496	336444	414436	269033	300024	145623	273254	1	0.73	1.38	1.32	1.26	1.55	1	1.12	0.54	1.02	TMT10plex
A(+229.16)ASDIAMTELPPTHPIR	124.18	36.22	2048.09	0	683.705	24.9909	3	9309	220721_Shining_TC_TMT10_A_09.raw	1	P62258|1433E_HUMAN	260667	263370	261308	241288	298213	180015	247094	304466	206949	239790	1	1.01	1	0.93	1.14	0.69	0.95	1.17	0.79	0.92	TMT10plex
A(+229.16)ASDIAMTELPPTHPIR	124.13	36.04	2048.09	0	683.705	24.9909	3	9506	220721_Shining_TC_TMT10_A_09.raw	1	P62258|1433E_HUMAN	189395	175687	203732	219075	228283	216866	211003	214903	148401	203190	1	0.93	1.08	1.16	1.21	1.15	1.11	1.13	0.78	1.07	TMT10plex
A(+229.16)ASDIAMTELPPTHPIR	123.89	36.53	2048.09	-0.2	1025.05	24.9909	2	9035	220721_Shining_TC_TMT10_A_09.raw	1	P62258|1433E_HUMAN	82710.9	82720.1	109783	85995.6	108192	98555.7	85556.4	85315.5	66793.1	81648	1	1	1.33	1.04	1.31	1.19	1.03	1.03	0.81	0.99	TMT10plex
A(+229.16)ASDIAMTELPPTHPIR	124.27	33.22	2048.09	-0.2	1025.05	24.9909	2	9238	220721_Shining_TC_TMT10_A_09.raw	1	P62258|1433E_HUMAN	34204	30455.2	43270.6	37840.1	39791.7	42102.2	32674.7	33242.7	33060.8	31492.5	1	0.89	1.27	1.11	1.16	1.23	0.96	0.97	0.97	0.92	TMT10plex
A(+229.16)ASDIAMTELPPTHPIR	121.92	35.76	2048.09	3	683.707	25.8392	3	9184	220721_Shining_TC_TMT10_A_11.raw	1	P62258|1433E_HUMAN	179623	168717	213797	212356	224432	212700	187984	194774	180672	193806	1	0.94	1.19	1.18	1.25	1.18	1.05	1.08	1.01	1.08	TMT10plex
A(+229.16)ASDIAMTELPPTHPIR	121.95	37.34	2048.09	3	683.707	25.8392	3	9543	220721_Shining_TC_TMT10_A_11.raw	1	P62258|1433E_HUMAN	186625	157639	239626	221067	211003	218683	179644	178812	165435	179195	1	0.84	1.28	1.18	1.13	1.17	0.96	0.96	0.89	0.96	TMT10plex
A(+229.16)ASDIAMTELPPTHPIR	121.68	35.98	2048.09	-1.2	513.03	25.0603	4	9051	220721_Shining_TC_TMT10_A_10.raw	1	P62258|1433E_HUMAN	82175.4	78069.5	96613.3	89744.5	90823.5	98250.9	89346.2	86571.5	77901.7	81794	1	0.95	1.18	1.09	1.11	1.2	1.09	1.05	0.95	1	TMT10plex
A(+229.16)ASDIAMTELPPTHPIR	122.79	33.98	2048.09	-1.4	683.704	25.1498	3	8915	220721_Shining_TC_TMT10_A_10.raw	1	P62258|1433E_HUMAN	117945	117741	143246	138909	125124	125755	109717	109771	103491	112715	1	1	1.21	1.18	1.06	1.07	0.93	0.93	0.88	0.96	TMT10plex
A(+229.16)ASDIAMTELPPTHPIR	122.78	36.5	2048.09	-1.4	683.704	25.1498	3	9111	220721_Shining_TC_TMT10_A_10.raw	1	P62258|1433E_HUMAN	244898	216365	276591	249984	259455	271148	239709	251843	223629	196692	1	0.88	1.13	1.02	1.06	1.11	0.98	1.03	0.91	0.8	TMT10plex
A(+229.16)ASDIAMTELPPTHPIR	122.83	31.44	2048.09	-1.4	683.704	25.1498	3	9298	220721_Shining_TC_TMT10_A_10.raw	1	P62258|1433E_HUMAN	208322	200704	266436	248299	293753	245924	239452	220637	183897	219684	1	0.96	1.28	1.19	1.41	1.18	1.15	1.06	0.88	1.05	TMT10plex
A(+229.16)ASDIAMTELPPTHPIR	122.77	32.36	2048.09	-1.4	683.704	25.1498	3	9485	220721_Shining_TC_TMT10_A_10.raw	1	P62258|1433E_HUMAN	174958	178691	221780	208089	235284	208982	207904	213203	169603	220978	1	1.02	1.27	1.19	1.34	1.19	1.19	1.22	0.97	1.26	TMT10plex
A(+229.16)ASDIAMTELPPTHPIR(-0.98)	119.69	36.33	2047.11	1.5	683.378	25.9347	3	9346	220721_Shining_TC_TMT10_A_11.raw	0	P62258|1433E_HUMAN	522711	514414	617793	634595	577730	543878	434572	528090	404242	455639	1	0.98	1.18	1.21	1.11	1.04	0.83	1.01	0.77	0.87	TMT10plex; Amidation	R17:Amidation:1000.00
A(+229.16)ASDYAGK(+229.16)	114.48	36.37	1239.69	-0.4	620.85	11.7851	2	4092	220721_Shining_TC_TMT10_A_12.raw	1	P28340|DPOD1_HUMAN	1.93693e+06	1.76207e+06	2.15899e+06	2.07626e+06	2191048	2.0842e+06	1.76625e+06	1.81231e+06	1.60664e+06	1.71518e+06	1	0.91	1.11	1.07	1.13	1.08	0.91	0.94	0.83	0.89	TMT10plex; TMT10plex
A(+229.16)ASEFESSEGVFLFPELR	95.12	35.29	2243.13	-2.9	1122.57	45.0378	2	16297	220721_Shining_TC_TMT10_A_10.raw	1	O94985|CSTN1_HUMAN	23470.6	24393.9	26274.9	23838.6	31178.5	27282.2	22992.5	28564.3	22775.4	23999.4	1	1.04	1.12	1.02	1.33	1.16	0.98	1.22	0.97	1.02	TMT10plex
A(+229.16)ASEFESSEGVFLFPELR	122.5	31.04	2243.13	-2.7	748.716	45.04	3	16280	220721_Shining_TC_TMT10_A_10.raw	1	O94985|CSTN1_HUMAN	27732.9	26172	35264	34731.1	32626.1	36383.3	27847.2	26807	27120.1	30977.7	1	0.94	1.27	1.25	1.18	1.31	1	0.97	0.98	1.12	TMT10plex
A(+229.16)ASEPSK(+229.16)EEPQVEQLGSK(+229.16)R	104.3	36.23	2756.53	0.3	690.139	16.1714	4	5739	220721_Shining_TC_TMT10_A_09.raw	1	O95873|CF047_HUMAN	234981	230277	289832	284026	287869	314832	276967	304036	268148	308111	1	0.98	1.23	1.21	1.23	1.34	1.18	1.29	1.14	1.31	TMT10plex; TMT10plex; TMT10plex
A(+229.16)ASEYEK(+229.16)EITSLQNSFQLR	123.66	33.03	2671.42	-1.6	891.48	40.2045	3	14447	220721_Shining_TC_TMT10_A_01.raw	1	Q14BN4|SLMAP_HUMAN	96897.6	109402	118268	123417	119900	125782	120795	129692	109904	133395	1	1.13	1.22	1.27	1.24	1.3	1.25	1.34	1.13	1.38	TMT10plex; TMT10plex
A(+229.16)ASGEAK(+229.16)PK(+229.16)	24.32	31.54	1544.95	-2.7	387.244	3.4009	4	996	220721_Shining_TC_TMT10_A_03.raw	1	P10412|H14_HUMAN:P16403|H12_HUMAN:P16401|H15_HUMAN	12008.6	13146.2	16442.4	13352.9	16933.8	18058.5	18571.4	19300.6	35456.1	22255.5	1	1.09	1.37	1.11	1.41	1.5	1.55	1.61	2.95	1.85	TMT10plex; TMT10plex; TMT10plex
A(+229.16)ASGEAK(+229.16)PK(+229.16)	123.25	34.99	1544.95	-2	773.481	8.0653	2	2654	220721_Shining_TC_TMT10_A_03.raw	1	P10412|H14_HUMAN:P16403|H12_HUMAN:P16401|H15_HUMAN	1.84636e+06	1.8949e+06	2154273	2.00816e+06	2.14927e+06	2165267	2.23331e+06	2.378e+06	1816609	2.4256e+06	1	1.03	1.17	1.09	1.16	1.17	1.21	1.29	0.98	1.31	TMT10plex; TMT10plex; TMT10plex
A(+229.16)ASGEAK(+229.16)PK(+229.16)	124.51	37.3	1544.95	-2	773.481	8.0653	2	2850	220721_Shining_TC_TMT10_A_03.raw	1	P10412|H14_HUMAN:P16403|H12_HUMAN:P16401|H15_HUMAN	381205	380346	412870	399640	468258	498519	442506	503039	429469	508959	1	1	1.08	1.05	1.23	1.31	1.16	1.32	1.13	1.34	TMT10plex; TMT10plex; TMT10plex
A(+229.16)ASGEAK(+229.16)PK(+229.16)	124.79	37.04	1544.95	2	387.245	8.1252	4	2700	220721_Shining_TC_TMT10_A_03.raw	1	P10412|H14_HUMAN:P16403|H12_HUMAN:P16401|H15_HUMAN	546743	593324	656444	641402	655066	689466	707938	732702	599336	811565	1	1.09	1.2	1.17	1.2	1.26	1.29	1.34	1.1	1.48	TMT10plex; TMT10plex; TMT10plex
A(+229.16)ASGEAK(+229.16)PK(+229.16)	124.7	48.93	1544.95	-0.8	515.99	8.1252	3	2651	220721_Shining_TC_TMT10_A_03.raw	1	P10412|H14_HUMAN:P16403|H12_HUMAN:P16401|H15_HUMAN	29488812	29799160	34853460	33529350	34167408	36366788	37638804	36763280	30622320	40305816	1	1.01	1.18	1.14	1.16	1.23	1.28	1.25	1.04	1.37	TMT10plex; TMT10plex; TMT10plex
A(+229.16)ASGEAK(+229.16)PK(+229.16)	124.95	50.49	1544.95	-0.8	515.99	8.1252	3	2849	220721_Shining_TC_TMT10_A_03.raw	1	P10412|H14_HUMAN:P16403|H12_HUMAN:P16401|H15_HUMAN	31173126	32150484	38524968	36624576	40676240	42663092	40751984	42786152	35374736	48091292	1	1.03	1.24	1.17	1.3	1.37	1.31	1.37	1.13	1.54	TMT10plex; TMT10plex; TMT10plex
A(+229.16)ASGEAK(+229.16)PK(+229.16)	60.7	38.91	1544.95	-1.4	515.99	10.708	3	3703	220721_Shining_TC_TMT10_A_03.raw	0	P10412|H14_HUMAN:P16403|H12_HUMAN:P16401|H15_HUMAN	253844	251086	304663	293598	298818	318087	270219	297469	280706	294632	1	0.99	1.2	1.16	1.18	1.25	1.06	1.17	1.11	1.16	TMT10plex; TMT10plex; TMT10plex
A(+229.16)ASGEAK(+229.16)PK(+229.16)	118.13	33.11	1544.95	1.2	515.991	8.0041	3	2709	220721_Shining_TC_TMT10_A_02.raw	1	P10412|H14_HUMAN:P16401|H15_HUMAN:P16403|H12_HUMAN	4121010	4.01154e+06	5338758	4.4465e+06	4702190	5.32728e+06	4730475	5248577	3.94102e+06	5605066	1	0.97	1.3	1.08	1.14	1.29	1.15	1.27	0.96	1.36	TMT10plex; TMT10plex; TMT10plex
A(+229.16)ASGEAK(+229.16)PK(+229.16)	126.51	36.19	1544.95	0.8	773.483	7.8758	2	2617	220721_Shining_TC_TMT10_A_04.raw	1	P16403|H12_HUMAN:P16401|H15_HUMAN:P10412|H14_HUMAN	174808	163178	200206	187854	200402	211435	204074	206741	177194	227624	1	0.93	1.15	1.07	1.15	1.21	1.17	1.18	1.01	1.3	TMT10plex; TMT10plex; TMT10plex
A(+229.16)ASGEAK(+229.16)PK(+229.16)	126.56	35.44	1544.95	1.5	515.991	8.3589	3	2790	220721_Shining_TC_TMT10_A_04.raw	1	P16403|H12_HUMAN:P16401|H15_HUMAN:P10412|H14_HUMAN	424397	1183273	495492	1.32254e+06	781695	2.32343e+06	898199	4165615	1.24477e+06	3.22206e+06	1	2.79	1.17	3.12	1.84	5.47	2.12	9.82	2.93	7.59	TMT10plex; TMT10plex; TMT10plex
A(+229.16)ASGEAK(+229.16)PK(+229.16)A	51.02	36.63	1615.99	-1	539.669	8.6112	3	2895	220721_Shining_TC_TMT10_A_03.raw	1	P10412|H14_HUMAN:P16401|H15_HUMAN	1.25889e+06	1072540	1.26354e+06	1696602	1.53341e+06	1.48323e+06	1.16508e+06	5.28567e+06	1.25371e+06	7638228	1	0.85	1	1.35	1.22	1.18	0.93	4.2	1	6.07	TMT10plex; TMT10plex; TMT10plex
A(+229.16)ASGEAK(+229.16)PK(+229.16)A	34.92	33.88	1615.99	-0.1	539.669	8.2314	3	2788	220721_Shining_TC_TMT10_A_02.raw	1	P10412|H14_HUMAN:P16401|H15_HUMAN	991760	1.03934e+06	1.15181e+06	1.6442e+06	1.49483e+06	1.2983e+06	1.05306e+06	4559823	1.21837e+06	6718946	1	1.05	1.16	1.66	1.51	1.31	1.06	4.6	1.23	6.77	TMT10plex; TMT10plex; TMT10plex
A(+229.16)ASGEDSTEEALAAAAAPWEGGPVPGVDTSPFAK(+229.16)	94.82	32.88	3713.85	-0.5	929.468	46.1402	4	16598	220721_Shining_TC_TMT10_A_08.raw	1	Q9Y4E1|WAC2C_HUMAN	13536.8	15998.8	19402.5	18563.2	20269.5	19250.4	20632.2	21264.9	18657.9	20138.5	1	1.18	1.43	1.37	1.5	1.42	1.52	1.57	1.38	1.49	TMT10plex; TMT10plex
A(+229.16)ASGEGK(+229.16)PK(+229.16)	124.7	36.6	1530.93	-1	511.318	7.8917	3	2770	220721_Shining_TC_TMT10_A_03.raw	1	P16402|H13_HUMAN	640281	664188	743637	763349	765293	788782	756780	762606	644915	826314	1	1.04	1.16	1.19	1.2	1.23	1.18	1.19	1.01	1.29	TMT10plex; TMT10plex; TMT10plex
A(+229.16)ASGEGK(+229.16)PK(+229.16)	121.36	36.34	1530.93	-1.8	766.473	7.8917	2	2618	220721_Shining_TC_TMT10_A_03.raw	1	P16402|H13_HUMAN	817307	728633	929817	867940	899912	949217	998932	1.01472e+06	743552	1.11117e+06	1	0.89	1.14	1.06	1.1	1.16	1.22	1.24	0.91	1.36	TMT10plex; TMT10plex; TMT10plex
A(+229.16)ASGEGK(+229.16)PK(+229.16)	105.02	31.88	1530.93	-2.2	511.317	8.2314	3	2821	220721_Shining_TC_TMT10_A_02.raw	1	P16402|H13_HUMAN	667874	253923	2608919	322759	485732	296209	274463	261037	251712	245928	1	0.38	3.91	0.48	0.73	0.44	0.41	0.39	0.38	0.37	TMT10plex; TMT10plex; TMT10plex
A(+229.16)ASGEGK(+229.16)PK(+229.16)	126.25	34.66	1530.93	0.7	511.319	7.677	3	2544	220721_Shining_TC_TMT10_A_04.raw	1	P16402|H13_HUMAN	974738	942313	1.11798e+06	1.09156e+06	1.17656e+06	1.24089e+06	1.2688e+06	1.30896e+06	1.13931e+06	1.42252e+06	1	0.97	1.15	1.12	1.21	1.27	1.3	1.34	1.17	1.46	TMT10plex; TMT10plex; TMT10plex
A(+229.16)ASGEGK(+229.16)PK(+229.16)	103.98	30.42	1530.93	2.4	511.32	8.0068	3	2473	220721_Shining_TC_TMT10_A_01.raw	1	P16402|H13_HUMAN	170473	25800.5	257083	31947.7	55745.2	53212.6	40743.8	50194.3	39477.5	55817	1	0.15	1.51	0.19	0.33	0.31	0.24	0.29	0.23	0.33	TMT10plex; TMT10plex; TMT10plex
A(+229.16)ASGFNAM(+15.99)EDAQTLR	117.95	37.39	1825.88	-3.9	913.945	19.7727	2	6845	220721_Shining_TC_TMT10_A_08.raw	1	P09525|ANXA4_HUMAN	20994.9	20356.1	24782.2	23220.3	23032.1	22704.1	21225.3	22241.5	16048.2	16878.8	1	0.97	1.18	1.11	1.1	1.08	1.01	1.06	0.76	0.8	TMT10plex; Oxidation (M)	M8:Oxidation (M):1000.00
A(+229.16)ASGFNAM(+15.99)EDAQTLR	43.16	36.39	1825.88	-3.9	913.945	26.377	2	9293	220721_Shining_TC_TMT10_A_08.raw	1	P09525|ANXA4_HUMAN	34107.3	37275	46461.3	43034.5	40166.7	43757.7	36365.1	44390.5	36032.5	41186.2	1	1.09	1.36	1.26	1.18	1.28	1.07	1.3	1.06	1.21	TMT10plex; Oxidation (M)	M8:Oxidation (M):1000.00
A(+229.16)ASGFNAM(+15.99)EDAQTLR	121.38	35.61	1825.88	1.2	913.95	18.6814	2	6503	220721_Shining_TC_TMT10_A_05.raw	1	P09525|ANXA4_HUMAN	216893	198425	265862	244542	248942	267051	260479	245034	285789	248293	1	0.91	1.23	1.13	1.15	1.23	1.2	1.13	1.32	1.14	TMT10plex; Oxidation (M)	M8:Oxidation (M):1000.00
A(+229.16)ASGFNAM(+15.99)EDAQTLRK(+229.16)	120.98	35.65	2183.14	1.7	728.722	19.6155	3	6933	220721_Shining_TC_TMT10_A_13.raw	1	P09525|ANXA4_HUMAN	541389	496315	702480	635779	666997	690573	619762	628734	839158	614582	1	0.92	1.3	1.17	1.23	1.28	1.14	1.16	1.55	1.14	TMT10plex; Oxidation (M); TMT10plex	M8:Oxidation (M):1000.00
A(+229.16)ASGFNAM(+15.99)EDAQTLRK(+229.16)	122.18	34.15	2183.14	-1.2	728.72	19.7182	3	6925	220721_Shining_TC_TMT10_A_01.raw	1	P09525|ANXA4_HUMAN	157347	165471	187447	194937	201166	200712	181633	191238	173013	191729	1	1.05	1.19	1.24	1.28	1.28	1.15	1.22	1.1	1.22	TMT10plex; Oxidation (M); TMT10plex	M8:Oxidation (M):1000.00
A(+229.16)ASGFNAMEDAQTLR	105.46	37.62	1809.89	-4.3	905.947	26.6708	2	9373	220721_Shining_TC_TMT10_A_08.raw	1	P09525|ANXA4_HUMAN	104075	106364	128018	128195	124890	126525	115333	122603	101546	122280	1	1.02	1.23	1.23	1.2	1.22	1.11	1.18	0.98	1.17	TMT10plex
A(+229.16)ASGFNAMEDAQTLRK(+229.16)	124.32	37.58	2167.15	-0.1	723.389	25.3437	3	9014	220721_Shining_TC_TMT10_A_01.raw	1	P09525|ANXA4_HUMAN	3260412	3.19167e+06	4.02063e+06	4.02719e+06	3.78506e+06	3.98086e+06	3.44395e+06	3.38053e+06	2.98814e+06	3.47213e+06	1	0.98	1.23	1.24	1.16	1.22	1.06	1.04	0.92	1.06	TMT10plex; TMT10plex
A(+229.16)ASGYPVK(+229.16)VPLEVQEADEAK(+229.16)	121.62	36.39	2787.56	-1.8	930.193	30.3148	3	10939	220721_Shining_TC_TMT10_A_13.raw	1	P26640|SYVC_HUMAN	114626	113091	132855	141690	113790	114930	87272.7	80945.1	78037.7	74319.4	1	0.99	1.16	1.24	0.99	1	0.76	0.71	0.68	0.65	TMT10plex; TMT10plex; TMT10plex
A(+229.16)ASGYPVK(+229.16)VPLEVQEADEAK(+229.16)LQQTEAELR	121.63	33.7	3856.12	-0.6	965.036	37.9101	4	13720	220721_Shining_TC_TMT10_A_11.raw	0	P26640|SYVC_HUMAN	236270	239879	280419	281633	295486	298348	350152	308874	276419	300634	1	1.02	1.19	1.19	1.25	1.26	1.48	1.31	1.17	1.27	TMT10plex; TMT10plex; TMT10plex
A(+229.16)ASHEQAAAALK(+229.16)	116.2	35.11	1624.93	-1.9	813.471	10.2059	2	3510	220721_Shining_TC_TMT10_A_12.raw	1	Q12959|DLG1_HUMAN	41689	36883.2	41983.7	41486.1	35657.5	36421.6	31703.7	27538.1	30287.3	27452.1	1	0.88	1.01	1	0.86	0.87	0.76	0.66	0.73	0.66	TMT10plex; TMT10plex
A(+229.16)ASHLLSIHK(+229.16)	121.54	30.59	1533.94	3.6	384.494	14.6045	4	4678	220721_Shining_TC_TMT10_A_07.raw	1	Q8TEQ6|GEMI5_HUMAN	546543	523017	654135	630669	637271	710828	566697	602434	449827	601623	1	0.96	1.2	1.15	1.17	1.3	1.04	1.1	0.82	1.1	TMT10plex; TMT10plex
A(+229.16)ASIFGGAK(+229.16)PVDTAAR	119.84	36.89	1989.14	1.8	664.056	22.1703	3	7521	220721_Shining_TC_TMT10_A_07.raw	1	P23588|IF4B_HUMAN	796270	811032	951068	959938	932130	956640	887350	947855	831844	979716	1	1.02	1.19	1.21	1.17	1.2	1.11	1.19	1.04	1.23	TMT10plex; TMT10plex
A(+229.16)ASIFGGAK(+229.16)PVDTAAR	120.33	34.74	1989.14	1.3	995.579	22.1751	2	7627	220721_Shining_TC_TMT10_A_07.raw	1	P23588|IF4B_HUMAN	197792	206296	234043	230046	246898	250677	213609	225498	209932	222428	1	1.04	1.18	1.16	1.25	1.27	1.08	1.14	1.06	1.12	TMT10plex; TMT10plex
A(+229.16)ASITSEVFNK(+229.16)FFK(+229.16)	121.26	33.13	2275.32	-0.6	569.837	42.8396	4	15393	220721_Shining_TC_TMT10_A_08.raw	1	Q9Y5B9|SP16H_HUMAN	64122.6	72090.2	79304.2	74160.7	85494.6	91964.6	96460.6	93478.4	81057.8	92383.7	1	1.12	1.24	1.16	1.33	1.43	1.5	1.46	1.26	1.44	TMT10plex; TMT10plex; TMT10plex
A(+229.16)ASITSEVFNK(+229.16)FFK(+229.16)	121.08	29.5	2275.32	-0.4	759.447	42.8467	3	15356	220721_Shining_TC_TMT10_A_08.raw	1	Q9Y5B9|SP16H_HUMAN	252696	252227	303967	287301	321791	327806	358780	363401	295598	365630	1	1	1.2	1.14	1.27	1.3	1.42	1.44	1.17	1.45	TMT10plex; TMT10plex; TMT10plex
A(+229.16)ASITSEVFNK(+229.16)FFK(+229.16)ER	118.03	32.6	2560.46	0.6	641.123	39.7785	4	14303	220721_Shining_TC_TMT10_A_08.raw	1	Q9Y5B9|SP16H_HUMAN	88577.9	99124.4	118057	103495	123940	137582	238111	239065	191517	317310	1	1.12	1.33	1.17	1.4	1.55	2.69	2.7	2.16	3.58	TMT10plex; TMT10plex; TMT10plex
A(+229.16)ASIYSSWAEEQR	122.84	35.49	1725.85	2	576.293	28.6143	3	10317	220721_Shining_TC_TMT10_A_14.raw	1	Q92538|GBF1_HUMAN	87232.2	80221.5	120276	112785	104634	110920	86594.4	90456	93463.1	93321.5	1	0.92	1.38	1.29	1.2	1.27	0.99	1.04	1.07	1.07	TMT10plex
A(+229.16)ASIYSSWAEEQR	123.01	35.56	1725.85	-3.5	863.931	28.6143	2	10296	220721_Shining_TC_TMT10_A_14.raw	1	Q92538|GBF1_HUMAN	158606	147905	190015	178479	181106	177904	174488	155627	150969	170208	1	0.93	1.2	1.13	1.14	1.12	1.1	0.98	0.95	1.07	TMT10plex
A(+229.16)ASK(+229.16)DDSIITVLTGNGDYYSSGNDLTNFTDIPPGGVEEK(+229.16)	113.56	33.79	4747.4	-8.3	950.479	45.1516	5	16338	220721_Shining_TC_TMT10_A_13.raw	1	O75521|ECI2_HUMAN	35422.4	31296.8	46840.4	35282.8	42201	41015.4	43842	40168.6	53749	44506.9	1	0.88	1.32	1	1.19	1.16	1.24	1.13	1.52	1.26	TMT10plex; TMT10plex; TMT10plex
A(+229.16)ASK(+229.16)DDSIITVLTGNGDYYSSGNDLTNFTDIPPGGVEEK(+229.16)	110.91	28.05	4747.4	0.1	1187.86	45.1516	4	16274	220721_Shining_TC_TMT10_A_13.raw	1	O75521|ECI2_HUMAN	45435.5	49436	62951.2	57281.6	51802.6	55808.8	45588.8	49308	41869.1	43497	1	1.09	1.39	1.26	1.14	1.23	1	1.09	0.92	0.96	TMT10plex; TMT10plex; TMT10plex
A(+229.16)ASLEAVSYAIDTLK(+229.16)	122.77	34.58	2009.14	4.4	670.725	44.9552	3	16414	220721_Shining_TC_TMT10_A_05.raw	1	O96007|MOC2B_HUMAN	103700	101606	125567	122093	129721	121706	107606	110755	98911	111987	1	0.98	1.21	1.18	1.25	1.17	1.04	1.07	0.95	1.08	TMT10plex; TMT10plex
A(+229.16)ASLELSEVK(+229.16)K(+229.16)	126.24	34.59	1861.15	1.4	621.391	23.402	3	8525	220721_Shining_TC_TMT10_A_04.raw	1	Q08378|GOGA3_HUMAN	400960	422784	490010	446732	463967	444221	431925	461972	406950	438515	1	1.05	1.22	1.11	1.16	1.11	1.08	1.15	1.01	1.09	TMT10plex; TMT10plex; TMT10plex
A(+229.16)ASLEYDYETIR	126.84	35.46	1658.84	1	830.426	28.1071	2	10227	220721_Shining_TC_TMT10_A_04.raw	1	Q96N66|MBOA7_HUMAN	436205	416658	491179	452394	464542	488109	396810	370733	337845	327470	1	0.96	1.13	1.04	1.06	1.12	0.91	0.85	0.77	0.75	TMT10plex
A(+229.16)ASLEYDYETIR	126.83	35.3	1658.84	2.7	553.954	28.1083	3	10263	220721_Shining_TC_TMT10_A_04.raw	1	Q96N66|MBOA7_HUMAN	151523	165068	203778	184771	171365	209387	165564	151690	170929	153290	1	1.09	1.34	1.22	1.13	1.38	1.09	1	1.13	1.01	TMT10plex
A(+229.16)ASLGLLQFPILNASVDENC(+57.02)QNITYK(+229.16)	125.76	36.52	3336.78	3.3	1113.27	47.8754	3	17242	220721_Shining_TC_TMT10_A_06.raw	1	P11182|ODB2_HUMAN	153241	157182	182847	175948	180390	199989	188508	203384	165441	220023	1	1.03	1.19	1.15	1.18	1.31	1.23	1.33	1.08	1.44	TMT10plex; Carbamidomethylation; TMT10plex
A(+229.16)ASLGLLQFPILNASVDENC(+57.02)QNITYK(+229.16)	121.93	36.82	3336.78	2.9	835.205	47.8997	4	17254	220721_Shining_TC_TMT10_A_06.raw	0	P11182|ODB2_HUMAN	217500	207237	256502	255342	265562	261395	263792	253967	216569	249944	1	0.95	1.18	1.17	1.22	1.2	1.21	1.17	1	1.15	TMT10plex; Carbamidomethylation; TMT10plex
A(+229.16)ASLTEDRDR	124.57	35.01	1361.71	-0.8	681.862	7.7494	2	2555	220721_Shining_TC_TMT10_A_03.raw	1	Q04637|IF4G1_HUMAN	70396	63421.5	78436.9	74422	77195.8	76916.1	69608.6	81258.7	67035.3	73682.4	1	0.9	1.11	1.06	1.1	1.09	0.99	1.15	0.95	1.05	TMT10plex
A(+229.16)ASLTEDRDR	118.03	34.66	1361.71	-0.3	454.911	7.4216	3	2494	220721_Shining_TC_TMT10_A_02.raw	1	Q04637|IF4G1_HUMAN	283677	240512	322746	282475	289668	342309	306844	294045	272233	311591	1	0.85	1.14	1	1.02	1.21	1.08	1.04	0.96	1.1	TMT10plex
A(+229.16)ASNC(+57.02)GIVESILNWVK(+229.16)	119.92	34.36	2218.22	0.2	740.414	49.6573	3	17891	220721_Shining_TC_TMT10_A_07.raw	0	Q02880|TOP2B_HUMAN	253232	299770	345564	377366	321604	382153	351608	379184	324739	394228	1	1.18	1.36	1.49	1.27	1.51	1.39	1.5	1.28	1.56	TMT10plex; Carbamidomethylation; TMT10plex
A(+229.16)ASNLRDNYR	124.44	37.81	1407.74	1.4	470.255	8.0725	3	2631	220721_Shining_TC_TMT10_A_09.raw	1	P30101|PDIA3_HUMAN	2360365	2.56863e+06	2.96361e+06	2.86188e+06	3113513	3.69039e+06	4.39517e+06	5143653	4.05644e+06	5.40191e+06	1	1.09	1.26	1.21	1.32	1.56	1.86	2.18	1.72	2.29	TMT10plex
A(+229.16)ASNLRDNYR	123.9	36.95	1407.74	0.1	704.878	8.0725	2	2638	220721_Shining_TC_TMT10_A_09.raw	1	P30101|PDIA3_HUMAN	141316	154874	201672	167074	196562	236333	254355	281202	227334	301315	1	1.1	1.43	1.18	1.39	1.67	1.8	1.99	1.61	2.13	TMT10plex
A(+229.16)ASNLRDNYR	122.41	35.64	1407.74	-0.6	470.254	8.1477	3	2670	220721_Shining_TC_TMT10_A_10.raw	1	P30101|PDIA3_HUMAN	1.24525e+06	1.28265e+06	1.50952e+06	1.36913e+06	1.80597e+06	1.98309e+06	2.30763e+06	2.40317e+06	2.22328e+06	2.84801e+06	1	1.03	1.21	1.1	1.45	1.59	1.85	1.93	1.79	2.29	TMT10plex
A(+229.16)ASNLRDNYR	122.32	36.8	1407.74	-1.3	704.877	8.1477	2	2677	220721_Shining_TC_TMT10_A_10.raw	1	P30101|PDIA3_HUMAN	102777	101717	143513	120247	135166	147184	165912	176618	161363	205233	1	0.99	1.4	1.17	1.32	1.43	1.61	1.72	1.57	2	TMT10plex
A(+229.16)ASNM(+15.99)ALGK(+229.16)	124.77	36.51	1335.76	-2.3	668.885	11.9318	2	4173	220721_Shining_TC_TMT10_A_03.raw	1	P53041|PPP5_HUMAN	197770	193050	265335	242234	238676	254583	226459	210948	265058	208665	1	0.98	1.34	1.22	1.21	1.29	1.15	1.07	1.34	1.06	TMT10plex; Oxidation (M); TMT10plex	M5:Oxidation (M):1000.00
A(+229.16)ASNMALGK(+229.16)	122.26	36.52	1319.76	2.4	660.891	15.3282	2	4934	220721_Shining_TC_TMT10_A_06.raw	0	P53041|PPP5_HUMAN	983681	968289	1173888	1.12522e+06	1.14934e+06	1.21989e+06	1.16491e+06	1.20662e+06	971412	1.18407e+06	1	0.98	1.19	1.14	1.17	1.24	1.18	1.23	0.99	1.2	TMT10plex; TMT10plex
A(+229.16)ASNVK(+229.16)	74.17	34.06	1046.65	-0.1	524.332	6.6381	2	2184	220721_Shining_TC_TMT10_A_02.raw	1	P32926|DSG3_HUMAN	133511	141838	134231	158760	158318	127429	106624	93656.3	100041	91907.5	1	1.06	1.01	1.19	1.19	0.95	0.8	0.7	0.75	0.69	TMT10plex; TMT10plex
A(+229.16)ASPQDLAGGYTSSLAC(+57.02)HR	122.73	35.26	2190.07	2.7	731.032	23.2243	3	8344	220721_Shining_TC_TMT10_A_14.raw	1	P51948|MAT1_HUMAN	337089	289060	413376	373482	351605	344000	324618	278452	292809	291881	1	0.86	1.23	1.11	1.04	1.02	0.96	0.83	0.87	0.87	TMT10plex; Carbamidomethylation
A(+229.16)ASQGSDSPLLPAQR	122.11	36.84	1725.92	-0.4	863.967	17.803	2	6320	220721_Shining_TC_TMT10_A_10.raw	1	Q5TCZ1|SPD2A_HUMAN	29003.8	30447.2	41312.7	39301.5	31532.8	37634.9	32092	37581.8	30345.4	34797.9	1	1.05	1.42	1.36	1.09	1.3	1.11	1.3	1.05	1.2	TMT10plex
A(+229.16)ASQGYTVAR	123.85	35.91	1251.68	-1.4	626.845	9.2837	2	3094	220721_Shining_TC_TMT10_A_09.raw	1	Q9UBV2|SE1L1_HUMAN	525799	531485	601049	586432	678803	711214	531909	624012	500119	599937	1	1.01	1.14	1.12	1.29	1.35	1.01	1.19	0.95	1.14	TMT10plex
A(+229.16)ASQGYTVAR	109.5	30.56	1251.68	3.5	626.848	9.6641	2	3211	220721_Shining_TC_TMT10_A_10.raw	1	Q9UBV2|SE1L1_HUMAN	175943	186265	220513	211828	230086	236068	197594	228124	170011	241756	1	1.06	1.25	1.2	1.31	1.34	1.12	1.3	0.97	1.37	TMT10plex
A(+229.16)ASQILENGEEAPGPDPSLDR	121.5	36.84	2394.19	-3.1	799.067	28.2481	3	10162	220721_Shining_TC_TMT10_A_13.raw	1	Q8IYJ3|SYTL1_HUMAN	80621.3	86412.2	103494	115311	101956	117528	99911.5	98681.9	97647.9	101186	1	1.07	1.28	1.43	1.26	1.46	1.24	1.22	1.21	1.26	TMT10plex
A(+229.16)ASQPTSLAPEK(+229.16)	114.64	36.13	1656.95	0.3	829.48	16.9701	2	5989	220721_Shining_TC_TMT10_A_12.raw	1	Q96N66|MBOA7_HUMAN	241267	235340	276639	264621	258880	254696	198035	189739	177869	175989	1	0.98	1.15	1.1	1.07	1.06	0.82	0.79	0.74	0.73	TMT10plex; TMT10plex
[truncated: 64,154 more rows]
